# Supplementary material for: A Ribosomal Protein Homolog Governs Gene Expression and Virulence in a Bacterial Pathogen
Source: J Bacteriol. 2022 Sep 19;204(10):e00268-22. doi: 10.1128/jb.00268-22 (PMC9578407; doi:10.1128/jb.00268-22)
Supplement: Supplemental file 2 — Table S1. Download jb.00268-22-s0002.xlsx, XLSX file, 0.03 MB [file jb.00268-22-s0002.xlsx]

## Sheet: TableS1 purified ribosome mass 
Table S1. Proteins associated with purified F. tularensis ribosomes. LC-MS/MS analysis of four samples of ribosomes purified from wild-type cells by sucrose cushions. Total spectral counts (columns F-I) were filtered with the following parameters: 99% protein threshold, 95% peptide threshold, minimum of 2 peptides. Hypothetical proteins with no known function were not categorized as transcription…
						Total spectra				99% protein threshhold, 95% peptide threshold, minimum of 2 peptides
Accession Number	Molecular Weight (kDa)	Gene Locus	Gene Name	Identified Proteins (245)	Sample A	Sample B	Sample C	Sample D	Ribosomal Protein	Reported transcription/translation complex component			Sample A	Sample B	Sample C	Sample D	Total
YP_514345.1	57	FTL_1714	groEL	chaperonin GroEL	141	248	273	257	NO	YES		Total spectra	8524	5626	5879	6158	26187
YP_514522.1	62	FTL_1912	rpsA	30S ribosomal protein S1	756	245	192	277	YES	YES		Total spectra from ribosomal proteins	7323	3454	3401	3739	17917
YP_513037.1	25	FTL_0242	rpsC	30S ribosomal protein S3	255	232	225	247	YES	YES		Percent spectra from ribosomal proteins	0.859104	0.613935	0.5785	0.607178	0.684194
YP_513727.1	16	FTL_1026	rplI	50S ribosomal protein L9	295	220	228	228	YES	YES		Total spectra from translation/transcription components	8036	4081	4052	4401	20570
YP_513045.1	14	FTL_0250	rpsH	30S ribosomal protein S8	299	183	163	175	YES	YES		Percent spectra from translation/transcription components	0.94275	0.725382	0.689233	0.71468	0.785504
YP_514378.1	25	FTL_1747	rplA	50S ribosomal protein L1	252	164	159	199	YES	YES
YP_513101.1	100	FTL_0309	aceE	pyruvate dehydrogenase subunit E1	67	154	139	161	NO	NO
YP_514376.1	13	FTL_1745	rplL	50S ribosomal protein L7/L12	414	151	165	212	YES	YES
YP_513044.1	12	FTL_0249	rpsN	30S ribosomal protein S14	166	139	131	123	YES	YES
YP_514377.1	19	FTL_1746	rplJ	50S ribosomal protein L10	296	128	141	156	YES	YES
YP_513055.1	23	FTL_0260	rpsD	30S ribosomal protein S4	304	125	76	157	YES	YES
YP_513032.1	23	FTL_0237	rplD	50S ribosomal protein L4	385	123	142	128	YES	YES
YP_513043.1	20	FTL_0248	rplE	50S ribosomal protein L5	157	109	102	105	YES	YES
YP_513030.1	12	FTL_0235	rpsJ	30S ribosomal protein S10	177	105	93	141	YES	YES
YP_513019.1	26	FTL_0224	rpsB	30S ribosomal protein S2	135	104	115	112	YES	YES
YP_513031.1	22	FTL_0236	rplC	50S ribosomal protein L3	173	101	108	109	YES	YES
YP_513041.1	13	FTL_0246	rplN	50S ribosomal protein L14	168	96	104	105	YES	YES
YP_513102.1	57	FTL_0310	-	dihydrolipoamide acetyltransferase	39	96	71	95	NO	NO
YP_513036.1	12	FTL_0241	rplV	50S ribosomal protein L22	240	95	86	55	YES	YES
YP_513046.1	19	FTL_0251	rplF	50S ribosomal protein L6	283	82	128	93	YES	YES
YP_513048.1	18	FTL_0253	rpsE	30S ribosomal protein S5	189	71	67	81	YES	YES
YP_513034.1	30	FTL_0239	rplB	50S ribosomal protein L2	184	67	62	75	YES	YES
YP_514399.1	103	FTL_1772	-	aconitate hydratase	10	67	70	68	NO	NO
YP_513039.1	8	FTL_0244	-	50S ribosomal protein L29	24	65	67	63	YES	YES
YP_514411.1	66	FTL_1786	-	succinate dehydrogenase, catalytic and NAD/flavoprotein subunit	16	64	60	46	NO	NO
YP_513870.1	16	FTL_1187	rplM	50S ribosomal protein L13	85	52	50	48	YES	YES
YP_513042.1	11	FTL_0247	rplX	50S ribosomal protein L24	72	52	50	65	YES	YES
YP_513869.1	15	FTL_1186	rpsI	30S ribosomal protein S9	64	50	53	42	YES	YES
YP_513057.1	17	FTL_0262	rplQ	50S ribosomal protein L17	82	49	40	49	YES	YES
YP_513468.1	96	FTL_0717	rne	ribonuclease E	75	47	39	35	NO	YES
YP_513038.1	16	FTL_0243	rplP	50S ribosomal protein L16	61	47	38	44	YES	YES
YP_514420.1	50	FTL_1795	-	F0F1 ATP synthase subunit beta	25	47	60	62	NO	NO
YP_513028.1	18	FTL_0233	rpsG	30S ribosomal protein S7	80	46	39	54	YES	YES
YP_513345.1	83	FTL_0585	fadE	acyl-CoA dehydrogenase	22	46	58	55	NO	NO
YP_514379.1	15	FTL_1748	rplK	50S ribosomal protein L11	51	42	38	39	YES	YES
YP_513047.1	13	FTL_0252	rplR	50S ribosomal protein L18	192	41	35	35	YES	YES
YP_513103.1	51	FTL_0311	-	dihydrolipoamide dehydrogenase	31	41	28	44	NO	NO
YP_513874.1	69	FTL_1191	dnaK	molecular chaperone DnaK	18	40	35	37	NO	YES
YP_514408.1	53	FTL_1783	sucB	dihydrolipoamide succinyltransferase component of 2-oxoglutarate dehydrogenase complex	4	39	34	34	NO	NO
YP_514115.1	71	FTL_1464	-	ATP-dependent metalloprotease	7	36	39	34	NO	NO
YP_514366.1	13	FTL_1735	rplS	50S ribosomal protein L19	75	35	37	43	YES	YES
YP_513053.1	13	FTL_0258	rpsM	30S ribosomal protein S13	68	35	32	34	YES	YES
YP_513054.1	14	FTL_0259	-	30S ribosomal protein S11	94	33	41	39	YES	YES
YP_514198.1	70	FTL_1552	-	hypothetical protein FTL_1552	4	33	34	34	NO	NO
YP_514374.1	157	FTL_1743	-	DNA-directed RNA polymerase subunit beta	65	32	27	29	NO	YES
YP_513622.1	40	FTL_0903	hflK	FtsH protease activity modulator	10	30	35	31	NO	NO
YP_514409.1	106	FTL_1784	sucA	2-oxoglutarate dehydrogenase E1 component	3	29	25	25	NO	NO
YP_514108.1	12	FTL_1453	rplU	50S ribosomal protein L21	321	27	25	30	YES	YES
YP_513726.1	8	FTL_1025	rpsR	30S ribosomal protein S18	34	27	31	29	YES	YES
YP_513661.1	11	FTL_0950	-	50S ribosomal protein L25	33	27	26	27	YES	YES
YP_514446.1	87	FTL_1824	-	NADH dehydrogenase subunit G	10	26	29	23	NO	NO
YP_514059.1	13	FTL_1404	rplT	50S ribosomal protein L20	84	25	30	33	YES	YES
YP_513725.1	13	FTL_1024	rpsF	30S ribosomal protein S6	49	25	27	25	YES	YES
YP_514184.1	10	FTL_1538	rpsO	30S ribosomal protein S15	38	25	18	19	YES	YES
YP_513559.1	53	FTL_0837	metIQ	D-methionine binding transport protein, ABC transporter, membrane and periplasmic protein	5	25	32	26	NO	NO
YP_513050.1	15	FTL_0255	rplO	50S ribosomal protein L15	110	24	25	27	YES	YES
YP_514183.1	76	FTL_1537	pnp	polynucleotide phosphorylase/polyadenylase	48	24	27	37	NO	YES
YP_513639.1	19	FTL_0926	-	Ferritin-like protein	16	24	26	30	NO	NO
YP_513033.1	11	FTL_0238	rplW	50S ribosomal protein L23	115	23	28	30	YES	YES
YP_513788.1	40	FTL_1096	dsbA	Disulfide bond formation protein A / FipB	4	23	27	24	NO	NO
YP_514154.1	81	FTL_1504	katG	peroxidase/catalase	3	23	26	28	NO	NO
YP_514517.1	40	FTL_1907	-	cell division protein FtsZ	24	22	16	17	NO	NO
YP_514539.1	34	FTL_1936	-	periplasmic solute binding family protein	11	22	27	30	NO	NO
YP_512944.1	49	FTL_0146	-	ABC transporter ATP-binding protein	1	21	26	21	NO	NO
YP_513027.1	14	FTL_0232	rpsL	30S ribosomal protein S12	138	20	19	22	YES	YES
YP_514375.1	151	FTL_1744	rpoB	DNA-directed RNA polymerase subunit beta	70	20	18	20	NO	YES
YP_514422.1	56	FTL_1797	-	F0F1 ATP synthase subunit alpha	7	20	30	22	NO	NO
YP_513291.1	9	FTL_0522	rpmB	50S ribosomal protein L28	33	19	22	23	YES	YES
YP_513974.2	8	FTL_1303	rpmE	50S ribosomal protein L31	108	18	37	30	YES	YES
YP_513035.1	10	FTL_0240	rpsS	30S ribosomal protein S19	49	18	12	17	YES	YES
YP_514307.1	113	FTL_1672	-	AcrB/AcrD/AcrF family transporter	5	18	17	16	NO	NO
YP_513615.1	55	FTL_0896	-	peptidyl-prolyl cis-trans isomerase D	0	18	18	14	NO	YES
YP_514047.1	64	FTL_1392	deaD	cold-shock DEAD-box protein A	8	17	16	14	NO	YES
YP_514382.1	43	FTL_1751	-	elongation factor Tu	5	17	18	20	NO	YES
YP_514071.1	45	FTL_1416	capB	capsule biosynthesis protein capB	1	17	16	17	NO	NO
YP_513570.1	70	FTL_0848	secD	preprotein translocase subunit SecD	4	16	17	20	NO	YES
YP_513438.1	38	FTL_0687	-	HlyD family secretion protein	4	16	19	15	NO	NO
YP_514229.1	25	FTL_1590	-	hypothetical protein FTL_1590	0	16	14	13	NO	NO
YP_513040.1	10	FTL_0245	rpsQ	30S ribosomal protein S17	38	15	14	15	YES	YES
YP_514410.1	27	FTL_1785	sdhB	succinate dehydrogenase iron-sulfur subunit	2	15	20	18	NO	NO
YP_514303.1	67	FTL_1668	msbA	lipid A transport protein ABC transporter ATP-binding protein/permease	0	15	17	16	NO	NO
YP_514421.1	33	FTL_1796	-	F0F1 ATP synthase subunit gamma	0	15	22	18	NO	NO
YP_513829.1	7	FTL_1143	rpmF	50S ribosomal protein L32	16	14	16	14	YES	YES
YP_513965.1	31	FTL_1294	-	short-chain dehydrogenase	2	14	13	12	NO	NO
YP_514434.1	92	FTL_1809	infB	translation initiation factor IF-2	0	13	11	14	NO	YES
YP_513610.1	50	FTL_0891	tig	trigger factor	41	12	18	20	NO	YES
YP_513260.1	57	FTL_0488	-	4-alpha-glucanotransferase	35	12	10	16	NO	NO
YP_513919.1	50	FTL_1239	ffh	signal recognition particle protein, Ffh	17	12	11	12	NO	YES
YP_513652.1	26	FTL_0939	-	aldolase/adducin class II family protein	9	12	8	12	NO	NO
YP_514069.1	44	FTL_1414	capA	hypothetical membrane protein, capA	0	12	19	14	NO	NO
YP_513862.1	11	FTL_1179	hfp	ribosome hibernation-promoting factor	30	11	11	13	NO	YES
YP_512874.1	10	FTL_0070	rpsT	30S ribosomal protein S20	19	11	11	10	YES	YES
YP_513049.1	7	FTL_0254	rpmD	50S ribosomal protein L30	18	11	13	15	YES	YES
YP_513747.1	8	FTL_1047	rpsU2	30S ribosomal protein S21-2	18	11	8	9	YES	YES
YP_514109.1	104	FTL_1458	secA	preprotein translocase subunit SecA	3	11	6	1	NO	YES
YP_513144.1	22	FTL_0361	-	LemA-like protein	0	11	19	19	NO	NO
YP_514369.1	9	FTL_1738	rpsP	30S ribosomal protein S16	0	11	15	14	YES	YES
YP_513551.1	30	FTL_0829	-	glycerophosphoryl diester phosphodiesterase	17	10	11	10	NO	NO
YP_513790.1	15	FTL_1100	rsfS	ribosomal silencing factor RsfS	16	9	8	9	NO	YES
YP_514488.1	37	FTL_1874	obgE	GTPase ObgE	7	9	5	10	NO	YES
YP_514310.1	38	FTL_1678	-	hypothetical protein FTL_1678	6	9	11	8	NO	NO
YP_514129.1	52	FTL_1478	guaB	inosine-5-monophosphate dehydrogenase	6	9	6	7	NO	NO
YP_513623.1	35	FTL_0904	hflC	protease modulator HflC	3	9	16	12	NO	NO
YP_514140.1	115	FTL_1489	-	FAD-binding family protein	3	9	7	5	NO	NO
YP_512961.1	30	FTL_0166	-	universal stress protein	3	9	8	8	NO	NO
YP_514306.1	50	FTL_1671	-	RND efflux transporter	1	9	10	10	NO	NO
YP_513537.1	150	FTL_0805	-	bifunctional proline dehydrogenase/pyrroline-5-carboxylate dehydrogenase	1	9	7	7	NO	NO
YP_512931.1	81	FTL_0133	feoB	ferrous iron transport protein	0	9	18	14	NO	NO
YP_512973.1	62	FTL_0178	yidC	inner-membrane protein	0	9	10	10	NO	NO
YP_513113.1	47	FTL_0325	-	OmpA family protein	0	9	18	19	NO	NO
YP_513349.1	33	FTL_0589	-	hypothetical membrane protein FTL_0589	0	9	9	11	NO	NO
YP_513560.1	39	FTL_0838	metN	D-methionine transport protein, ABC transporter,ATP-binding subunit	0	9	10	7	NO	NO
YP_514354.1	24	FTL_1723	-	hypothetical protein FTL_1723	0	9	10	8	NO	NO
YP_513202.1	33	FTL_0430	-	hypothetical protein FTL_0430	0	9	12	12	NO	NO
YP_514185.1	63	FTL_1539	ftsI	penicillin binding protein (peptidoglycan synthetase)	0	9	18	15	NO	NO
YP_514040.1	13	FTL_1384	-	hypothetical protein FTL_1384	0	9	8	9	NO	NO
YP_514107.1	9	FTL_1452	rpmA	50S ribosomal protein L27	18	8	7	8	YES	YES
YP_514451.1	17	FTL_1829	-	NADH dehydrogenase subunit B	6	8	11	10	NO	NO
YP_514447.1	46	FTL_1825	-	NADH dehydrogenase I subunit F	5	8	14	7	NO	NO
YP_512984.1	64	FTL_0189	-	cytochrome d terminal oxidase, polypeptide subunit I	3	8	14	14	NO	NO
YP_514250.1	36	FTL_1611	-	glycosyl transferase family protein	0	8	14	9	NO	NO
YP_514336.1	92	FTL_1705	ftsK	cell division protein	0	8	6	7	NO	NO
YP_513572.1	20	FTL_0850	-	hypothetical protein FTL_0850	0	8	8	5	NO	NO
YP_513208.1	107	FTL_0436	ileS	isoleucyl-tRNA synthetase	0	8	9	6	NO	YES
YP_513322.1	86	FTL_0556	rnr	ribonuclease R	32	7	11	11	NO	YES
YP_513187.1	52	FTL_0414	engA	GTP-binding protein EngA	8	7	6	12	NO	YES
YP_514341.1	28	FTL_1710	-	ProP osmoprotectant transporter, fragment, partial	2	7	7	7	NO	NO
YP_513409.1	45	FTL_0656	-	hypothetical membrane protein FTL_0656	1	7	7	6	NO	NO
YP_514524.1	21	FTL_1914	ripA	hypothetical membrane protein, ripA	1	7	6	4	NO	NO
YP_513957.1	15	FTL_1286	-	hypothetical membrane protein FTL_1286	0	7	9	8	NO	NO
YP_513310.1	22	FTL_0541	-	hypothetical membrane protein FTL_0541	4	6	7	9	NO	NO
YP_513309.1	43	FTL_0540	lpxB	lipid-A-disaccharide synthase	2	6	5	6	NO	NO
YP_513875.1	41	FTL_1192	-	chaperone protein DnaJ	1	6	6	4	NO	YES
YP_514424.1	17	FTL_1799	-	F0F1 ATP synthase subunit B	0	6	11	10	NO	NO
YP_513352.1	66	FTL_0592	wbtA	dTDP-glucose 4,6-dehydratase	0	6	15	13	NO	NO
YP_513408.1	40	FTL_0655	-	hypothetical membrane protein FTL_0655	0	6	12	13	NO	NO
YP_514276.1	38	FTL_1637	-	lipoprotein	0	6	6	6	NO	NO
YP_512895.1	96	FTL_0094	clpB	ClpB protein	0	6	5	7	NO	YES
YP_513246.1	48	FTL_0474	-	lipoprotein releasing system, subunit C,putative membrane protein	0	6	8	8	NO	NO
YP_513660.1	35	FTL_0949	-	ribose-phosphate pyrophosphokinase	0	6	8	12	NO	NO
YP_513029.1	78	FTL_0234	-	elongation factor G	0	6	3	7	NO	YES
YP_513426.1	31	FTL_0674	panB	3-methyl-2-oxobutanoate hydroxymethyltransferase	0	6	2	6	NO	NO
YP_514060.1	7	FTL_1405	rpmI	50S ribosomal protein L35	0	6	6	6	YES	YES
YP_514346.1	10	FTL_1715	groES	co-chaperonin GroES	0	6	5	8	NO	YES
YP_513375.1	35	FTL_0616	rpoA2	DNA-directed RNA polymerase subunit alpha	18	5	10	8	NO	YES
YP_514221.1	45	FTL_1582	potF	putrescine-binding periplasmic protein	0	5	5	5	NO	NO
YP_513354.1	30	FTL_0594	wbtC	UDP-glucose 4-epimerase	0	5	10	8	NO	NO
YP_513364.1	33	FTL_0604	wbtK	glycosyltransferase	0	5	9	4	NO	NO
YP_512987.1	76	FTL_0192	-	cytochrome O ubiquinol oxidase subunit I	0	5	4	6	NO	NO
YP_513211.1	58	FTL_0439	-	hypothetical protein FTL_0439	0	5	7	5	NO	NO
YP_513381.1	36	FTL_0625	gtrB	glycosyl transferase family protein	0	5	4	6	NO	NO
YP_513890.1	31	FTL_1207	-	MRP like protein	0	5	4	5	NO	NO
YP_513662.1	47	FTL_0951	-	hypothetical membrane protein FTL_0951	0	5	8	0	NO	NO
YP_513519.1	67	FTL_0784	-	lipoprotein	0	5	6	3	NO	NO
YP_513617.1	12	FTL_0898	hfq	host factor I for bacteriophage Q beta replication	12	4	8	5	NO	YES
YP_512875.1	66	FTL_0071	-	GTP-binding protein LepA	6	4	3	0	NO	YES
YP_513308.1	28	FTL_0539	-	UDP-N-acetylglucosamine acyltransferase	2	4	10	9	NO	NO
YP_513332.1	52	FTL_0572	-	hypothetical protein FTL_0572	0	4	3	4	NO	NO
YP_513433.1	42	FTL_0681	potG	polyamine transporter, ABC transporter,ATP-binding protein	0	4	8	8	NO	NO
YP_513288.1	30	FTL_0519	minD	septum site-determining protein MinD	0	4	6	5	NO	NO
YP_512888.1	28	FTL_0087	-	acetyltransferase protein	0	4	4	2	NO	NO
YP_512910.1	58	FTL_0112	iglB	intracellular growth locus, subunit B	0	4	4	4	NO	NO
YP_513180.1	64	FTL_0407	ubiB	2-polyprenylphenol 6-hydroxylase	0	4	4	4	NO	NO
YP_512982.1	28	FTL_0187	-	cyclohexadienyl dehydratase	0	4	6	5	NO	NO
YP_513955.1	37	FTL_1284	-	glutathione synthetase	0	4	4	3	NO	NO
YP_514168.1	84	FTL_1521	-	chitinase family 18 protein	0	4	6	4	NO	NO
YP_513056.1	35	FTL_0261	-	DNA-directed RNA polymerase subunit alpha	16	3	4	4	NO	YES
YP_514174.1	50	FTL_1527	eno	phosphopyruvate hydratase	1	3	6	4	NO	NO
YP_513398.1	15	FTL_0645	-	lipoprotein	0	3	4	8	NO	NO
YP_514518.1	45	FTL_1908	-	cell division protein FtsA	0	3	4	10	NO	NO
YP_514423.1	19	FTL_1798	-	F0F1 ATP synthase subunit delta	0	3	5	6	NO	NO
YP_513109.1	12	FTL_0317	-	hypothetical protein FTL_0317	0	3	4	4	NO	NO
YP_513716.1	20	FTL_1015	-	AhpC/TSA family protein	0	3	2	5	NO	NO
YP_512923.1	128	FTL_0125	pdpB	Type VI Secretion proitein PdpB	0	3	16	5	NO	NO
YP_513117.1	30	FTL_0329	pssA	CDP-alcohol phosphatidyltransferase	0	3	2	3	NO	NO
YP_514293.1	49	FTL_1658	fimV	hypothetical protein, fimV	0	3	8	2	NO	NO
YP_513437.1	55	FTL_0686	-	outer membrane efflux protein	0	3	11	6	NO	NO
YP_514231.1	16	FTL_1592	accB	Acetyl-CoA carboxylase, biotin carboxyl carrier protein subunit	0	3	3	4	NO	NO
YP_513413.1	60	FTL_0661	-	hypothetical protein FTL_0661	0	3	2	1	NO	NO
YP_512889.1	29	FTL_0088	-	acetyltransferase protein	0	3	2	4	NO	NO
YP_512998.1	37	FTL_0203	-	hypothetical protein FTL_0203	0	3	10	7	NO	NO
YP_513823.1	44	FTL_1137	-	3-oxoacyl-ACP synthase	18	3	3	2	NO	NO
YP_513977.1	40	FTL_1306	-	hypothetical protein FTL_1306	0	3	14	9	NO	NO
YP_514130.1	52	FTL_1479	pepA	cytosol aminopeptidase	0	3	4	6	NO	YES
YP_513886.1	55	FTL_1203	-	cardiolipin synthetase	0	3	3	5	NO	NO
YP_513427.1	27	FTL_0675	panG	hypothetical protein, putative ketopantoate reductase	0	3	4	4	NO	NO
YP_512975.1	36	FTL_0180	htrB	acyltransferase	0	3	2	4	NO	NO
YP_513912.1	15	FTL_1231	-	hypothetical protein, FeS assembly SUF system regulator	0	3	4	5	NO	NO
YP_513348.1	82	FTL_0588	-	isocitrate dehydrogenase	0	3	0	4	NO	NO
YP_513908.1	26	FTL_1225	-	hypothetical protein FTL_1225	0	3	2	2	NO	NO
YP_514514.1	37	FTL_1904	-	peptide chain release factor 2	28	2	2	3	NO	YES
YP_513506.1	18	FTL_0761	smpB	SsrA-binding protein	11	2	8	6	NO	YES
YP_513194.1	16	FTL_0421	tul4	lipoprotein	6	2	14	16	NO	NO
YP_513994.1	41	FTL_1328	fopA	outer membrane associated protein	4	2	15	12	NO	NO
YP_513290.1	6	FTL_0521	rpmG	50S ribosomal protein L33	3	2	4	3	YES	YES
YP_514444.1	19	FTL_1822	-	NADH dehydrogenase subunit I	2	2	3	2	NO	NO
YP_514449.1	48	FTL_1827	-	NADH dehydrogenase subunit D	1	2	4	4	NO	NO
YP_513550.1	67	FTL_0828	-	Type IV pili nucleotide binding protein, ABC transporter ATP-binding protein	1	2	1	2	NO	NO
YP_513237.1	43	FTL_0465	-	BNR/Asp-box repeat-containing protein	1	2	5	4	NO	NO
YP_513828.1	38	FTL_1142	-	putative glycerol-3-phosphate acyltransferase PlsX	0	2	2	4	NO	NO
YP_512904.1	14	FTL_0105	-	hypothetical membrane protein FTL_0105	0	2	6	6	NO	NO
YP_513742.1	29	FTL_1042	-	FKBP-type peptidyl-prolyl cis-trans isomerase family protein	0	2	6	5	NO	YES
YP_513894.1	21	FTL_1211	-	lipoprotein	0	2	3	3	NO	NO
YP_513329.1	20	FTL_0569	-	hypothetical protein FTL_0569	0	2	4	5	NO	NO
YP_514450.1	25	FTL_1828	-	NADH dehydrogenase I	0	2	2	4	NO	NO
YP_513757.1	48	FTL_1060	dacD	D-alanyl-D-alanine carboxypeptidase	0	2	3	4	NO	NO
YP_513355.1	42	FTL_0595	-	galacturonosyl transferase	0	2	7	4	NO	NO
YP_514188.1	79	FTL_1542	-	hypothetical protein FTL_1542	0	2	7	8	NO	NO
YP_514419.1	16	FTL_1794	atpC	F0F1 ATP synthase subunit epsilon	0	2	4	4	NO	NO
YP_513746.1	51	FTL_1046	dacB	D-alanyl-D-alanine carboxypeptidase	0	2	6	2	NO	NO
YP_514074.1	29	FTL_1419	-	cyanophycinase	0	2	3	4	NO	NO
YP_513119.1	26	FTL_0331	-	TolQ protein	0	2	4	4	NO	NO
YP_513587.1	50	FTL_0865	-	major facilitator transporter	0	2	2	4	NO	NO
YP_512882.1	40	FTL_0078	-	riboflavin biosynthesis protein ribD	0	2	3	2	NO	NO
YP_513646.1	54	FTL_0933	-	DNA recombination protein RmuC family protein	0	2	2	3	NO	NO
YP_513540.1	43	FTL_0808	-	bifunctional 4'-phosphopantothenoylcysteine decarboxylase,phosphopantothenoylcysteine synthetase	0	2	5	2	NO	NO
YP_513532.1	64	FTL_0800	-	Type IV pilin multimeric outer membrane protein	0	1	5	6	NO	NO
YP_513376.1	17	FTL_0617	-	hypothetical protein FTL_0617	0	1	1	3	NO	NO
YP_514146.1	66	FTL_1495	-	cysteine/glutathione ABC transporter membrane/ATP-binding protein	0	1	4	0	NO	NO
YP_514236.1	99	FTL_1597	-	organic solvent tolerance protein	0	1	3	1	NO	NO
YP_512914.1	156	FTL_0116	pdpC	Type VI Secretion Protein PdpC	0	1	4	2	NO	NO
YP_514242.1	10	FTL_1603	-	RNA-binding protein	20	0	3	8	NO	YES
YP_514435.1	55	FTL_1810	nusA	transcription elongation factor NusA	7	0	0	0	NO	YES
YP_514021.1	8	FTL_0456 / FTL_1360	rpsU1 / rpsU3	30S ribosomal protein S21	3	0	0	0	YES	YES
YP_513087.1	35	FTL_0295	-	acetyl-CoA carboxylase carboxyltransferase subunit alpha	2	0	4	4	NO	NO
YP_512970.1	5	FTL_0175	rpmH	50S ribosomal protein L34	2	0	0	0	YES	YES
YP_513548.1	15	FTL_0823	-	hypothetical lipoprotein FTL_0823	2	0	0	0	NO	NO
YP_513051.1	48	FTL_0256	secY	preprotein translocase subunit SecY	2	0	0	0	NO	YES
YP_512829.1	67	FTL_0020	aspS	aspartyl-tRNA synthetase	2	0	0	0	NO	YES
YP_514352.1	40	FTL_1721	prfA	peptide chain release factor 1	2	0	0	0	NO	YES
YP_514097.1	28	FTL_1442	fabI	enoyl-[acyl-carrier-protein] reductase (NADH)	2	0	0	0	NO	NO
YP_513160.1	44	FTL_0387	aspC1	aspartate aminotransferase	1	0	0	0	NO	NO
YP_513200.1	35	FTL_0428	-	chromosome partition protein B	1	0	0	0	NO	NO
YP_513344.1	101	FTL_0584	-	bifunctional 3-hydroxacyl-CoA dehydrogenase/acyl-CoA-binding protein	1	0	0	0	NO	NO
YP_513372.1	34	FTL_0612	ppx	exopolyphosphatase	1	0	0	0	NO	NO
YP_512917.1	25	FTL_0119	dotU	Type VI Secretion Protein DotU	1	0	0	0	NO	NO
YP_514482.1	57	FTL_1865	-	outer membrane protein tolC	0	0	3	1	NO	NO
YP_513195.1	19	FTL_0423	-	hypothetical protein FTL_0423	0	0	2	3	NO	NO
YP_514196.1	28	FTL_1550	-	lipoprotein	0	0	4	2	NO	NO
YP_512994.1	16	FTL_0199	-	hypothetical lipoprotein FTL_0199	0	0	4	4	NO	NO
YP_513001.1	61	FTL_0206	-	hypothetical protein FTL_0206	0	0	6	0	NO	NO
YP_513711.1	53	FTL_1005	-	hypothetical protein FTL_1005	0	0	3	2	NO	NO
YP_513307.1	18	FTL_0538	fabZ	(3R)-hydroxymyristoyl-ACP dehydratase	0	0	4	1	NO	NO
YP_514160.1	39	FTL_1511	-	glycerophosphoryl diester phosphodiesterase family protein	0	0	2	3	NO	NO
YP_513896.1	73	FTL_1213	-	hypothetical protein FTL_1213	0	0	5	0	NO	NO
