# Supplementary material for: A Ribosomal Protein Homolog Governs Gene Expression and Virulence in a Bacterial Pathogen
Source: J Bacteriol. 2022 Sep 19;204(10):e00268-22. doi: 10.1128/jb.00268-22 (PMC9578407; doi:10.1128/jb.00268-22)
Supplement: Supplemental file 3 — Table S2. Download jb.00268-22-s0003.xlsx, XLSX file, 0.3 MB [file jb.00268-22-s0003.xlsx]

## Sheet: TableS3 DIA Mass Spec
Table S2. Cells lacking bS21-2 exhibit genome-wide changes in protein abundance. Data-independent acquisition (DIA) mass spectrometry analysis of cellular lysates was used to quantify genome-wide protein abundance in wild-type cells (WT), cells lacking bS21-1 (delt_rpsU1), cells lacking bS21-2 (delt_rpsU2), and cells lacking bS21-3 (delt_rpsU3). Each deletion strain was compared to wild-type, but…
Protein Metadata					log2 Cyclic Loess Normalized Exclusive Intensities for DIA												01_delt_rpsU1_vs_WT			02_delt_rpsU2_vs_WT			03_delt_rpsU3_vs_WT
id	Protein IDs	Locus	Gene Name	Protein Name	WT.1	WT.2	WT.3	delt_rpsU1.1	delt_rpsU1.2	delt_rpsU1.3	delt_rpsU2.1	delt_rpsU2.2	delt_rpsU2.3	delt_rpsU3.1	delt_rpsU3.2	delt_rpsU3.3	logFC	AveExpr	adj.P.Val	logFC	AveExpr	adj.P.Val	logFC	AveExpr	adj.P.Val
YP_513747.1	YP_513747.1	FTL_1047	rpsU2	30S ribosomal protein S21-2	32.3022	32.2711	32.7336	32.2267	33.1255	32.9787	0	0	0	33.6688	32.432	33.1341	0.341338	18.7072	0.998121	-32.4356	18.7072	3.78262e-21	0.642711	18.7072	0.600631
YP_513580.1	YP_513580.1	FTL_0858	-	hypothetical protein	18.5769	16.2485	16.9433	17.72	17.9674	17.1285	0	19.1038	0	18.4384	16.9517	0	0.349075	13.6428	0.998121	-10.8883	13.6428	0.141255	-5.45955	13.6428	0.626648
YP_513220.1	YP_513220.1	FTL_0448	-	hypothetical protein	18.3669	14.681	18.2003	14.7653	16.3357	18.1966	0	16.6059	16.7021	18.1886	18.0061	15.0344	-0.650189	16.463	0.998121	-5.98006	16.463	0.141522	-0.00635174	16.463	0.999185
YP_513851.1	YP_513851.1	FTL_1167	iglG	hypothetical protein	23.4754	23.8198	23.548	23.1077	22.9041	23.1827	22.3634	21.0452	20.2779	24.3257	23.6099	24.104	-0.549586	23.297	0.998121	-2.38556	23.297	9.64057e-05	0.398774	23.297	0.626648
YP_512919.1	YP_512919.1	FTL_0121	iglG	hypothetical protein	23.4754	23.8198	23.548	23.1077	22.9041	23.1827	22.3634	21.0452	20.2779	24.3257	23.6099	24.104	-0.549586	23.297	0.998121	-2.38556	23.297	9.64057e-05	0.398774	23.297	0.626648
YP_514254.1	YP_514254.1	FTL_1615	mraY	phospho-N-acetylmuramoyl-pentapeptide-transferase	25.7187	26.032	25.3879	25.8326	25.1022	24.9837	22.8714	24.0589	23.792	24.5032	26.0515	25.2816	-0.406744	25.134	0.998121	-2.13877	25.134	0.0012881	-0.434131	25.134	0.626648
YP_513010.1	YP_513010.1	FTL_0215	-	dihydropteridine reductase	23.1851	23.054	22.8021	23.2038	23.2335	22.5503	20.9707	20.9115	21.6247	21.9841	22.6601	22.5191	-0.0178919	22.8018	0.998121	-1.84477	22.8018	5.80952e-06	-0.62599	22.8018	0.600631
YP_513017.1	YP_513017.1	FTL_0222	-	hypothetical protein	25.2041	25.2519	25.3144	25.2754	25.1594	25.0349	23.1897	23.6289	23.4781	25.0771	25.0476	25.0866	-0.100226	25.0127	0.998121	-1.82459	25.0127	7.74739e-07	-0.186322	25.0127	0.626648
YP_513601.1	YP_513601.1	FTL_0881	-	hypothetical protein	21.6687	20.6858	21.5137	21.2875	20.6494	20.8066	19.7349	20.3663	18.3942	21.6332	21.1647	21.2395	-0.374874	20.7724	0.998121	-1.79092	20.7724	0.00356408	0.0564002	20.7724	0.954087
YP_513628.1	YP_513628.1	FTL_0915	-	acetolactate synthase small subunit	22.0445	18.2011	16.3926	20.2893	16.8926	18.866	17.4289	14.5306	19.3289	14.5234	19.9828	16.5731	-0.196775	18.1708	0.998121	-1.78325	18.1708	0.457346	-1.85296	18.1708	0.626648
YP_514496.1	YP_514496.1	FTL_1883	-	potassium-transporting ATPase subunit A	26.8701	27.0091	26.8357	27.081	26.5524	26.7231	25.2397	25.5131	24.7202	26.1437	27.1461	26.7793	-0.119484	26.2327	0.998121	-1.74733	26.2327	0.00122777	-0.215298	26.2327	0.733596
YP_513787.1	YP_513787.1	FTL_1093	-	bifunctional methionine sulfoxide reductase B/A protein	30.0222	30.0417	30.0876	29.9866	30.1539	29.9893	28.6737	28.4529	28.769	30.3167	30.1113	30.1888	-0.00721123	29.8613	0.998121	-1.41864	29.8613	1.89729e-06	0.155124	29.8613	0.626648
YP_514317.1	YP_514317.1	FTL_1685	-	major facilitator transporter	25.0415	25.4267	25.0225	25.454	24.6439	24.8074	23.9512	23.8935	23.4001	24.4239	25.2511	24.9276	-0.1951	24.7317	0.998121	-1.41527	24.7317	0.000362501	-0.296015	24.7317	0.626648
YP_513786.1	YP_513786.1	FTL_1090	-	rRNA methyltransferase	24.2911	24.3006	23.8557	24.231	23.9505	23.6651	22.1932	23.0058	23.0338	23.9981	23.9062	23.4208	-0.200248	23.7739	0.998121	-1.40485	23.7739	6.78714e-05	-0.374077	23.7739	0.600631
YP_514023.1	YP_514023.1	FTL_1362	-	hypothetical protein	24.56	23.1698	21.1688	21.3484	21.0187	24.6271	21.052	20.1397	23.5626	20.8014	23.9534	23.9687	-0.634849	22.6535	0.998121	-1.38145	22.6535	0.369968	-0.0583786	22.6535	0.980485
YP_513363.1	YP_513363.1	FTL_0603	wzx	O-antigen flippase	24.3951	24.3795	24.4422	24.3776	24.2642	23.9913	23.5058	23.5574	22.0449	22.9531	24.5823	23.9184	-0.19455	23.938	0.998121	-1.36955	23.938	0.01146	-0.587662	23.938	0.606747
YP_514324.1	YP_514324.1	FTL_1693	-	hypothetical protein	19.4148	20.443	20.8642	19.4951	19.9662	20.8747	19.3718	19.4256	17.8242	19.0495	19.443	19.562	-0.128647	19.5404	0.998121	-1.36676	19.5404	0.0763777	-0.889122	19.5404	0.60101
YP_513465.1	YP_513465.1	FTL_0714	-	D-3-phosphoglycerate dehydrogenase	26.6548	26.5267	26.5667	26.5793	26.4319	26.4112	25.2527	25.3498	25.0541	26.3924	26.5281	26.5493	-0.108598	26.2971	0.998121	-1.36384	26.2971	1.27356e-08	-0.0927973	26.2971	0.626648
YP_513000.1	YP_513000.1	FTL_0205	-	hypothetical protein	18.2218	16.791	18.9933	17.1893	18.1391	16.248	18.4059	16.9207	14.5913	17.9703	16.0564	17.4614	-0.809886	16.4704	0.998121	-1.3627	16.4704	0.801409	-0.839316	16.4704	0.891352
YP_513080.1	YP_513080.1	FTL_0287	-	hypothetical protein	23.8732	24.2793	24.3317	24.2473	24.5134	24.3258	23.0354	23.0627	22.3565	23.9885	23.8467	24.1228	0.200778	24.145	0.998121	-1.34314	24.145	0.000580217	-0.175371	24.145	0.698923
YP_514527.1	YP_514527.1	FTL_1917	-	30S ribosomal protein S6	20.5611	20.5647	20.4409	20.626	19.3785	20.4867	18.8581	19.0287	19.7092	19.2344	19.6824	20.1435	-0.358543	19.9552	0.998121	-1.32359	19.9552	0.0114787	-0.835478	19.9552	0.600631
YP_514530.1	YP_514530.1	FTL_1922	-	YggT family protein	24.4995	24.6487	24.3533	24.4542	24.2635	24.1051	23.1571	23.9547	22.5388	24.0221	24.4616	24.0044	-0.226203	24.0588	0.998121	-1.2836	24.0588	0.00259519	-0.337779	24.0588	0.626648
YP_512896.1	YP_512896.1	FTL_0097	-	hypothetical protein	29.1837	28.7325	29.1929	29.0556	29.4293	29.6273	27.7931	27.7842	27.6877	29.741	29.0222	29.2547	0.334365	28.6897	0.998121	-1.28139	28.6897	0.000158699	0.302949	28.6897	0.606747
YP_513245.1	YP_513245.1	FTL_0473	-	peptide deformylase	27.4056	27.4739	27.2835	27.3849	27.2534	27.3494	26.1266	26.1983	26.0201	27.2417	27.4797	27.2784	-0.0583979	27.0319	0.998121	-1.2726	27.0319	9.74447e-06	-0.0543733	27.0319	0.859987
YP_514476.1	YP_514476.1	FTL_1854	-	hypothetical protein	20.4478	20.0288	20.1523	20.0964	20.2341	19.9114	18.4649	19.2957	19.0592	17.5555	19.7657	20.0466	-0.128991	19.2798	0.998121	-1.26966	19.2798	0.200569	-1.087	19.2798	0.606747
YP_512853.1	YP_512853.1	FTL_0045	-	orotidine 5'-phosphate decarboxylase	30.7531	30.7926	30.8585	30.742	30.8802	30.8272	29.577	29.501	29.5347	31.0979	30.7114	30.7639	0.0150759	30.6236	0.998121	-1.26383	30.6236	5.29888e-06	0.0563564	30.6236	0.839221
YP_513848.1	YP_513848.1	FTL_1164	iglI	hypothetical protein	30.2211	30.1649	30.0389	30.2424	30.0325	30.1412	29.0211	28.9002	28.7894	30.0239	30.3244	30.1305	-0.00292688	29.7817	0.998121	-1.2381	29.7817	5.87056e-07	0.0179353	29.7817	0.939488
YP_512916.1	YP_512916.1	FTL_0118	iglI	hypothetical protein	30.2211	30.1649	30.0389	30.2424	30.0325	30.1412	29.0211	28.9002	28.7894	30.0239	30.3244	30.1305	-0.00292688	29.7817	0.998121	-1.2381	29.7817	5.87056e-07	0.0179353	29.7817	0.939488
YP_513849.1	YP_513849.1	FTL_1165	dotU	hypothetical protein	26.3545	26.5363	26.1267	26.4306	25.8401	26.3076	25.1127	25.2856	25.0121	25.4561	26.7946	26.3053	-0.146449	25.7435	0.998121	-1.2024	25.7435	0.0156341	-0.153871	25.7435	0.822138
YP_512917.1	YP_512917.1	FTL_0119	dotU	hypothetical protein	26.3545	26.5363	26.1267	26.4306	25.8401	26.3076	25.1127	25.2856	25.0121	25.4561	26.7946	26.3053	-0.146449	25.7435	0.998121	-1.2024	25.7435	0.0156341	-0.153871	25.7435	0.822138
YP_513347.1	YP_513347.1	FTL_0587	-	arsenate reductase	26.4402	26.7459	26.9108	26.6266	26.7787	26.9005	25.3631	25.488	25.6767	27.2069	26.7406	26.8167	0.0696442	26.821	0.998121	-1.18966	26.821	0.00010217	0.222464	26.821	0.624419
YP_513542.1	YP_513542.1	FTL_0814	-	hypothetical protein	26.2508	26.194	26.4373	26.0301	26.1329	26.3648	25.0852	25.1481	25.1783	26.6256	26.3267	26.4522	-0.118129	25.9668	0.998121	-1.15686	25.9668	0.000613404	0.174089	25.9668	0.667549
YP_514284.1	YP_514284.1	FTL_1645	ansP	major facilitator transporter, asparagine transporter	22.314	22.8648	22.612	23.2411	21.796	22.0554	21.4718	21.8864	21.0541	21.9039	22.9031	22.3551	-0.232779	22.4131	0.998121	-1.12617	22.4131	0.0195137	-0.20956	22.4131	0.736483
YP_512985.1	YP_512985.1	FTL_0190	-	major facilitator transporter	20.3594	19.6678	19.7974	19.1987	18.2975	18.4559	18.6992	19.6213	18.1327	17.0027	16.6835	18.3582	-1.29078	18.0018	0.998121	-1.12374	18.0018	0.866285	-2.59338	18.0018	0.681595
YP_514131.1	YP_514131.1	FTL_1480	-	YjgP/YjgQ family permease	25.6046	25.4973	25.6095	25.6981	25.4398	25.5873	24.5156	24.7254	24.1205	25.2041	25.6504	25.4817	0.00456277	25.2851	0.998121	-1.11665	25.2851	4.60451e-05	-0.125081	25.2851	0.671928
YP_513847.1	YP_513847.1	FTL_1163	iglJ	hypothetical protein	27.5228	27.4594	27.3844	27.3931	27.3903	27.4076	26.3658	26.3146	26.3376	27.4206	27.7014	27.6068	-0.0585149	27.1655	0.998121	-1.11618	27.1655	3.69881e-08	0.120699	27.1655	0.60101
YP_512915.1	YP_512915.1	FTL_0117	iglJ	hypothetical protein	27.5228	27.4594	27.3844	27.3931	27.3903	27.4076	26.3658	26.3146	26.3376	27.4206	27.7014	27.6068	-0.0585149	27.1655	0.998121	-1.11618	27.1655	3.69881e-08	0.120699	27.1655	0.60101
YP_513137.1	YP_513137.1	FTL_0354	-	hypothetical protein	24.2791	23.9695	23.8716	24.3181	23.7938	20.2645	22.6852	22.7129	23.4926	23.3362	24.5425	24.0063	-1.24794	23.2951	0.998121	-1.07649	23.2951	0.301499	-0.078404	23.2951	0.962122
YP_513268.1	YP_513268.1	FTL_0499	-	S-adenosylmethionine decarboxylase	22.117	22.3039	22.4251	22.8994	22.1184	22.9844	21.1354	21.9412	20.5479	21.8227	22.2856	22.5917	0.385402	22.4738	0.998121	-1.07384	22.4738	0.0418506	-0.0486986	22.4738	0.956226
YP_513402.1	YP_513402.1	FTL_0649	-	aspartate/tyrosine/aromatic aminotransferase family protein	23.5811	23.6628	23.35	23.5915	23.1208	23.2816	22.1415	22.8417	22.4514	22.1849	23.6996	23.0732	-0.199982	23.2944	0.998121	-1.05309	23.2944	0.0060931	-0.545415	23.2944	0.600631
YP_513471.1	YP_513471.1	FTL_0720	-	DNA repair protein recO	21.5058	21.4237	21.6685	20.9892	21.6508	21.4729	20.0498	20.5027	20.97	21.5269	21.1121	21.7111	-0.161714	21.3472	0.998121	-1.0252	21.3472	0.00477927	-0.0826339	21.3472	0.867972
YP_512943.1	YP_512943.1	FTL_0145	-	ABC transporter membrane protein	25.5478	25.0479	25.6808	25.2849	25.3066	25.3905	24.6107	24.4682	24.143	25.4078	25.4973	25.4432	-0.098169	24.9805	0.998121	-1.01822	24.9805	0.140103	0.0239183	24.9805	0.980485
YP_513448.1	YP_513448.1	FTL_0697	-	ABC transporter membrane protein	23.7586	24.3122	24.2856	24.2895	23.6008	23.6911	23.0829	23.3701	22.85	23.6677	23.9234	23.6332	-0.258333	23.8067	0.998121	-1.01783	23.8067	0.014742	-0.377387	23.8067	0.622059
YP_514358.1	YP_514358.1	FTL_1727	ampD	N-acetyl-anhydromuranmyl-L-alanine amidase	26.0803	26.3237	26.3001	26.3052	26.0371	26.0586	25.4192	25.3265	24.9186	26.1259	26.0862	25.9865	-0.101101	26.1094	0.998121	-1.01326	26.1094	2.75663e-05	-0.168485	26.1094	0.622059
YP_513899.1	YP_513899.1	FTL_1216	-	hypothetical protein	27.0948	26.997	26.9671	27.1461	26.897	26.8595	25.8992	26.1352	26.0061	26.5787	26.952	26.6267	-0.0520932	26.8128	0.998121	-1.00614	26.8128	0.00106672	-0.3005	26.8128	0.606747
YP_514486.1	YP_514486.1	FTL_1869	-	Na+/H+ antiporter	24.3195	24.2576	23.9115	24.5554	23.6312	23.4883	23.4138	23.2132	22.917	23.1988	24.5223	23.8535	-0.271246	24.0304	0.998121	-0.981537	24.0304	0.0337223	-0.304705	24.0304	0.632533
YP_513856.1	YP_513856.1	FTL_1172	pdpA	PdpA protein	30.0008	29.845	29.8159	29.8474	29.8019	29.9387	28.9703	28.932	28.8165	29.7039	29.9751	29.9792	-0.0245472	29.7184	0.998121	-0.981	29.7184	6.83457e-07	-0.00114445	29.7184	0.997407
YP_512924.1	YP_512924.1	FTL_0126	pdpA	PdpA protein	30.0008	29.845	29.8159	29.8474	29.8019	29.9387	28.9703	28.932	28.8165	29.7039	29.9751	29.9792	-0.0245472	29.7184	0.998121	-0.981	29.7184	6.83457e-07	-0.00114445	29.7184	0.997407
YP_513850.1	YP_513850.1	FTL_1166	iglH	hypothetical protein	30.3306	30.2341	30.1008	30.1947	30.0175	30.1589	29.3204	29.2333	29.1918	29.9929	30.274	30.2977	-0.0981612	29.9531	0.998121	-0.973354	29.9531	1.87463e-06	-0.0336633	29.9531	0.865491
YP_512918.1	YP_512918.1	FTL_0120	iglH	hypothetical protein	30.3306	30.2341	30.1008	30.1947	30.0175	30.1589	29.3204	29.2333	29.1918	29.9929	30.274	30.2977	-0.0981612	29.9531	0.998121	-0.973354	29.9531	1.87463e-06	-0.0336633	29.9531	0.865491
YP_513852.1	YP_513852.1	FTL_1168	iglF	hypothetical protein	26.2163	26.2466	26.023	26.0867	26.0254	26.1803	25.2606	25.1072	25.2886	26.1594	26.4331	26.2846	-0.0644913	25.916	0.998121	-0.943202	25.916	0.00222611	0.130384	25.916	0.729899
YP_512920.1	YP_512920.1	FTL_0122	iglF	hypothetical protein	26.2163	26.2466	26.023	26.0867	26.0254	26.1803	25.2606	25.1072	25.2886	26.1594	26.4331	26.2846	-0.0644913	25.916	0.998121	-0.943202	25.916	0.00222611	0.130384	25.916	0.729899
YP_514064.1	YP_514064.1	FTL_1409	-	glycine cleavage system protein H	27.8465	28.0458	28.1513	27.8612	27.939	27.827	26.9401	27.0493	27.2397	28.7764	27.8663	27.9462	-0.138789	27.8476	0.998121	-0.938155	27.8476	0.0646193	0.181774	27.8476	0.791452
YP_514154.1	YP_514154.1	FTL_1504	katG	peroxidase/catalase	33.7978	33.8663	33.999	33.8221	34.0616	33.9197	33.0077	32.7175	33.1388	34.5596	33.799	33.8598	0.0467801	33.6664	0.998121	-0.93304	33.6664	0.00228564	0.185086	33.6664	0.633186
YP_513902.1	YP_513902.1	FTL_1219	-	hypothetical protein	31.4974	31.4474	31.2587	31.3684	31.1149	31.1659	30.555	30.5764	30.3128	30.8514	31.2964	31.252	-0.184783	31.2748	0.998121	-0.919801	31.2748	0.000158699	-0.267891	31.2748	0.600631
YP_513486.1	YP_513486.1	FTL_0737	-	hypothetical protein	21.3287	21.352	21.5974	21.5532	20.8357	20.7325	20.7444	20.6704	20.1114	21.3396	20.8683	20.5624	-0.385555	20.832	0.998121	-0.917284	20.832	0.0109898	-0.50258	20.832	0.600631
YP_514110.1	YP_514110.1	FTL_1459	-	hypothetical protein	25.5198	25.5508	25.6214	25.6429	25.2959	25.4242	24.6548	24.6325	24.6572	25.3697	25.4882	25.3807	-0.109691	25.3244	0.998121	-0.915834	25.3244	0.000551855	-0.151137	25.3244	0.632533
YP_514037.1	YP_514037.1	FTL_1376	-	carbohydrate kinase family protein (YjeF-related protein)	25.7386	25.4583	25.2453	25.2265	25.39	25.1846	24.9427	24.8626	23.9227	25.1091	24.9032	24.9012	-0.213717	25.1255	0.998121	-0.904767	25.1255	0.00804907	-0.509591	25.1255	0.600631
YP_514415.1	YP_514415.1	FTL_1790	ampG	major facilitator superfamily transporter	27.8395	28.0384	27.8667	27.9095	27.4904	27.6587	27.0761	27.1872	26.7768	27.3471	28.1555	27.7944	-0.228713	27.6982	0.998121	-0.901515	27.6982	0.0028224	-0.149221	27.6982	0.691046
YP_513802.1	YP_513802.1	FTL_1115	-	hypothetical protein	30.0887	30.2054	30.1345	30.1685	30.0921	30.0371	29.2189	29.3141	29.2554	29.8706	30.0708	29.9925	-0.0436378	29.9076	0.998121	-0.880088	29.9076	2.37641e-06	-0.164912	29.9076	0.600631
YP_513452.1	YP_513452.1	FTL_0701	mreA	FAD binding family protein	24.832	23.7154	24.4949	24.2501	23.8634	23.9776	23.4407	23.7505	23.2422	24.5831	23.7614	23.4761	-0.317118	24.0223	0.998121	-0.869659	24.0223	0.0284783	-0.407256	24.0223	0.609374
YP_513525.1	YP_513525.1	FTL_0790	era	GTP-binding protein Era	27.7381	27.7388	27.7165	27.7427	27.7401	27.6973	26.8868	26.9847	26.7181	27.5569	27.7375	27.6377	-0.00446639	27.6474	0.998121	-0.867965	27.6474	7.81029e-07	-0.0870939	27.6474	0.626648
YP_514402.1	YP_514402.1	FTL_1775	-	oxygen-independent coproporphyrinogen III oxidase	25.42	25.6777	25.3997	25.5161	25.361	25.4578	24.5936	24.7562	24.5629	25.1837	25.5433	25.1386	-0.0541938	25.1866	0.998121	-0.861603	25.1866	0.034668	-0.210617	25.1866	0.699037
YP_513855.1	YP_513855.1	FTL_1171	pdpB	PdpB protein	31.0382	30.9027	30.8339	30.96	30.7874	30.955	30.1846	30.1619	29.8533	30.6483	31.0172	31.0915	-0.0241116	30.7353	0.998121	-0.858331	30.7353	5.76568e-05	-0.00592709	30.7353	0.980485
YP_512923.1	YP_512923.1	FTL_0125	pdpB	PdpB protein	31.0382	30.9027	30.8339	30.96	30.7874	30.955	30.1846	30.1619	29.8533	30.6483	31.0172	31.0915	-0.0241116	30.7353	0.998121	-0.858331	30.7353	5.76568e-05	-0.00592709	30.7353	0.980485
YP_513854.1	YP_513854.1	FTL_1170	iglE	hypothetical protein	27.8726	27.9773	27.8312	27.8992	27.7628	27.9485	26.9833	27.2428	26.8928	28.2684	28.0794	28.0299	-0.0235545	27.7807	0.998121	-0.854061	27.7807	0.000157598	0.232214	27.7807	0.600631
YP_512922.1	YP_512922.1	FTL_0124	iglE	hypothetical protein	27.8726	27.9773	27.8312	27.8992	27.7628	27.9485	26.9833	27.2428	26.8928	28.2684	28.0794	28.0299	-0.0235545	27.7807	0.998121	-0.854061	27.7807	0.000157598	0.232214	27.7807	0.600631
YP_513926.1	YP_513926.1	FTL_1246	-	hypothetical protein	21.949	21.9822	21.3884	22.0302	21.4274	21.5543	20.6145	21.3382	20.8078	21.099	21.365	21.1489	-0.102574	21.2064	0.998121	-0.853019	21.2064	0.0363133	-0.568906	21.2064	0.600631
YP_513160.1	YP_513160.1	FTL_0387	aspC1	aspartate aminotransferase	33.6468	33.5236	33.4978	33.6374	33.5555	33.5469	32.8194	32.6282	32.705	33.3425	33.6169	33.5637	0.0238415	33.3418	0.998121	-0.838559	33.3418	6.10591e-06	-0.048368	33.3418	0.789128
YP_513018.1	YP_513018.1	FTL_0223	-	dihydrofolate reductase type I	27.6394	27.5975	27.6602	27.7493	27.7517	27.6683	26.8602	26.9404	26.5888	27.6061	27.633	27.6596	0.0907475	27.4761	0.998121	-0.835868	27.4761	6.37415e-06	0.000545898	27.4761	0.998857
YP_513546.1	YP_513546.1	FTL_0821	hemH	ferrochelatase	25.5596	25.3977	25.4732	25.5793	25.1165	25.3163	24.816	24.9568	24.1704	24.3952	25.5544	25.126	-0.139502	25.2596	0.998121	-0.82914	25.2596	0.0997134	-0.451645	25.2596	0.624419
YP_513748.1	YP_513748.1	FTL_1048	-	hypothetical protein	28.2684	27.8675	28.7572	28.0301	29.3123	29.1785	27.4492	27.1017	27.8785	29.9654	28.1776	29.1997	0.542573	27.7766	0.998121	-0.821227	27.7766	0.248663	0.816538	27.7766	0.60101
YP_513887.1	YP_513887.1	FTL_1204	-	cardiolipin synthetase	24.4346	24.4221	24.367	24.4293	24.3172	24.3355	23.5317	23.8881	23.345	24.0686	24.4527	23.8918	-0.0472195	24.1768	0.998121	-0.819636	24.1768	0.00383199	-0.270226	24.1768	0.609374
YP_514137.1	YP_514137.1	FTL_1486	-	tRNA-(ms(2)io(6)a)-hydroxylase	28.7806	28.8592	28.7123	28.762	28.6995	28.4936	27.9597	27.9276	28.0224	28.5522	28.7717	28.5069	-0.132378	28.6309	0.998121	-0.814144	28.6309	8.41423e-05	-0.17378	28.6309	0.609374
YP_512944.1	YP_512944.1	FTL_0146	-	ABC transporter ATP-binding protein	30.017	30.1909	30.0277	30.1176	30.0715	30.0496	29.2089	29.3741	29.2125	29.8538	30.1645	30.022	0.00102482	29.891	0.998121	-0.81337	29.891	8.48018e-06	-0.0651097	29.891	0.708332
YP_512846.1	YP_512846.1	FTL_0038	emrA2	HlyD family secretion protein	29.3586	29.2874	29.1556	29.1256	28.8308	29.2449	28.5221	28.5959	28.2657	28.769	29.1882	29.0106	-0.200126	28.7121	0.998121	-0.805972	28.7121	0.00101644	-0.277964	28.7121	0.600631
YP_513002.1	YP_513002.1	FTL_0207	-	pyrrolidone-carboxylate peptidase	31.8553	31.9203	31.7647	31.8536	31.6896	31.7914	31.0778	31.0695	30.9985	31.8484	31.8674	31.8601	-0.0685803	31.5971	0.998121	-0.798138	31.5971	0.000193007	0.0118689	31.5971	0.966844
YP_514111.1	YP_514111.1	FTL_1460	-	hypothetical protein	24.767	24.9122	24.7819	24.9514	24.6945	24.6029	23.9789	24.0898	24.0046	24.4791	24.7839	24.5519	-0.0707778	24.6575	0.998121	-0.795921	24.6575	0.00259519	-0.215396	24.6575	0.626648
YP_514133.1	YP_514133.1	FTL_1482	-	peptidase M16 family protein	25.1316	25.245	25.325	25.0849	25.4489	25.2778	24.5313	24.0502	24.7408	25.4791	25.1842	25.5217	0.0366756	25.2366	0.998121	-0.793125	25.2366	0.000862275	0.161105	25.2366	0.626648
YP_512897.1	YP_512897.1	FTL_0098	trpA	tryptophan synthase subunit alpha	28.9886	29.0017	28.8494	28.9414	28.9118	28.927	28.1609	28.1641	28.1545	28.9299	28.935	28.905	-0.0198224	28.8031	0.998121	-0.786767	28.8031	4.32719e-07	-0.0233094	28.8031	0.864618
YP_514471.1	YP_514471.1	FTL_1849	-	hypothetical protein	21.1861	20.1559	20.3483	20.5094	19.5149	19.3336	19.5158	20.2111	19.612	19.3626	20.2301	19.1288	-0.777478	19.8286	0.998121	-0.783816	19.8286	0.318203	-0.989603	19.8286	0.600631
YP_513392.1	YP_513392.1	FTL_0639	-	oxidoreductase	25.009	25.0826	24.9713	25.0256	25.0395	24.9683	24.3415	24.4859	23.8864	24.552	25.1311	24.8475	-0.00984886	24.7528	0.998121	-0.783002	24.7528	0.00298369	-0.177419	24.7528	0.626648
YP_513896.1	YP_513896.1	FTL_1213	-	hypothetical protein	29.2549	29.266	29.0783	29.162	29.0389	29.129	28.5155	28.4889	28.2518	28.9623	29.1955	29.233	-0.0897356	29.0031	0.998121	-0.780972	29.0031	1.24225e-05	-0.0694179	29.0031	0.691046
YP_513929.1	YP_513929.1	FTL_1249	-	hypothetical protein	28.9013	28.9652	28.9273	28.9705	28.6835	28.7844	28.0799	28.3267	28.094	28.8587	29.0774	28.8002	-0.118454	28.6501	0.998121	-0.764372	28.6501	6.30252e-05	-0.0191466	28.6501	0.937087
YP_513595.1	YP_513595.1	FTL_0875	ispG	4-hydroxy-3-methylbut-2-en-1-yl diphosphate synthase	30.7359	30.8399	30.6777	30.8025	30.4955	30.6113	29.9259	30.2105	29.8458	30.1816	30.699	30.442	-0.114712	30.5343	0.998121	-0.757094	30.5343	0.000890504	-0.310286	30.5343	0.600631
YP_513843.1	YP_513843.1	FTL_1159	iglC	intracellular growth locus, subunit C	34.921	34.9197	34.6965	34.831	34.6384	34.4796	34.4082	34.0755	33.7942	34.508	34.6914	34.8647	-0.196023	34.5546	0.998121	-0.753081	34.5546	0.00221382	-0.157709	34.5546	0.626648
YP_512911.1	YP_512911.1	FTL_0113	iglC	intracellular growth locus, subunit C	34.921	34.9197	34.6965	34.831	34.6384	34.4796	34.4082	34.0755	33.7942	34.508	34.6914	34.8647	-0.196023	34.5546	0.998121	-0.753081	34.5546	0.00221382	-0.157709	34.5546	0.626648
YP_512837.1	YP_512837.1	FTL_0029	carB	carbamoyl phosphate synthase large subunit	32.357	32.4917	32.236	32.4222	32.2328	32.2567	31.6636	31.6426	31.5294	31.9515	32.3226	32.2721	-0.0576574	32.2791	0.998121	-0.749689	32.2791	6.28529e-05	-0.17949	32.2791	0.600631
YP_513183.1	YP_513183.1	FTL_0410	-	hypothetical protein	26.7412	26.6784	26.5277	26.759	26.4483	26.5348	25.9668	26.1019	25.6396	25.9124	26.6478	26.3585	-0.0683892	26.5387	0.998121	-0.746335	26.5387	0.00851741	-0.342871	26.5387	0.600631
YP_514504.1	YP_514504.1	FTL_1892	-	hypothetical protein	31.6861	31.7711	31.4662	31.702	31.4428	31.4894	30.8944	30.9949	30.8391	31.4039	31.6887	31.4603	-0.0963602	31.4987	0.998121	-0.731661	31.4987	0.00268274	-0.123499	31.4987	0.685201
YP_513988.1	YP_513988.1	FTL_1317	-	hypothetical protein	31.6861	31.7711	31.4662	31.702	31.4428	31.4894	30.8944	30.9949	30.8391	31.4039	31.6887	31.4603	-0.0963602	31.4987	0.998121	-0.731661	31.4987	0.00268274	-0.123499	31.4987	0.685201
YP_513059.1	YP_513059.1	FTL_0265	-	hypothetical protein	31.6861	31.7711	31.4662	31.702	31.4428	31.4894	30.8944	30.9949	30.8391	31.4039	31.6887	31.4603	-0.0963602	31.4987	0.998121	-0.731661	31.4987	0.00268274	-0.123499	31.4987	0.685201
YP_513447.1	YP_513447.1	FTL_0696	-	ABC transporter ATP-binding protein	27.2452	27.1997	27.0817	27.1568	27.0868	27.0748	26.3078	26.7807	26.2532	26.6747	27.0865	26.8407	-0.0694337	27.0708	0.998121	-0.728279	27.0708	0.000364807	-0.308245	27.0708	0.600631
YP_512838.1	YP_512838.1	FTL_0030	carA	carbamoyl phosphate synthase small subunit	30.6521	30.5495	30.6693	30.668	30.5649	30.5612	29.8824	30.0072	29.8132	30.2824	30.655	30.4269	-0.0255861	30.5013	0.998121	-0.722716	30.5013	4.43112e-05	-0.168852	30.5013	0.600631
YP_513244.1	YP_513244.1	FTL_0472	-	DNA polymerase III subunit alpha	28.9311	28.9001	28.8217	28.9132	28.8387	28.8063	28.3125	28.1257	28.0616	28.5792	28.6681	28.765	-0.0315144	28.8494	0.998121	-0.717659	28.8494	3.70521e-06	-0.213525	28.8494	0.600631
YP_512872.1	YP_512872.1	FTL_0068	-	phosphoheptose isomerase	26.2331	26.4323	25.7998	26.0535	26.3162	26.4279	25.8061	24.6597	25.8632	27.1104	26.0946	26.9148	0.110803	26.1539	0.998121	-0.712079	26.1539	0.0858818	0.551517	26.1539	0.600631
YP_514019.1	YP_514019.1	FTL_1358	-	cation-efflux family protein	28.3412	28.405	28.2285	28.3533	28.0732	28.1824	27.5816	27.7641	27.5105	28.052	28.4488	28.1283	-0.121897	28.0038	0.998121	-0.706123	28.0038	0.000580217	-0.115174	28.0038	0.637433
YP_513792.1	YP_513792.1	FTL_1105	-	hypothetical protein	25.8313	26.0787	25.9242	26.161	25.6442	25.6316	25.2773	25.629	24.8104	25.2265	25.7483	25.3659	-0.132463	25.7952	0.998121	-0.70584	25.7952	0.0243215	-0.497812	25.7952	0.600631
YP_512887.1	YP_512887.1	FTL_0086	-	hypothetical protein	26.024	26.14	26.0126	26.0647	25.9366	26.0701	25.4376	25.369	25.2591	25.9394	26.0497	25.8994	-0.0350392	25.9736	0.998121	-0.703622	25.9736	0.000158699	-0.0960324	25.9736	0.649912
YP_513428.1	YP_513428.1	FTL_0676	-	DNA ligase	28.5334	28.6615	28.5593	28.6083	28.5921	28.5458	27.9185	27.7977	27.9515	28.5117	28.5221	28.4556	-0.0026568	28.6149	0.998121	-0.695502	28.6149	1.55226e-05	-0.0882536	28.6149	0.626648
YP_513785.1	YP_513785.1	FTL_1089	-	choloylglycine hydrolase family protein	29.7898	29.714	29.6189	29.6855	29.4441	29.5513	29.0491	29.2192	28.7745	29.1174	29.773	29.5112	-0.147246	29.5254	0.998121	-0.69327	29.5254	0.00746798	-0.240365	29.5254	0.622059
YP_513846.1	YP_513846.1	FTL_1162	pdpC	hypothetical protein	31.8684	31.5984	31.7787	31.6334	31.5293	31.7757	31.1556	31.0877	30.9455	31.7653	32.0451	32.0646	-0.102369	31.5665	0.998121	-0.68558	31.5665	0.000580217	0.209818	31.5665	0.600631
YP_512914.1	YP_512914.1	FTL_0116	pdpC	PdpC protein	31.8684	31.5984	31.7787	31.6334	31.5293	31.7757	31.1556	31.0877	30.9455	31.7653	32.0451	32.0646	-0.102369	31.5665	0.998121	-0.68558	31.5665	0.000580217	0.209818	31.5665	0.600631
YP_513083.1	YP_513083.1	FTL_0290	xerC	integrase/recombinase XerC	24.8451	24.8164	24.7661	24.8945	24.5938	24.7593	24.2822	24.0004	24.1119	24.7427	24.8646	24.5997	-0.0600164	24.7442	0.998121	-0.677716	24.7442	0.00136906	-0.0735176	24.7442	0.776741
YP_513669.1	YP_513669.1	FTL_0958	-	hypothetical protein	26.8198	26.8571	26.7202	26.783	26.4411	26.5588	26.0974	26.2389	26.0337	26.273	26.6547	26.4001	-0.204727	26.7029	0.998121	-0.675684	26.7029	0.00122777	-0.356422	26.7029	0.600631
YP_512836.1	YP_512836.1	FTL_0028	pyrB	aspartate carbamoyltransferase	29.6605	29.7251	29.6282	29.6909	29.6348	29.7107	28.9455	29.0472	28.9975	29.5384	29.7121	29.5975	0.00748543	29.5389	0.998121	-0.674571	29.5389	2.35518e-06	-0.0553016	29.5389	0.671928
YP_513111.1	YP_513111.1	FTL_0319	-	hypothetical protein	23.6864	23.6913	23.7524	23.6962	23.4755	23.3966	23.2864	23.1147	22.7127	22.5613	23.7896	23.668	-0.187263	23.5656	0.998121	-0.672121	23.5656	0.0367943	-0.370411	23.5656	0.60101
YP_513109.1	YP_513109.1	FTL_0317	-	hypothetical protein	32.0622	31.9901	32.2845	31.9584	32.1617	32.0972	30.8466	31.3806	32.1011	33.4558	31.8007	31.9199	-0.039872	32.0138	0.998121	-0.669564	32.0138	0.206715	0.279819	32.0138	0.691053
YP_512854.1	YP_512854.1	FTL_0046	-	diyroorotate dehydrogenase	28.1568	28.0149	28.2137	28.1871	28.1606	28.0914	27.5093	27.326	27.5417	28.2123	27.8907	28.1679	0.0178541	28.0028	0.998121	-0.66947	28.0028	2.52382e-05	-0.0381875	28.0028	0.822138
YP_513968.1	YP_513968.1	FTL_1297	-	hypothetical protein	23.7756	24.0263	24.3389	24.2351	24.2993	23.6094	23.3218	23.3459	23.4829	24.5153	23.891	24.0532	0.00098366	23.8557	0.998121	-0.663386	23.8557	0.0247397	0.106202	23.8557	0.790248
YP_513964.1	YP_513964.1	FTL_1293	-	hypothetical protein	26.3115	26.3811	26.5502	26.2832	26.5459	26.4364	25.5867	25.6223	26.0443	27.2823	26.4672	26.1696	0.00758615	26.4796	0.998121	-0.663173	26.4796	0.0299443	0.2254	26.4796	0.626648
YP_512865.1	YP_512865.1	FTL_0057	-	hypothetical protein	23.2308	21.8766	23.1945	22.2202	22.9859	23.11	22.0989	22.5397	21.6865	22.3827	22.9865	22.7687	0.00474096	22.3636	0.998121	-0.658912	22.3636	0.301499	-0.0546565	22.3636	0.956226
YP_513911.1	YP_513911.1	FTL_1230	-	cysteine desulfurase activator complex subunit SufB	30.1034	30.1435	30.0575	30.0109	30.1009	30.0244	29.4081	29.4811	29.4403	29.9312	30.0243	30.0421	-0.0560785	29.9727	0.998121	-0.658294	29.9727	6.47782e-07	-0.102264	29.9727	0.600631
YP_513773.1	YP_513773.1	FTL_1076	-	short chain dehydrogenase family protein	25.9494	26.2145	25.8624	26.0742	25.9249	25.7573	25.3234	25.4253	25.3047	25.6137	26.2483	25.7611	-0.0899642	25.8855	0.998121	-0.657642	25.8855	0.00494814	-0.134428	25.8855	0.657408
YP_513806.1	YP_513806.1	FTL_1119	rdgC	recombination associated protein	27.9254	28.0085	28.0102	28.1482	28.0481	27.9783	27.3929	27.3402	27.2533	27.7011	27.9228	27.8736	0.0768335	27.9791	0.998121	-0.65255	27.9791	4.43755e-05	-0.148883	27.9791	0.600631
YP_513221.1	YP_513221.1	FTL_0449	pigR	pathogenicity island gene regulator	26.6228	26.6147	26.3975	26.598	26.4831	26.5879	25.7451	25.8455	26.0973	26.9041	26.8954	26.8497	0.0113421	26.3062	0.998121	-0.649056	26.3062	0.114827	0.338071	26.3062	0.626648
YP_514492.1	YP_514492.1	FTL_1879	-	osmosensitive K+ channel His kinase sensor	24.6779	24.7372	24.7482	24.7812	24.9422	24.9187	23.6932	24.4446	24.0812	24.6657	24.9138	24.7866	0.159592	24.679	0.998121	-0.648137	24.679	0.0269939	0.0675784	24.679	0.874806
YP_513639.1	YP_513639.1	FTL_0926	-	Ferritin-like protein	26.0983	26.2253	26.3206	26.5454	26.7414	26.2404	25.4083	25.9149	25.3817	26.647	26.2852	26.6754	0.294317	26.2777	0.998121	-0.646459	26.2777	0.156631	0.321123	26.2777	0.626648
YP_513928.1	YP_513928.1	FTL_1248	-	glutathione reductase	29.3353	29.4389	29.3769	29.3247	29.3586	29.3605	28.7878	28.6934	28.7808	29.6424	29.4291	29.4539	-0.0356909	29.2036	0.998121	-0.629639	29.2036	4.2353e-06	0.124834	29.2036	0.600631
YP_514189.1	YP_514189.1	FTL_1543	-	formamidopyrimidine-DNA glycosylase	28.217	28.1934	28.1119	28.226	28.0672	28.116	27.5955	27.6146	27.4376	27.9245	28.1351	28.0168	-0.0376685	28.0521	0.998121	-0.624847	28.0521	0.0012087	-0.148623	28.0521	0.626648
YP_513886.1	YP_513886.1	FTL_1203	-	cardiolipin synthetase	26.2781	26.2737	26.0742	26.2372	25.8129	25.8741	25.6849	25.8011	25.2737	25.5945	26.0197	25.8249	-0.23396	26.0771	0.998121	-0.622139	26.0771	0.0079657	-0.395653	26.0771	0.600631
YP_513510.1	YP_513510.1	FTL_0765	-	VacJ lipoprotein	25.8204	25.9036	25.6315	25.9273	25.558	25.545	25.3303	25.4566	24.7099	24.862	25.9637	25.6811	-0.108385	25.6498	0.998121	-0.619536	25.6498	0.169535	-0.282878	25.6498	0.6475
YP_514205.1	YP_514205.1	FTL_1566	-	CutC family protein	17.281	18.0462	17.261	18.6948	17.2006	17.8775	17.1466	17.4527	16.1539	0	17.4543	17.1426	0.39488	16.5801	0.998121	-0.611685	16.5801	0.920176	-5.99714	16.5801	0.600631
YP_513938.1	YP_513938.1	FTL_1264	-	dihydroneopterin aldolase	25.6384	25.4751	25.5465	25.8024	25.6227	25.3993	25.029	25.0355	24.7763	25.3845	25.6217	25.4092	0.0548087	25.3808	0.998121	-0.606397	25.3808	0.000629428	-0.0815377	25.3808	0.691358
YP_513433.1	YP_513433.1	FTL_0681	potG	ATP-binding cassette putrescine uptake system, ATP-binding protein	30.745	30.5138	30.8024	30.6494	30.7547	30.7784	30.0694	30.2732	29.9112	30.4218	30.7483	30.6988	0.0404505	30.6032	0.998121	-0.602438	30.6032	0.000938544	-0.064092	30.6032	0.766151
YP_514192.1	YP_514192.1	FTL_1546	-	pyridoxal biosynthesis lyase PdxS	32.0335	32.1294	31.9973	32.1664	31.9004	32.0174	31.3987	31.6277	31.3337	31.8792	32.1794	32.0323	-0.0253603	31.8624	0.998121	-0.600082	31.8624	0.000735368	-0.0231229	31.8624	0.919571
YP_513599.1	YP_513599.1	FTL_0879	-	beta-lactamase	30.5934	30.5822	30.5298	30.6103	30.4468	30.5309	29.9499	30.0511	29.9233	30.4023	30.7561	30.6322	-0.0390979	30.5238	0.998121	-0.5937	30.5238	9.38773e-05	0.0284153	30.5238	0.874806
YP_513011.1	YP_513011.1	FTL_0216	-	MutT/nudix family protein	27.6558	27.7593	27.7589	27.7157	27.7935	27.705	27.0449	27.1789	27.1795	27.598	27.7438	27.7666	0.0134152	27.6037	0.998121	-0.590205	27.6037	3.79437e-06	-0.0218541	27.6037	0.865746
YP_513070.1	YP_513070.1	FTL_0277	-	mercuric reductase protein	25.1893	25.2243	24.9583	25.2489	24.9964	24.9024	24.4975	24.543	24.5661	24.8769	25.1486	25.0029	-0.0747189	24.9162	0.998121	-0.588401	24.9162	0.0293585	-0.114482	24.9162	0.745553
YP_513469.1	YP_513469.1	FTL_0718	-	cysteine desulfarase	25.9976	26.0251	25.8956	25.9438	25.7294	25.7999	25.4857	25.4741	25.1947	25.8092	25.9768	25.6465	-0.148414	25.9079	0.998121	-0.587959	25.9079	0.00137003	-0.161972	25.9079	0.622059
YP_514134.1	YP_514134.1	FTL_1483	-	peptidase M16 family protein	24.9446	25.3055	25.1412	25.3389	25.1751	25.0675	24.3554	24.8414	24.4541	24.9451	24.9487	25.0684	0.0633788	25.0237	0.998121	-0.580181	25.0237	0.0155558	-0.14304	25.0237	0.657408
YP_512964.1	YP_512964.1	FTL_0169	-	hypothetical protein	26.717	26.7876	26.5994	26.709	26.3952	26.3347	26.1984	26.2265	25.9399	25.9919	26.5133	26.1244	-0.221706	26.3785	0.998121	-0.57974	26.3785	0.00798105	-0.491451	26.3785	0.600631
YP_514014.1	YP_514014.1	FTL_1351	-	TatD related DNAse family protein	22.0614	22.1811	22.1886	22.3922	22.178	21.928	21.6312	21.8062	21.258	20.928	21.9572	21.6138	0.0223804	21.9806	0.998121	-0.578558	21.9806	0.218257	-0.64403	21.9806	0.600631
YP_513539.1	YP_513539.1	FTL_0807	-	major facilitator transporter	24.6121	24.7965	24.5605	24.8577	23.737	24.3477	24.3307	24.1355	23.7757	23.9615	24.7633	24.5711	-0.342228	24.4052	0.998121	-0.575741	24.4052	0.0941491	-0.224376	24.4052	0.637079
YP_513140.1	YP_513140.1	FTL_0357	rph	ribonuclease PH	29.7724	29.9131	29.8701	29.7668	29.744	29.8059	29.1737	29.3376	29.3224	29.7319	29.8259	29.7922	-0.079655	29.6671	0.998121	-0.574008	29.6671	2.71095e-05	-0.0685595	29.6671	0.632955
YP_513168.1	YP_513168.1	FTL_0395	purM	phosphoribosylaminoimidazole synthetase	29.0973	29.3034	29.1082	29.1939	29.0795	29.193	28.5866	28.6682	28.5361	29.1045	29.2167	29.1153	-0.0141557	29.0543	0.998121	-0.572697	29.0543	0.000290338	-0.0241485	29.0543	0.900095
YP_513159.1	YP_513159.1	FTL_0383	manA	mannose-6-phosphate isomerase, fragment	28.8625	28.979	29.2595	29.001	29.2321	28.7997	28.3763	28.0803	28.9293	30.4219	28.9431	29.2038	-0.022729	29.0472	0.998121	-0.57169	29.0472	0.269613	0.489276	29.0472	0.622059
YP_513676.1	YP_513676.1	FTL_0965	hslV	ATP-dependent protease peptidase subunit	29.8124	29.8528	29.8563	29.8545	29.915	29.8735	29.2547	29.2681	29.2866	29.921	29.8572	29.8333	0.040519	29.8253	0.998121	-0.570686	29.8253	4.70453e-05	0.0299936	29.8253	0.853572
YP_513368.1	YP_513368.1	FTL_0608	manC	mannose-1-phosphate guanyltransferase	28.5934	28.581	28.5371	28.574	28.5137	28.5846	27.9526	28.0696	27.987	28.3414	28.6067	28.5677	-0.0130355	28.5127	0.998121	-0.56742	28.5127	1.60339e-05	-0.0652295	28.5127	0.632533
YP_513269.1	YP_513269.1	FTL_0500	-	spermidine synthase	26.4683	26.4802	26.3735	26.314	25.9656	26.0789	25.8674	25.8988	25.8538	25.5594	26.3052	26.2551	-0.321167	26.1417	0.998121	-0.56736	26.1417	0.00926297	-0.400772	26.1417	0.600631
YP_512857.1	YP_512857.1	FTL_0049	-	D-tyrosyl-tRNA(Tyr) deacylase	27.6887	27.725	27.7251	27.6236	27.6304	27.6752	27.1137	27.2783	27.0565	27.7177	27.5775	27.5935	-0.0698371	27.5824	0.998121	-0.563414	27.5824	1.58534e-05	-0.0833891	27.5824	0.626648
YP_512826.1	YP_512826.1	FTL_0016	pta	phosphate acetyltransferase	30.7087	30.7531	30.6495	30.7741	30.5345	30.6186	30.1346	30.3825	29.9067	30.2209	30.767	30.5607	-0.0613473	30.5535	0.998121	-0.562491	30.5535	0.00871668	-0.187559	30.5535	0.622059
YP_514514.1	YP_514514.1	FTL_1904	-	peptide chain release factor 2	27.9182	27.9585	28.1903	27.8704	28.1277	27.9995	27.3771	27.4732	27.5332	28.4751	27.9649	28.1734	-0.0231451	28.0031	0.998121	-0.561186	28.0031	0.0221597	0.182118	28.0031	0.626648
YP_513423.1	YP_513423.1	FTL_0671	-	pantothenate kinase	32.4328	32.5531	32.1888	32.484	32.1729	32.2894	31.8207	31.9463	31.7367	31.9385	32.5305	32.1956	-0.0761395	32.1641	0.998121	-0.556988	32.1641	0.0191825	-0.170075	32.1641	0.626648
YP_513359.1	YP_513359.1	FTL_0599	wbtG	glycosyl transferase family protein	27.7946	27.7184	27.8961	27.7569	27.8815	27.8563	27.3076	27.2733	27.1725	27.9667	27.8454	27.8373	0.0284954	27.6884	0.998121	-0.551935	27.6884	5.59555e-06	0.080074	27.6884	0.622059
YP_513472.1	YP_513472.1	FTL_0721	-	DedA family protein	27.6795	27.7048	27.7076	27.7993	27.5402	27.6431	27.2234	27.39	26.8382	27.4795	27.8002	27.6822	-0.0364868	27.7084	0.998121	-0.546775	27.7084	0.00975491	-0.0433651	27.7084	0.886968
YP_512936.1	YP_512936.1	FTL_0138	-	ribonuclease II family protein	24.8183	24.9542	24.9089	24.7983	24.7502	24.7941	24.4459	24.4382	24.1583	25.0865	24.7412	24.8936	-0.112983	24.8521	0.998121	-0.546386	24.8521	0.00126002	0.013278	24.8521	0.956226
YP_513235.1	YP_513235.1	FTL_0463	-	5'-methylthioadenosine/S-adenosylhomocysteine nucleosidase	28.1497	28.2711	28.2064	28.2928	28.0544	28.064	27.7837	27.7371	27.4724	27.855	28.2377	28.0553	-0.0720283	28.0298	0.998121	-0.544664	28.0298	0.00308288	-0.159764	28.0298	0.622059
YP_513737.1	YP_513737.1	FTL_1037	-	hypothetical protein	26.8614	26.8262	26.8754	26.7328	26.6895	26.7825	26.317	26.3978	26.2261	26.7416	26.9794	26.9824	-0.119402	26.4449	0.998121	-0.540713	26.4449	0.0171047	0.0467626	26.4449	0.888117
YP_513939.1	YP_513939.1	FTL_1265	-	2-amino-4-hydroxy-6-hydroxymethyldihydropteridine pyrophosphokinase	30.2092	30.2936	30.2858	30.2791	30.2393	30.4079	29.6895	29.8195	29.6692	30.1523	30.4394	30.1803	0.0458947	30.2258	0.998121	-0.536819	30.2258	0.00122777	-0.00555365	30.2258	0.980485
YP_513155.1	YP_513155.1	FTL_0379	-	methionine sulfoxide reductase B	28.0986	27.94	28.2769	27.9606	28.707	28.5996	27.6575	27.2578	27.7993	29.1825	28.1604	28.7081	0.317229	28.2948	0.998121	-0.53365	28.2948	0.275862	0.578491	28.2948	0.600631
YP_513912.1	YP_513912.1	FTL_1231	-	hypothetical protein	30.5788	30.6586	30.5406	30.5444	30.4257	30.5248	30.0347	30.1465	30.0067	30.2502	30.4777	30.3522	-0.0943364	30.4247	0.998121	-0.530025	30.4247	0.00365202	-0.232662	30.4247	0.600631
YP_514559.1	YP_514559.1	FTL_1961	-	hypothetical protein	26.393	26.395	26.8926	26.3832	26.7941	26.5249	25.7405	25.8358	26.5216	28.1016	25.8399	26.6513	0.00722	26.6006	0.998121	-0.527551	26.6006	0.450577	0.304092	26.6006	0.732404
YP_514508.1	YP_514508.1	FTL_1898	-	DNA polymerase III subunit delta	24.7837	24.903	24.8616	24.9649	24.9593	24.8857	24.4335	24.4126	24.1312	24.8102	25.0137	24.7392	0.0871811	24.8807	0.998121	-0.523671	24.8807	0.00121466	0.00493187	24.8807	0.980485
YP_513841.1	YP_513841.1	FTL_1157	iglA	intracellular growth locus, subunit A	32.8633	32.8117	32.6498	32.7573	32.8199	32.6866	32.2882	32.267	32.2091	32.597	32.8133	32.9108	-0.0203414	32.6409	0.998121	-0.520189	32.6409	0.00180375	-0.00123625	32.6409	0.997407
YP_512909.1	YP_512909.1	FTL_0111	iglA	intracellular growth locus, subunit A	32.8633	32.8117	32.6498	32.7573	32.8199	32.6866	32.2882	32.267	32.2091	32.597	32.8133	32.9108	-0.0203414	32.6409	0.998121	-0.520189	32.6409	0.00180375	-0.00123625	32.6409	0.997407
YP_514046.1	YP_514046.1	FTL_1391	gmk	guanylate kinase	29.1448	29.421	29.1034	29.1667	29.0159	29.0273	28.6412	28.7296	28.7394	29.4311	29.1719	28.9661	-0.153048	29.1387	0.998121	-0.519655	29.1387	0.00259519	-0.0333782	29.1387	0.888117
YP_514128.1	YP_514128.1	FTL_1477	-	thiamine pyrophospokinase	26.6967	26.7346	26.3636	26.4702	26.2374	26.2947	25.8828	26.1894	26.1798	26.348	26.4579	26.0257	-0.264192	26.3551	0.998121	-0.514323	26.3551	0.036646	-0.32111	26.3551	0.600631
YP_513982.1	YP_513982.1	FTL_1311	pyrG	CTP synthetase	30.6413	30.687	30.7252	30.6212	30.6807	30.6278	30.154	30.2255	30.1322	30.7324	30.5653	30.5507	-0.0412329	30.6928	0.998121	-0.51394	30.6928	2.6244e-05	-0.0683652	30.6928	0.626648
YP_513249.1	YP_513249.1	FTL_0477	gcvT	glycine cleavage system aminomethyltransferase T	31.4235	31.4582	31.3945	31.457	31.3441	31.373	30.9771	31.0084	30.7532	31.2065	31.4545	31.3867	-0.0340367	31.3418	0.998121	-0.512554	31.3418	9.96899e-05	-0.0762074	31.3418	0.626648
YP_514196.1	YP_514196.1	FTL_1550	-	lipoprotein	27.3994	27.6122	27.5837	27.5547	27.5201	27.5998	27.0519	26.997	27.017	27.8475	27.6079	27.69	0.0264735	27.4359	0.998121	-0.509773	27.4359	0.00424716	0.183407	27.4359	0.606747
YP_513842.1	YP_513842.1	FTL_1158	iglB	intracellular growth locus, subunit B	34.3555	34.3167	34.0609	34.2776	34.0218	34.1703	33.8241	33.7758	33.6102	33.7574	34.4081	34.3493	-0.0878177	34.0467	0.998121	-0.507672	34.0467	0.0255955	-0.0727846	34.0467	0.820146
YP_512910.1	YP_512910.1	FTL_0112	iglB	intracellular growth locus, subunit B	34.3555	34.3167	34.0609	34.2776	34.0218	34.1703	33.8241	33.7758	33.6102	33.7574	34.4081	34.3493	-0.0878177	34.0467	0.998121	-0.507672	34.0467	0.0255955	-0.0727846	34.0467	0.820146
YP_513277.1	YP_513277.1	FTL_0508	mpl	UDP-N-acetylmuramate--L-alanyl-gamma-D-glutamyl-meso-diaminopimelate ligase	26.7318	26.8063	26.7108	26.8328	26.6394	26.6845	26.2123	26.2567	26.269	26.5125	26.8139	26.5587	-0.0307293	26.6934	0.998121	-0.503648	26.6934	0.000559067	-0.12129	26.6934	0.622059
YP_514441.1	YP_514441.1	FTL_1819	-	NADH dehydrogenase I subunit L	25.5834	25.9576	25.4586	26.1262	25.0265	25.3799	25.0899	25.4244	24.9749	25.0481	25.7345	24.9652	-0.155648	25.3844	0.998121	-0.503475	25.3844	0.301499	-0.417256	25.3844	0.626648
YP_513683.1	YP_513683.1	FTL_0974	-	50S ribosomal protein L11 methyltransferase	27.0864	27.2059	27.1125	27.0111	27.0474	26.9829	26.5281	26.8827	26.4896	26.7739	27.1272	26.9403	-0.121123	27.0139	0.998121	-0.501467	27.0139	0.00190609	-0.187813	27.0139	0.600631
YP_513805.1	YP_513805.1	FTL_1118	-	hypothetical protein	30.0785	30.1975	30.2421	30.0982	30.1932	30.0536	29.654	29.722	29.6449	30.2049	30.0185	30.0775	-0.0576874	30.0315	0.998121	-0.499078	30.0315	6.82044e-05	-0.0724267	30.0315	0.626648
YP_513709.1	YP_513709.1	FTL_1003	-	DNA polymerase III subunit epsilon	27.1651	27.0334	27.2603	27.1162	27.5039	27.3231	26.6267	26.6536	26.6904	27.6305	27.1324	27.3627	0.161476	27.2753	0.998121	-0.496026	27.2753	0.00841837	0.222265	27.2753	0.600631
YP_513958.1	YP_513958.1	FTL_1287	rlmL	23S rRNA m(2)G2445 methyltransferase	29.6334	29.7077	29.5404	29.6371	29.3908	29.4916	29.1046	29.2267	29.07	29.2949	29.6472	29.4081	-0.120634	29.5102	0.998121	-0.493379	29.5102	0.0165962	-0.1771	29.5102	0.626648
YP_514515.1	YP_514515.1	FTL_1905	-	DNA polymerase III subunit gamma and tau	28.0856	28.0353	27.9379	28.0167	27.982	27.9244	27.4564	27.5974	27.5259	27.9313	27.8818	27.7536	-0.0452489	27.9811	0.998121	-0.493044	27.9811	9.44016e-05	-0.164037	27.9811	0.600631
YP_513339.1	YP_513339.1	FTL_0579	-	putative nicotinate phosphoribosyltransferase	24.8613	24.9642	24.6925	24.831	24.6692	24.5138	24.2978	24.6616	24.1009	24.3688	24.64	24.1429	-0.168052	24.6888	0.998121	-0.485935	24.6888	0.0322648	-0.455501	24.6888	0.600631
YP_513393.1	YP_513393.1	FTL_0640	-	hypothetical protein	25.4468	25.6458	25.5666	25.4085	25.548	25.4687	24.8997	25.3784	24.9408	25.0775	25.4075	25.3008	-0.0780232	25.4379	0.998121	-0.480083	25.4379	0.0147756	-0.291156	25.4379	0.600631
YP_514209.1	YP_514209.1	FTL_1570	-	phospholipase D	27.4316	27.3321	27.438	27.4699	27.1577	27.3642	26.8452	27.1335	26.7932	27.1434	27.3751	27.1103	-0.0699787	27.1808	0.998121	-0.476626	27.1808	0.00572053	-0.190974	27.1808	0.60101
YP_513587.1	YP_513587.1	FTL_0865	-	major facilitator transporter	28.9378	29.1276	28.9559	29.042	28.7536	28.8372	28.5555	28.8231	28.2286	28.6837	29.0944	28.8968	-0.129513	28.7952	0.998121	-0.471334	28.7952	0.0367555	-0.115472	28.7952	0.701592
YP_513438.1	YP_513438.1	FTL_0687	-	HlyD family secretion protein	28.202	28.1136	28.0388	28.179	27.8302	27.9648	27.5736	27.9298	27.4534	27.7087	28.0685	27.8653	-0.126813	27.9342	0.998121	-0.465859	27.9342	0.0455237	-0.237324	27.9342	0.609374
YP_513331.1	YP_513331.1	FTL_0571	-	hypothetical protein	30.8942	30.921	30.8451	30.8298	30.7734	30.8374	30.4364	30.5375	30.294	30.6277	30.9052	30.7448	-0.0732453	30.8551	0.998121	-0.464137	30.8551	0.00102201	-0.127555	30.8551	0.609374
YP_512899.1	YP_512899.1	FTL_0100	-	carboxypeptidase,fragment	27.3387	27.4332	27.3262	27.416	27.2322	27.4548	26.9187	27.048	26.7392	27.0083	27.4395	27.5991	0.00159126	27.2481	0.998121	-0.464114	27.2481	0.0156898	-0.0171126	27.2481	0.956226
YP_514453.1	YP_514453.1	FTL_1831	fur	ferric uptake regulation protein	29.8313	30.0139	29.9073	29.891	29.8367	29.8462	29.3947	29.5754	29.3986	30.016	29.9091	29.7687	-0.0595244	29.8742	0.998121	-0.461281	29.8742	0.000762719	-0.0195617	29.8742	0.910573
YP_513446.1	YP_513446.1	FTL_0695	-	cell entry (mce) related family protein	29.6959	29.7305	29.6426	29.7317	29.5431	29.6459	29.248	29.3819	29.0633	29.4843	29.6964	29.5788	-0.0494472	29.6498	0.998121	-0.4586	29.6498	0.00118526	-0.103168	29.6498	0.626648
YP_512893.1	YP_512893.1	FTL_0092	purT	phosphoribosylglycinamide formyltransferase 2	28.4441	28.4412	28.3259	28.363	28.2946	28.2443	27.9356	28.0224	27.887	28.2319	28.5159	28.3015	-0.10307	28.3661	0.998121	-0.455376	28.3661	0.00119969	-0.0539765	28.3661	0.742776
YP_514291.1	YP_514291.1	FTL_1656	uvrD	DNA helicase II	28.0377	28.0698	28.0839	28.0555	28.2441	28.2179	27.672	27.5787	27.583	28.1852	28.2137	28.2753	0.108682	28.0744	0.998121	-0.452583	28.0744	0.00430416	0.160929	28.0744	0.606747
YP_513445.1	YP_513445.1	FTL_0694	-	hypothetical protein	27.1253	27.1027	27.1838	27.2028	27.2179	27.2138	26.8924	26.5571	26.6083	27.3635	27.1664	27.4206	0.0741894	27.0504	0.998121	-0.451345	27.0504	0.0173119	0.179554	27.0504	0.622059
YP_513684.1	YP_513684.1	FTL_0975	-	Nif3 family protein	25.3228	25.3303	25.2189	25.1624	25.0588	25.2292	24.7989	24.835	24.898	24.8322	25.119	25.1842	-0.140512	25.2088	0.998121	-0.446697	25.2088	0.00699859	-0.245508	25.2088	0.600631
YP_513870.1	YP_513870.1	FTL_1187	rplM	50S ribosomal protein L13	31.7897	32.0298	31.8151	32.0388	31.7858	31.8662	31.3308	31.7556	31.2099	31.7066	32.0241	31.5656	0.0187363	31.6509	0.998121	-0.446115	31.6509	0.0655475	-0.112754	31.6509	0.729649
YP_514153.1	YP_514153.1	FTL_1503	dgt	deoxyguanosinetriphosphate triphosphohydrolase	29.0241	28.9876	28.7758	28.9565	28.8592	28.7747	28.5784	28.5529	28.3181	28.6707	28.8983	28.8379	-0.065686	28.886	0.998121	-0.446038	28.886	0.00545004	-0.12686	28.886	0.626648
YP_513456.1	YP_513456.1	FTL_0705	-	hypothetical protein	26.0875	26.2939	26.1806	26.2925	25.9578	26.0946	25.7948	25.7795	25.6522	25.9969	26.1164	25.9097	-0.0723837	26.157	0.998121	-0.445196	26.157	0.00537989	-0.17966	26.157	0.60101
YP_513470.1	YP_513470.1	FTL_0719	-	hypothetical protein	25.4851	25.7014	25.4866	25.6523	25.633	25.6418	25.1525	24.9785	25.2072	26.0459	25.6014	25.3872	0.0846689	25.6013	0.998121	-0.444972	25.6013	0.0580933	0.120481	25.6013	0.701446
YP_513745.1	YP_513745.1	FTL_1045	-	lipoprotein	26.6054	26.6207	26.6953	26.776	26.5383	26.5967	26.2205	26.156	26.2162	26.4247	26.8284	26.6419	-0.00346562	26.4768	0.998121	-0.442894	26.4768	0.402825	-0.00879264	26.4768	0.99442
YP_513845.1	YP_513845.1	FTL_1161	pdpE	hypothetical protein	28.397	28.2894	28.2481	28.3222	28.2189	28.3194	27.8962	27.9013	27.8096	28.4048	28.3639	28.3403	-0.0246802	28.1701	0.998121	-0.442481	28.1701	0.0022673	0.0581406	28.1701	0.738743
YP_512913.1	YP_512913.1	FTL_0115	pdpE	hypothetical protein	28.397	28.2894	28.2481	28.3222	28.2189	28.3194	27.8962	27.9013	27.8096	28.4048	28.3639	28.3403	-0.0246802	28.1701	0.998121	-0.442481	28.1701	0.0022673	0.0581406	28.1701	0.738743
YP_514071.1	YP_514071.1	FTL_1416	capB	capsule biosynthesis protein capB	30.3584	30.3627	30.3159	30.3235	30.1334	30.1296	29.9087	29.9718	29.8356	30.1176	30.3004	30.161	-0.150174	30.1247	0.998121	-0.440323	30.1247	0.00309423	-0.152665	30.1247	0.606747
YP_514006.1	YP_514006.1	FTL_1341	-	hypothetical protein	25.5295	25.4239	25.3506	25.4424	25.6004	25.5201	25.0105	25.1486	24.8363	25.2448	25.2835	25.4965	0.0863277	25.2684	0.998121	-0.436199	25.2684	0.132225	-0.0930953	25.2684	0.820722
YP_513693.1	YP_513693.1	FTL_0985	grxA	glutaredoxin	29.2045	29.1569	29.5297	29.2443	29.4824	29.4089	28.7311	28.8696	28.9831	29.6171	29.2693	29.3951	0.081532	29.2107	0.998121	-0.43574	29.2107	0.221549	0.130139	29.2107	0.789128
YP_513925.1	YP_513925.1	FTL_1245	-	short chain dehydrogenase	25.4105	25.1555	25.3804	25.3295	25.2341	25.1345	24.5501	25.189	24.9123	25.14	25.2333	25.2316	-0.0827485	25.1513	0.998121	-0.431655	25.1513	0.0137123	-0.113838	25.1513	0.632533
YP_513088.1	YP_513088.1	FTL_0296	-	hypothetical protein	22.6073	22.7349	22.3721	22.6988	22.3657	22.2424	22.2911	22.7457	21.3862	20.2609	22.1601	21.7653	-0.135836	22.2957	0.998121	-0.430441	22.2957	0.443844	-1.17602	22.2957	0.600631
YP_513803.1	YP_513803.1	FTL_1116	-	ATP-dependent DNA helicase	21.5894	21.9324	21.8966	21.2116	21.1606	21.3528	20.9084	21.164	22.0552	20.2785	21.8821	21.2918	-0.564469	21.4357	0.998121	-0.430264	21.4357	0.457346	-0.655318	21.4357	0.60101
YP_513005.1	YP_513005.1	FTL_0210	valS	valyl-tRNA synthetase	31.8222	31.8033	31.8585	31.7889	31.8269	31.8538	31.364	31.509	31.3216	31.6622	31.771	31.72	-0.00476684	31.7666	0.998121	-0.429787	31.7666	5.26037e-05	-0.110299	31.7666	0.600631
YP_513459.1	YP_513459.1	FTL_0708	-	hypothetical protein	27.1025	27.4167	27.1297	26.9154	27.1177	27.2653	26.8067	27.0235	26.5385	26.7381	26.9952	27.0863	-0.116787	27.0914	0.998121	-0.426713	27.0914	0.0349852	-0.276378	27.0914	0.600631
YP_513091.1	YP_513091.1	FTL_0299	murQ	N-acetylmuramic acid 6-phosphate etherase	26.784	26.6872	26.8081	26.6956	26.8791	26.7452	26.3336	26.247	26.4192	27.1197	26.6887	26.8585	0.013533	26.7023	0.998121	-0.426522	26.7023	0.00699859	0.129197	26.7023	0.626648
YP_513096.1	YP_513096.1	FTL_0304	nhaP	Na+/H+ antiporter	24.3439	24.2902	23.9783	24.3121	24.2752	24.067	23.9427	23.8465	23.5476	23.9329	24.3937	24.4233	0.0139678	24.0381	0.998121	-0.425246	24.0381	0.0512897	0.0458168	24.0381	0.888117
YP_513332.1	YP_513332.1	FTL_0572	-	hypothetical protein	32.2702	32.2525	32.2203	32.1973	32.2797	32.2426	31.7628	31.8135	31.8966	32.5467	32.2722	32.3729	-0.00781651	32.192	0.998121	-0.42336	32.192	0.00112794	0.149578	32.192	0.600631
YP_513029.1	YP_513029.1	FTL_0234	-	elongation factor G	34.7169	34.7164	34.8749	34.7088	34.8879	34.8774	34.3187	34.4895	34.2422	34.3283	34.8086	34.6006	0.0553376	34.6544	0.998121	-0.419244	34.6544	0.0181303	-0.190228	34.6544	0.606747
YP_514357.1	YP_514357.1	FTL_1726	parE	DNA topoisomerase IV subunit B	28.6573	28.6472	28.7381	28.6461	28.8663	28.8578	28.3434	28.2056	28.2361	28.8453	28.6366	28.8466	0.109167	28.8004	0.998121	-0.419164	28.8004	0.000629428	0.0952817	28.8004	0.624419
YP_513910.1	YP_513910.1	FTL_1229	-	ABC transporter ATP-binding protein	30.5126	30.6313	30.568	30.5015	30.6404	30.57	30.141	30.1117	30.2091	30.5811	30.5381	30.4647	2.03686e-05	30.481	1	-0.416726	30.481	0.000430817	-0.0426625	30.481	0.748579
YP_513288.1	YP_513288.1	FTL_0519	minD	septum site-determining protein MinD	33.1851	33.1305	33.0198	33.1338	32.9667	32.9955	32.6546	32.7974	32.6471	32.6565	33.1265	32.9754	-0.0798291	32.8952	0.998121	-0.412114	32.8952	0.0119067	-0.192353	32.8952	0.600631
YP_513372.1	YP_513372.1	FTL_0612	ppx	exopolyphosphatase	29.5931	29.5551	29.3965	29.5312	29.3208	29.3275	29.0979	29.2071	29.0118	29.2626	29.4618	29.2776	-0.121708	29.469	0.998121	-0.409315	29.469	0.0106908	-0.180876	29.469	0.60101
YP_513857.1	YP_513857.1	FTL_1173	-	hypothetical protein	27.2578	27.2694	27.431	27.2566	27.0937	27.0441	27.0198	27.0773	26.635	26.8009	27.2535	27.2212	-0.187927	27.0246	0.998121	-0.408713	27.0246	0.212606	-0.227557	27.0246	0.626648
YP_513535.1	YP_513535.1	FTL_0803	-	hypothetical protein	27.5791	27.6361	27.7997	27.3524	27.7055	27.6123	27.0305	27.1985	27.5679	28.018	27.4527	27.6683	-0.114892	27.665	0.998121	-0.405986	27.665	0.142835	0.0413773	27.665	0.919571
YP_514536.1	YP_514536.1	FTL_1931	-	hypoxanthine-guanine phosphoribosyltransferase	28.1871	28.3662	28.2209	28.3099	28.088	28.279	27.7768	28.0022	27.7791	27.8831	28.3211	27.9816	-0.0324281	28.0787	0.998121	-0.405381	28.0787	0.0902207	-0.196118	28.0787	0.626648
YP_512825.1	YP_512825.1	FTL_0015	ackA	propionate kinase	28.7291	28.9071	28.7428	28.8428	28.7281	28.6599	28.3211	28.4406	28.412	28.6627	28.7173	28.6105	-0.0494113	28.6988	0.998121	-0.401768	28.6988	0.00326787	-0.129486	28.6988	0.609374
YP_513352.1	YP_513352.1	FTL_0592	wbtA	dTDP-glucose 4,6-dehydratase	31.087	31.0751	30.9833	31.0611	30.9145	31.0717	30.6531	30.7339	30.5586	30.8142	30.9939	30.8771	-0.0327172	31.0248	0.998121	-0.39994	31.0248	0.00908545	-0.15341	31.0248	0.609374
YP_513701.1	YP_513701.1	FTL_0995	-	haloacid dehalogenase	28.0254	28.0752	27.9218	27.9843	27.7806	27.8121	27.5579	27.8048	27.4659	27.644	27.9797	27.8437	-0.148494	27.9568	0.998121	-0.397926	27.9568	0.0359394	-0.18503	27.9568	0.622059
YP_513238.1	YP_513238.1	FTL_0466	slt	soluble lytic murein transglycosylase	29.0846	29.202	29.1234	29.2004	29.0521	29.0358	28.8018	28.8095	28.6137	28.7292	29.1271	29.0798	-0.0405512	29.0952	0.998121	-0.39498	29.0952	0.013348	-0.158004	29.0952	0.609374
YP_512898.1	YP_512898.1	FTL_0099	-	tryptophan synthase subunit beta	28.7012	28.6764	28.6974	28.7119	28.8473	28.8528	28.5349	27.9192	28.437	29.3039	28.7551	28.9437	0.112346	28.7522	0.998121	-0.39461	28.7522	0.0719753	0.309241	28.7522	0.600631
YP_513858.1	YP_513858.1	FTL_1174	-	cystathionine beta-synthase (cystein synthase)	28.4707	28.6381	28.4691	28.4926	28.4904	28.3668	28.0475	28.1949	28.1732	28.518	28.5544	28.5843	-0.0760243	28.4582	0.998121	-0.387428	28.4582	0.0156341	0.0262938	28.4582	0.908886
YP_513974.2	YP_513974.2	FTL_1303	rpmE	50S ribosomal protein L31	29.7423	30.0518	30.1616	29.7514	30.1297	30.1259	29.3727	29.5398	29.8925	30.5127	29.5352	29.8159	0.0170844	29.6904	0.998121	-0.38357	29.6904	0.34902	-0.030643	29.6904	0.962122
YP_513909.1	YP_513909.1	FTL_1228	-	hypothetical protein	28.6264	28.6214	28.5437	28.6277	28.6555	28.6551	28.2751	28.1816	28.1918	28.7636	28.5605	28.6453	0.0489393	28.5457	0.998121	-0.380975	28.5457	0.000344696	0.0593456	28.5457	0.633622
YP_514129.1	YP_514129.1	FTL_1478	guaB	inosine-5-monophosphate dehydrogenase	33.3495	33.2936	33.2146	33.2697	33.3718	33.3856	32.9447	32.9091	32.862	33.1595	33.2425	33.2716	0.0564668	33.1383	0.998121	-0.38066	33.1383	0.000278006	-0.061371	33.1383	0.626648
YP_513231.1	YP_513231.1	FTL_0459	-	methionine aminopeptidase	29.5288	29.4668	29.5022	29.4068	29.5374	29.5956	29.0621	29.1973	29.0978	29.3711	29.5658	29.4915	0.0139962	29.4421	0.998121	-0.380209	29.4421	0.000487906	-0.0231386	29.4421	0.866937
YP_513533.1	YP_513533.1	FTL_0801	aroK	shikimate kinase I	31.2415	31.3291	31.2879	31.2929	31.3658	31.3159	30.8739	30.9788	30.8668	31.274	31.2635	31.2696	0.038675	31.3913	0.998121	-0.379674	31.3913	0.000400548	-0.0171721	31.3913	0.897632
YP_513744.1	YP_513744.1	FTL_1044	-	hypothetical protein	28.5185	28.4585	28.4132	28.4986	28.4351	28.3435	28.0075	28.1676	28.0796	28.4933	28.6306	28.5137	-0.037659	28.3456	0.998121	-0.37851	28.3456	0.00129884	0.0824579	28.3456	0.626648
YP_513317.1	YP_513317.1	FTL_0549	proC	pyrroline-5-carboxylate reductase	27.28	27.3449	27.3577	27.2986	27.284	27.2602	26.9639	27.0328	26.857	27.2217	27.2585	27.2184	-0.0465805	27.2206	0.998121	-0.376294	27.2206	0.00112794	-0.0946502	27.2206	0.622059
YP_512966.1	YP_512966.1	FTL_0171	-	tetrapyrrole methyltransferase family protein	23.7956	24.473	23.625	23.8073	23.7608	23.8704	23.3879	23.7666	23.6195	23.5159	24.315	23.1851	-0.151645	23.8905	0.998121	-0.37321	23.8905	0.367476	-0.292491	23.8905	0.626648
YP_513532.1	YP_513532.1	FTL_0800	-	Type IV pilin multimeric outer membrane protein	28.9821	29.0571	29.0068	28.9645	28.815	28.8451	28.6006	28.7217	28.6076	28.8306	28.9145	28.8157	-0.140485	28.8533	0.998121	-0.372051	28.8533	0.00119969	-0.161756	28.8533	0.600631
YP_513057.1	YP_513057.1	FTL_0262	rplQ	50S ribosomal protein L17	33.5849	33.6684	33.6229	33.5757	33.5089	33.5001	33.3264	33.2629	33.1844	33.6381	33.6474	33.5368	-0.0971405	33.5738	0.998121	-0.3675	33.5738	0.000542774	-0.0179597	33.5738	0.893087
YP_513692.1	YP_513692.1	FTL_0984	-	bifunctional gluaredoxin/ribonucleoside-diphosphate reductase subunit beta	30.981	31.0515	30.9587	30.94	30.8578	30.9187	30.6114	30.7041	30.5802	30.675	30.9226	30.7721	-0.0915792	30.9307	0.998121	-0.365192	30.9307	0.0028781	-0.207198	30.9307	0.600631
YP_514310.1	YP_514310.1	FTL_1678	-	hypothetical protein	30.0527	29.8126	29.8837	29.8723	29.8312	29.9296	29.5481	29.5311	29.5744	30.0308	29.8727	29.8995	-0.0386236	29.8542	0.998121	-0.365132	29.8542	0.00708601	0.0179941	29.8542	0.926775
YP_513033.1	YP_513033.1	FTL_0238	rplW	50S ribosomal protein L23	32.8428	32.9835	33.1112	32.903	33.047	33.0389	32.5233	32.5171	32.8027	33.4023	32.9004	33.0558	0.0171792	32.9771	0.998121	-0.364785	32.9771	0.073134	0.14032	32.9771	0.626648
YP_513167.1	YP_513167.1	FTL_0394	folD	bifunctional 5,10-methylene-tetrahydrofolate dehydrogenase/ 5,10-methylene-tetrahydrofolate cyclohydrolase	28.7576	28.884	28.8053	28.8015	28.9355	28.9022	28.4929	28.2946	28.5687	29.0678	28.6909	28.9284	0.064097	28.8927	0.998121	-0.363573	28.8927	0.0423929	0.0800342	28.8927	0.732404
YP_514393.1	YP_514393.1	FTL_1762	qseC	sensor histidine kinase	28.125	28.1645	28.1042	28.272	27.9675	28.1435	27.8791	27.8735	27.5518	27.6516	28.1226	27.9744	-0.00359364	28.1078	0.998121	-0.36312	28.1078	0.061584	-0.215052	28.1078	0.606747
YP_514248.1	YP_514248.1	FTL_1609	-	dolichyl-phosphate-mannose-protein mannosyltransferase family protein	27.8605	27.8859	27.8729	27.976	27.7148	27.7294	27.5891	27.5864	27.3616	27.5266	27.8575	27.8011	-0.0663695	27.7934	0.998121	-0.360716	27.7934	0.0410661	-0.144697	27.7934	0.626648
YP_514188.1	YP_514188.1	FTL_1542	-	hypothetical protein	31.1149	31.169	31.0804	31.1329	30.9621	31.0242	30.7681	30.8391	30.6776	30.8231	31.1095	31.0127	-0.0816987	30.9671	0.998121	-0.359793	30.9671	0.0248642	-0.139695	30.9671	0.626648
YP_512994.1	YP_512994.1	FTL_0199	-	hypothetical protein	29.7065	29.542	29.6781	29.6957	29.6655	29.6535	29.1988	29.2994	29.3501	30.0805	29.7901	29.592	0.0293749	29.6541	0.998121	-0.359379	29.6541	0.0249069	0.178691	29.6541	0.606747
YP_513997.1	YP_513997.1	FTL_1331	-	hypothetical protein	28.0581	28.2456	28.2593	28.0233	28.1539	28.1017	27.7027	28.08	27.7107	28.1983	28.0163	27.9024	-0.0946695	28.1495	0.998121	-0.356564	28.1495	0.160739	-0.148646	28.1495	0.671928
YP_513932.1	YP_513932.1	FTL_1252	rhlE	ATP-dependent RNA helicase RhlE	26.8953	26.831	27.1189	26.983	26.8119	27.1271	26.684	26.6265	26.4692	26.4481	26.359	27.1783	0.0255687	26.8215	0.998121	-0.355178	26.8215	0.172889	-0.286602	26.8215	0.606747
YP_513346.1	YP_513346.1	FTL_0586	-	long chain fatty acid CoA ligase	29.7369	29.7611	29.7254	29.7381	29.5815	29.7662	29.358	29.4732	29.3286	29.566	29.7624	29.554	-0.0458554	29.4621	0.998121	-0.354539	29.4621	0.00908545	-0.113711	29.4621	0.626648
YP_514316.1	YP_514316.1	FTL_1684	-	N5-glutamine S-adenosyl-L-methionine-dependent methyltransferase	29.3472	29.5937	29.4131	29.4632	29.2969	29.285	29.0759	29.141	29.0763	29.335	29.516	29.3306	-0.103012	29.2786	0.998121	-0.353633	29.2786	0.00708601	-0.0575083	29.2786	0.729899
YP_513819.1	YP_513819.1	FTL_1132	-	inositol-1-monophosphatase	29.1535	28.6704	29.3716	28.9066	29.5026	29.6038	28.7258	28.8326	28.5764	29.241	28.9937	29.3777	0.272496	29.1521	0.998121	-0.353568	29.1521	0.379513	0.138974	29.1521	0.79425
YP_512848.1	YP_512848.1	FTL_0040	-	LysR family transcriptional regulator	26.2593	26.2869	26.273	26.2138	26.2202	26.3755	25.9518	26.0571	25.7545	25.8272	26.3483	26.2614	-0.00326035	26.1363	0.998121	-0.351963	26.1363	0.0415997	-0.127449	26.1363	0.626648
YP_514278.1	YP_514278.1	FTL_1639	-	hypothetical protein	27.0781	27.1283	27.0196	27.1127	26.9144	27.0191	26.8652	26.9094	26.3979	26.6166	27.159	27.2014	-0.0599046	26.9009	0.998121	-0.351143	26.9009	0.147359	-0.0829825	26.9009	0.805173
YP_514015.1	YP_514015.1	FTL_1352	-	DNA replication and repair protein RecF	24.6269	24.4079	24.9248	24.5958	24.5815	24.8727	23.8822	25.2136	23.8174	25.6545	24.6537	24.6608	0.0301508	24.7992	0.998121	-0.348782	24.7992	0.606527	0.336479	24.7992	0.684806
YP_513086.1	YP_513086.1	FTL_0294	mutS	DNA mismatch repair protein MutS	29.1112	29.0734	29.0364	29.1342	29.0871	29.0843	28.7578	28.7584	28.6601	28.9357	29.1758	29.1471	0.0282209	29.093	0.998121	-0.348214	29.093	0.00106761	0.0125721	29.093	0.931592
YP_513113.1	YP_513113.1	FTL_0325	-	OmpA family protein	30.9506	31.0268	30.8963	31.0232	30.8884	31.1119	30.577	30.7422	30.5129	30.9166	31.1261	31.0639	0.0499026	30.9676	0.998121	-0.347215	30.9676	0.00496469	0.0775925	30.9676	0.632533
YP_513356.1	YP_513356.1	FTL_0596	-	UDP-glucose/GDP-mannose dehydrogenase	31.9538	32.0015	31.8468	31.9156	31.7953	31.8426	31.5455	31.6821	31.5379	31.4915	31.8245	31.6587	-0.0828585	31.8578	0.998121	-0.345532	31.8578	0.0257764	-0.275771	31.8578	0.600631
YP_514535.1	YP_514535.1	FTL_1930	purA	adenylosuccinate synthetase	30.4666	30.4461	30.3305	30.4636	30.3031	30.3749	30.0775	30.0334	30.0984	30.2893	30.3691	30.2615	-0.033879	30.4417	0.998121	-0.344628	30.4417	0.0178006	-0.10776	30.4417	0.626648
YP_514138.1	YP_514138.1	FTL_1487	-	uridine phosphorylase	28.6149	28.6142	28.5517	28.6809	28.5769	28.6443	28.2673	28.2826	28.205	28.371	28.6014	28.5277	0.0404128	28.476	0.998121	-0.341985	28.476	0.00699859	-0.0935709	28.476	0.626648
YP_514451.1	YP_514451.1	FTL_1829	-	NADH dehydrogenase subunit B	27.8312	27.7895	27.7374	27.8449	27.8221	27.887	27.5515	27.7407	27.0411	27.6121	27.8513	27.8153	0.0653088	27.7957	0.998121	-0.341601	27.7957	0.0879074	-0.026493	27.7957	0.931592
YP_514221.1	YP_514221.1	FTL_1582	potF	putrescine-binding periplasmic protein	28.688	28.8024	28.6512	28.7842	28.7641	28.7697	28.384	28.4263	28.3081	28.7742	28.698	28.7564	0.0588103	28.6533	0.998121	-0.341048	28.6533	0.00204128	0.0290103	28.6533	0.841305
YP_513281.1	YP_513281.1	FTL_0512	-	BolA-like protein	26.8255	26.899	27.0045	26.8618	27.0254	26.9726	26.4981	26.454	26.7576	27.9102	26.8598	26.9503	0.0436426	27.0535	0.998121	-0.339764	27.0535	0.243844	0.330481	27.0535	0.604645
YP_513032.1	YP_513032.1	FTL_0237	rplD	50S ribosomal protein L4	32.7226	32.7887	32.6737	32.7785	32.5722	32.5854	32.3463	32.3568	32.4684	33.0223	32.68	32.4806	-0.0829418	32.6682	0.998121	-0.337826	32.6682	0.026957	-0.000715076	32.6682	0.998857
YP_512947.1	YP_512947.1	FTL_0149	-	carbonic anhydrase	27.1577	26.9805	26.9561	26.9743	26.8893	26.6726	26.7034	26.5179	26.8602	28.0025	26.9724	26.7745	-0.186043	26.9094	0.998121	-0.337603	26.9094	0.313355	0.218349	26.9094	0.632533
YP_514078.1	YP_514078.1	FTL_1423	-	glycosyl transferase family protein	27.2062	27.0417	26.9466	27.1699	26.9504	27.1044	26.7624	26.6179	26.8146	27.2007	27.2151	27.1744	0.0100557	26.8906	0.998121	-0.333216	26.8906	0.0119067	0.131919	26.8906	0.609374
YP_513354.1	YP_513354.1	FTL_0594	wbtC	UDP-glucose 4-epimerase	29.8558	29.8837	29.8303	29.885	29.7057	29.8002	29.56	29.6074	29.4098	29.6756	29.8668	29.6971	-0.0596515	29.7709	0.998121	-0.330869	29.7709	0.025854	-0.11012	29.7709	0.626648
YP_513943.1	YP_513943.1	FTL_1272	bioB	biotin synthase	32.1094	31.9344	31.9261	32.0522	31.8808	31.9189	31.6114	31.7443	31.6237	31.6835	32.0112	31.8147	-0.0393024	31.9398	0.998121	-0.33013	31.9398	0.0579891	-0.153457	31.9398	0.626648
YP_513035.1	YP_513035.1	FTL_0240	rpsS	30S ribosomal protein S19	32.3733	32.4771	32.5204	32.4024	32.6559	32.4671	32.0614	32.1969	32.1314	32.9656	32.4514	32.5602	0.0515191	32.4228	0.998121	-0.327084	32.4228	0.134443	0.202097	32.4228	0.622059
YP_514160.1	YP_514160.1	FTL_1511	-	glycerophosphoryl diester phosphodiesterase family protein	31.3261	31.3403	31.2996	31.3047	31.3217	31.2371	30.9374	31.0448	31.0057	31.2882	31.3181	31.2978	-0.0341421	31.3568	0.998121	-0.326023	31.3568	3.67425e-05	-0.0206144	31.3568	0.808705
YP_513234.1	YP_513234.1	FTL_0462	-	DNA topoisomerase IV subunit A	29.3782	29.3777	29.2493	29.4201	29.2377	29.2275	29.0426	29.0336	28.9532	29.2779	29.2235	29.1533	-0.0399887	29.3751	0.998121	-0.325292	29.3751	0.013555	-0.116876	29.3751	0.622059
YP_514315.1	YP_514315.1	FTL_1683	cysS	cysteinyl-tRNA synthetase	30.5859	30.5723	30.6587	30.5388	30.6709	30.6774	30.2878	30.2856	30.2702	30.5736	30.6353	30.6701	0.023377	30.5453	0.998121	-0.324465	30.5453	0.000526722	0.0207234	30.5453	0.861989
YP_513908.1	YP_513908.1	FTL_1225	-	hypothetical protein	31.3776	31.4306	31.6875	31.3796	31.7005	31.6727	31.1418	30.8682	31.5167	32.6615	31.4802	31.8061	0.0857067	31.561	0.998121	-0.322989	31.561	0.457562	0.484031	31.561	0.60101
YP_513246.1	YP_513246.1	FTL_0474	-	lipoprotein releasing system, subunit C,putative membrane protein	28.7633	28.7118	28.5943	28.7238	28.4026	28.5524	28.4303	28.6021	28.0735	27.9844	28.6618	28.5205	-0.130176	28.6067	0.998121	-0.321155	28.6067	0.193054	-0.300866	28.6067	0.600631
YP_513087.1	YP_513087.1	FTL_0295	-	acetyl-CoA carboxylase carboxyltransferase subunit alpha	33.4889	33.416	33.3345	33.4795	33.2427	33.4098	33.0704	33.2028	33.0033	33.0112	33.4281	33.3088	-0.03582	33.3126	0.998121	-0.32096	33.3126	0.0641817	-0.16375	33.3126	0.622059
YP_513953.1	YP_513953.1	FTL_1282	-	beta-glucosidase	26.415	26.1576	26.2557	26.219	26.3654	26.3861	25.9186	25.9634	25.9846	26.2097	26.1295	26.1072	0.0474043	26.2459	0.998121	-0.320527	26.2459	0.00931458	-0.127301	26.2459	0.606747
YP_514158.1	YP_514158.1	FTL_1509	-	D-alanyl-D-alanine carboxypeptidase/D-alanyl-D-alanine-endopeptidase	24.9941	24.5348	25.0705	24.9113	24.4171	25.2018	24.5734	24.5496	24.5157	25.1595	24.9549	25.266	-0.0230907	24.7718	0.998121	-0.320249	24.7718	0.487249	0.260341	24.7718	0.667514
YP_513536.1	YP_513536.1	FTL_0804	-	hypothetical protein	26.885	26.8818	27.2905	26.7582	27.408	27.2827	26.6448	26.4075	27.0481	28.696	26.8672	27.341	0.130526	27.3046	0.998121	-0.318962	27.3046	0.642594	0.615634	27.3046	0.613476
YP_513209.1	YP_513209.1	FTL_0437	-	riboflavin biosynthesis protein RibF	27.7516	27.7528	27.6227	27.7358	27.6612	27.6048	27.3438	27.5567	27.2705	27.3579	27.7164	27.2483	-0.0417918	27.6147	0.998121	-0.318734	27.6147	0.145365	-0.268149	27.6147	0.600631
YP_513905.1	YP_513905.1	FTL_1222	-	hypothetical protein	21.888	21.818	22.256	22.4583	22.0038	21.9948	21.2876	22.1816	21.5402	21.2313	21.6969	21.9993	0.164988	22.0064	0.998121	-0.317554	22.0064	0.376749	-0.344853	22.0064	0.622059
YP_513304.1	YP_513304.1	FTL_0535	-	outer membrane protein	27.0099	26.866	27.0337	27.0288	26.8473	26.9253	26.6936	26.8188	26.4522	26.5964	27.0801	26.9544	-0.0360705	26.7783	0.998121	-0.31498	26.7783	0.0593658	-0.0929134	26.7783	0.681595
YP_514048.1	YP_514048.1	FTL_1393	ppiC	peptidyl-prolyl cis-trans isomerase	33.2398	33.2685	33.4353	33.3154	33.4788	33.4702	32.9893	32.8136	33.2036	34.2863	33.2225	33.4865	0.106904	33.3772	0.998121	-0.312359	33.3772	0.366001	0.350581	33.3772	0.609374
YP_514418.1	YP_514418.1	FTL_1793	-	hypothetical protein	30.1213	30.1812	30.1736	30.1312	30.2254	30.1881	29.8492	29.6645	30.0361	30.5539	30.0542	30.218	0.0229055	30.2201	0.998121	-0.308766	30.2201	0.0479203	0.116696	30.2201	0.626648
YP_513485.1	YP_513485.1	FTL_0736	-	ribose-5-phosphate isomerase A	26.8047	26.8163	26.6618	26.6548	26.6584	26.8127	26.3121	26.3256	26.7229	27.0206	26.7164	26.8736	-0.0522837	26.5714	0.998121	-0.307374	26.5714	0.021439	0.109313	26.5714	0.626648
YP_513192.1	YP_513192.1	FTL_0419	-	oligopeptidase A	29.9193	29.9647	29.9954	29.9725	29.8968	29.9231	29.6392	29.7901	29.5431	29.9483	29.9984	29.9275	-0.0289737	29.872	0.998121	-0.302337	29.872	0.000959774	-0.00169852	29.872	0.991884
YP_514377.1	YP_514377.1	FTL_1746	rplJ	50S ribosomal protein L10	33.5635	33.5759	33.4055	33.5244	33.1829	33.3379	33.2088	33.3202	33.118	33.3643	33.5877	33.355	-0.166558	33.3512	0.998121	-0.299316	33.3512	0.0614146	-0.0793189	33.3512	0.708428
YP_514293.1	YP_514293.1	FTL_1658	fimV	hypothetical protein	31.2049	31.2036	31.2678	31.1944	31.1651	31.1947	30.9294	31.0528	30.7988	31.382	31.1836	31.2428	-0.0406649	31.187	0.998121	-0.298403	31.187	0.0129536	0.044076	31.187	0.781638
YP_513527.1	YP_513527.1	FTL_0795	adk	adenylate kinase	32.2536	32.158	32.3516	32.2133	32.3467	32.3065	31.9796	31.9726	31.9172	32.1809	32.2406	32.3547	0.0344405	32.2259	0.998121	-0.29794	32.2259	0.00841837	0.0043118	32.2259	0.980485
YP_513740.1	YP_513740.1	FTL_1040	-	hypothetical protein	27.7111	27.5772	27.8059	27.58	27.8748	27.88	27.2767	27.1948	27.7358	28.9424	27.6609	27.8892	0.0801489	27.8062	0.998121	-0.295683	27.8062	0.5076	0.466077	27.8062	0.606747
YP_514147.1	YP_514147.1	FTL_1496	-	cysteine/glutathione ABC transporter membrane/ATP-binding protein	27.4249	27.5223	27.3751	27.4887	27.2517	27.2942	27.1469	27.3794	26.9149	26.8963	27.406	27.2767	-0.0958732	27.4171	0.998121	-0.293718	27.4171	0.125468	-0.247765	27.4171	0.600631
YP_513108.1	YP_513108.1	FTL_0316	-	arsenate reductase	27.8228	27.4057	28.0789	27.5862	28.1847	28.1659	27.5231	27.4476	27.4593	28.418	27.7846	28.2228	0.209753	27.7477	0.998121	-0.292495	27.7477	0.51014	0.372591	27.7477	0.624964
YP_513293.1	YP_513293.1	FTL_0524	-	ATP-dependent DNA helicase RecG	25.6299	25.7231	25.5866	25.5572	25.4295	25.6646	25.4922	25.3723	25.1984	25.3171	25.3614	25.5399	-0.0960732	25.6919	0.998121	-0.292204	25.6919	0.0902207	-0.240394	25.6919	0.600631
YP_513914.1	YP_513914.1	FTL_1233	argP	amino acid antiporter, high affinity arginine transporter	26.4879	26.5783	26.4908	26.5686	25.9745	26.2027	26.1555	26.4212	26.1088	26.0406	26.4007	26.2484	-0.270387	26.3599	0.998121	-0.290498	26.3599	0.216187	-0.289093	26.3599	0.600631
YP_513907.1	YP_513907.1	FTL_1224	-	thioredoxin	30.8016	30.8812	30.8854	30.8091	30.725	30.7121	30.5228	30.5479	30.6331	31.0664	30.8633	30.7828	-0.107326	30.7608	0.998121	-0.288121	30.7608	0.115712	0.0480983	30.7608	0.859987
YP_513223.1	YP_513223.1	FTL_0451	-	hypothetical protein	29.4911	29.4307	29.5786	29.4321	29.4954	29.5202	29.1672	29.2608	29.2197	29.869	29.3029	29.3563	-0.0175581	29.4985	0.998121	-0.284208	29.4985	0.212606	0.00929946	29.4985	0.980485
YP_514444.1	YP_514444.1	FTL_1822	-	NADH dehydrogenase subunit I	29.0791	29.2085	29.0631	29.1872	28.972	29.0138	28.7531	28.9228	28.8253	29.1269	29.0426	29.024	-0.0592241	28.9926	0.998121	-0.283165	28.9926	0.0299443	-0.0524004	28.9926	0.764998
YP_514447.1	YP_514447.1	FTL_1825	-	NADH dehydrogenase I subunit F	31.3379	31.2836	31.31	31.2735	31.3132	31.3282	31.0023	31.1501	30.9332	31.0585	31.246	31.3223	-0.00553057	31.2096	0.998121	-0.281942	31.2096	0.0209768	-0.101569	31.2096	0.626648
YP_513427.1	YP_513427.1	FTL_0675	panG	hypothetical protein, putative ketopantoate reductase	31.6622	31.631	31.4394	31.6625	31.5065	31.5296	31.2883	31.3991	31.1995	31.2822	31.6137	31.5344	-0.0113251	31.413	0.998121	-0.281871	31.413	0.0591945	-0.100761	31.413	0.630644
YP_513662.1	YP_513662.1	FTL_0951	-	hypothetical protein	27.9114	27.8215	27.8502	27.8532	27.5141	27.6887	27.6769	27.6946	27.3684	27.336	27.6008	27.5854	-0.175735	27.8147	0.998121	-0.281109	27.8147	0.222507	-0.353643	27.8147	0.600631
YP_513310.1	YP_513310.1	FTL_0541	-	hypothetical protein	28.774	28.6297	28.5303	28.7512	28.4713	28.6372	28.2935	28.3944	28.4044	28.7498	28.624	28.5335	-0.0247414	28.5892	0.998121	-0.28057	28.5892	0.0483931	-0.00889961	28.5892	0.967136
YP_513667.1	YP_513667.1	FTL_0956	pth	peptidyl-tRNA hydrolase	24.7541	24.7717	24.5796	24.6383	24.6088	24.6793	24.6367	24.6017	24.0272	24.0593	24.5537	24.4383	-0.0596593	24.8059	0.998121	-0.279974	24.8059	0.211555	-0.351388	24.8059	0.600631
YP_514379.1	YP_514379.1	FTL_1748	rplK	50S ribosomal protein L11	33.259	33.2295	33.3142	33.2954	33.4187	33.2346	32.9734	33.02	32.973	33.4402	33.3064	33.1726	0.0486462	33.2603	0.998121	-0.278794	33.2603	0.0178006	0.0388411	33.2603	0.8101
YP_513162.1	YP_513162.1	FTL_0389	-	DNA repair protein recN	28.7355	28.8234	28.8377	28.7574	28.9801	28.8196	28.5424	28.5133	28.5055	28.7594	28.7215	28.7507	0.05347	28.931	0.998121	-0.278506	28.931	0.00287303	-0.0550365	28.931	0.644273
YP_513264.1	YP_513264.1	FTL_0492	murF	UDP-N--acetylmuramoylalanyl-D-glutamyl-2,6- diaminopimelate-D-alanyl-D-alanyl ligase	29.8603	29.9067	29.8075	29.9087	29.857	29.8595	29.5217	29.7301	29.4893	29.5478	29.9263	29.7801	0.0169044	29.7893	0.998121	-0.277818	29.7893	0.0221597	-0.106786	29.7893	0.624964
YP_514069.1	YP_514069.1	FTL_1414	capA	hypothetical protein	30.3074	30.2206	30.2733	30.2572	30.18	30.1938	30.0081	30.0583	29.9027	30.1109	30.2114	30.2789	-0.0567439	30.1359	0.998121	-0.277402	30.1359	0.00191853	-0.0666913	30.1359	0.626648
YP_514488.1	YP_514488.1	FTL_1874	obgE	GTPase ObgE	28.0922	28.2355	27.9932	28.1939	27.9895	27.915	27.8262	27.8217	27.8489	27.8362	28.2651	28.1068	-0.0741719	28.0681	0.998121	-0.274727	28.0681	0.072723	-0.0375959	28.0681	0.867972
YP_513038.1	YP_513038.1	FTL_0243	rplP	50S ribosomal protein L16	32.774	32.8562	32.9732	32.8335	32.9075	32.8588	32.6122	32.5858	32.5837	33.1756	32.8336	32.806	-0.00123062	32.8366	0.998121	-0.273902	32.8366	0.101375	0.0706028	32.8366	0.7491
YP_513831.1	YP_513831.1	FTL_1145	-	transketolase	31.0634	30.8519	31.0425	30.9889	31.0632	31.121	30.7397	30.7992	30.6025	30.6357	31.0668	31.1109	0.0717997	30.9541	0.998121	-0.272088	30.9541	0.0780653	-0.0480971	30.9541	0.825298
YP_514417.1	YP_514417.1	FTL_1792	-	glutaredoxin-like protein	30.5692	30.6479	31.0266	30.5992	31.0772	30.8539	30.4584	30.2477	30.7254	31.95	30.5725	30.9722	0.0955311	30.8269	0.998121	-0.270715	30.8269	0.529952	0.41701	30.8269	0.609374
YP_514051.1	YP_514051.1	FTL_1396	-	galactose-1-phosphate uridylyltransferase	29.9541	29.7997	29.9877	29.9362	29.9507	29.9979	29.6097	29.7588	29.5681	29.6861	29.9476	29.8002	0.0477457	29.8812	0.998121	-0.268324	29.8812	0.0579891	-0.102562	29.8812	0.626648
YP_514210.1	YP_514210.1	FTL_1571	-	thioredoxin reductase	30.2007	29.7845	30.2581	30.2125	30.203	30.1144	29.7984	29.9383	29.7123	30.3261	30.1242	30.0845	0.0955416	30.1846	0.998121	-0.264735	30.1846	0.413624	0.097188	30.1846	0.825298
YP_513248.1	YP_513248.1	FTL_0476	-	lysine decarboxylase, inducable	29.6104	29.6153	29.4664	29.6071	29.3679	29.423	29.2631	29.4289	29.2063	29.1322	29.5477	29.3839	-0.0980288	29.4933	0.998121	-0.264608	29.4933	0.0845186	-0.209406	29.4933	0.600631
YP_513561.1	YP_513561.1	FTL_0839	-	hypothetical protein	29.0602	29.2152	28.9936	29.1795	28.7485	28.8283	28.8256	29.017	28.637	28.7148	29.0714	28.7708	-0.170918	28.8782	0.998121	-0.263183	28.8782	0.517632	-0.237341	28.8782	0.650926
YP_513206.1	YP_513206.1	FTL_0434	-	hypothetical protein	28.5574	28.4467	28.4013	28.4468	28.4852	28.4295	28.2361	28.1875	28.1979	28.6484	28.4328	28.6055	-0.0146187	28.4295	0.998121	-0.261308	28.4295	0.0190502	0.0937778	28.4295	0.626648
YP_513312.1	YP_513312.1	FTL_0544	ppk	polyphosphate kinase 2	28.4278	28.4929	28.3418	28.3945	28.3123	28.4117	28.1529	28.2255	28.1005	28.1678	28.4685	28.2359	-0.0479628	28.4286	0.998121	-0.261193	28.4286	0.159353	-0.130085	28.4286	0.626648
YP_514253.1	YP_514253.1	FTL_1614	murD	UDP-N-acetylmuramoylalanine--D-glutamate ligase	28.7234	28.7698	28.658	28.6592	28.6336	28.7274	28.4431	28.4617	28.4631	28.5917	28.7613	28.4695	-0.0436913	28.6283	0.998121	-0.261133	28.6283	0.0747065	-0.109589	28.6283	0.626648
YP_513458.1	YP_513458.1	FTL_0707	-	glycosyl transferase family protein	27.7316	27.7755	27.6905	27.7853	27.8955	27.9098	27.5005	27.3972	27.518	27.7611	27.6762	27.8219	0.131	27.7195	0.998121	-0.260597	27.7195	0.00725313	0.0205482	27.7195	0.881405
YP_513502.1	YP_513502.1	FTL_0754	xseA	exodeoxyribonuclease VII large subunit	27.1117	27.154	27.0279	27.1912	27.143	27.2545	26.7993	27.0088	26.705	26.8265	27.0026	27.0088	0.0984085	27.0843	0.998121	-0.260122	27.0843	0.0486957	-0.151894	27.0843	0.60101
YP_514059.1	YP_514059.1	FTL_1404	rplT	50S ribosomal protein L20	32.3923	32.5325	32.424	32.4392	32.4372	32.4491	32.1181	32.2259	32.2309	32.8702	32.4952	32.4245	-0.00777183	32.4652	0.998121	-0.257994	32.4652	0.196919	0.147045	32.4652	0.626648
YP_512977.1	YP_512977.1	FTL_0182	-	elongation factor P	29.1614	29.2591	29.3486	29.1569	29.2235	29.1086	28.9233	29.0537	29.0199	29.7701	29.1099	29.109	-0.0933596	29.3896	0.998121	-0.25739	29.3896	0.414972	0.0733087	29.3896	0.869246
YP_514130.1	YP_514130.1	FTL_1479	pepA	cytosol aminopeptidase	31.7382	31.739	31.6115	31.7591	31.6129	31.5664	31.5049	31.4538	31.3642	31.5399	31.7273	31.6326	-0.0500841	31.524	0.998121	-0.255254	31.524	0.0512897	-0.0629679	31.524	0.717931
YP_513807.1	YP_513807.1	FTL_1120	-	hypothetical protein	27.2644	27.3184	27.5467	27.2296	27.5293	27.3006	26.9558	26.9879	27.4221	28.5622	27.2057	27.4415	-0.0233281	27.4454	0.998121	-0.254548	27.4454	0.596824	0.359965	27.4454	0.626648
YP_513044.1	YP_513044.1	FTL_0249	rpsN	30S ribosomal protein S14	32.2236	32.3033	32.3172	32.2435	32.2012	32.2263	31.993	32.1279	31.9657	32.5293	32.2093	32.3385	-0.0577077	32.2046	0.998121	-0.252528	32.2046	0.0257764	0.0776192	32.2046	0.626648
YP_513937.1	YP_513937.1	FTL_1263	fadD2	AMP-binding family protein	25.8481	25.7113	25.5769	25.7823	25.802	25.7886	25.5586	25.3081	25.5122	25.2861	25.5898	25.7963	0.078817	25.6331	0.998121	-0.252493	25.6331	0.134409	-0.154721	25.6331	0.622059
YP_512840.1	YP_512840.1	FTL_0032	tmpT	thiopurine S-methyltransferase	25.7308	25.5759	25.5229	25.8658	25.3823	25.4964	25.2955	25.5584	25.2197	25.3408	25.6962	25.5746	-0.0283191	25.557	0.998121	-0.251994	25.557	0.21364	-0.072625	25.557	0.790941
YP_513040.1	YP_513040.1	FTL_0245	rpsQ	30S ribosomal protein S17	30.4604	30.4864	30.3936	30.3857	30.3735	30.3395	29.9326	30.2047	30.4516	30.6643	30.0895	30.1542	-0.0805341	30.2458	0.998121	-0.250518	30.2458	0.234432	-0.144112	30.2458	0.626648
YP_513483.1	YP_513483.1	FTL_0732	-	lactoylglutathione lyase	25.8614	25.8948	26.1731	25.965	26.0147	26.1048	25.9743	25.5752	25.6352	26.7204	26.1043	25.978	0.0517595	25.9982	0.998121	-0.248195	25.9982	0.436394	0.291137	25.9982	0.622059
YP_513217.1	YP_513217.1	FTL_0445	-	hypothetical protein	24.2575	23.849	23.9918	24.2826	23.9354	23.8099	23.5937	24.0843	23.6789	22.8873	24.0573	24.1472	-0.0235172	24.0625	0.998121	-0.247155	24.0625	0.576719	-0.335504	24.0625	0.626648
YP_513679.1	YP_513679.1	FTL_0968	tyrS	tyrosyl-tRNA synthetase	29.8453	29.9417	29.9254	29.9018	30.0011	29.8983	29.67	29.6864	29.6177	29.9121	29.9208	29.9096	0.0295572	29.9737	0.998121	-0.246128	29.9737	0.109977	0.0100104	29.9737	0.967136
YP_512930.1	YP_512930.1	FTL_0132	-	pyruvate phosphate dikinase	29.4686	29.5844	29.4023	29.5184	29.3478	29.355	29.2367	29.3495	29.1314	29.0363	29.5028	29.4416	-0.0780143	29.2731	0.998121	-0.245845	29.2731	0.11629	-0.158173	29.2731	0.615474
YP_514193.1	YP_514193.1	FTL_1547	-	DNA gyrase subunit B	32.4496	32.433	32.4044	32.3824	32.3816	32.3912	32.2487	32.2429	32.0631	32.2201	32.3941	32.3895	-0.0439249	32.3925	0.998121	-0.244144	32.3925	0.017707	-0.0944743	32.3925	0.622059
YP_514159.1	YP_514159.1	FTL_1510	-	glycerol-3-phosphate transporter	28.0064	27.8335	27.8881	27.9511	27.6143	27.8636	27.7269	27.9772	27.2927	27.2675	27.9593	27.7809	-0.0996721	27.7697	0.998121	-0.243754	27.7697	0.353262	-0.240136	27.7697	0.622059
YP_513894.1	YP_513894.1	FTL_1211	-	lipoprotein	28.4075	28.387	28.3816	28.4074	28.2294	28.2956	28.1715	28.0876	28.1859	28.8875	28.4181	28.2441	-0.0812623	28.3303	0.998121	-0.243703	28.3303	0.129264	0.124509	28.3303	0.626648
YP_513148.1	YP_513148.1	FTL_0372	gpsA	NAD(P)H-dependent glycerol-3-phosphate dehydrogenase	29.2762	29.2779	29.2365	29.2371	29.1531	29.2349	28.984	29.1349	28.9461	28.8667	29.1662	29.1022	-0.0551668	29.2475	0.998121	-0.241831	29.2475	0.0349852	-0.218497	29.2475	0.600631
YP_513743.1	YP_513743.1	FTL_1043	-	C32 tRNA thiolase	27.4182	27.5343	27.3943	27.4787	27.226	27.1684	27.2573	27.2499	27.1165	27.2297	27.2988	27.1045	-0.157868	27.2956	0.998121	-0.24101	27.2956	0.115746	-0.237928	27.2956	0.600631
YP_513357.1	YP_513357.1	FTL_0597	wbtF	NAD dependent epimerase	30.9019	30.946	30.9113	30.8683	30.8487	30.9104	30.6638	30.7781	30.5973	30.4784	30.9147	30.754	-0.0439008	30.9049	0.998121	-0.239976	30.9049	0.125022	-0.204049	30.9049	0.600631
YP_513283.1	YP_513283.1	FTL_0514	-	hypothetical protein	28.2497	28.3629	28.4397	28.158	28.4294	28.4356	28.0329	27.977	28.3256	28.7899	28.2732	28.229	-0.00974891	28.372	0.998121	-0.238936	28.372	0.334949	0.0799466	28.372	0.813353
YP_512839.1	YP_512839.1	FTL_0031	-	acid phosphatase	26.1751	26.2076	26.0664	26.0459	26.1223	26.2853	25.6573	26.2088	25.8695	26.046	26.2113	26.2125	0.00152791	26.0855	0.998121	-0.237827	26.0855	0.20173	0.00694473	26.0855	0.980485
YP_514474.1	YP_514474.1	FTL_1852	-	hypothetical protein	27.002	27.143	26.9294	27.0191	26.833	26.8929	26.6165	26.848	26.9008	27.1027	26.9642	26.7955	-0.109776	26.9412	0.998121	-0.236326	26.9412	0.296389	-0.0706202	26.9412	0.822138
YP_513360.1	YP_513360.1	FTL_0600	wbtH	asparagine synthase	30.0966	30.0769	30.0146	30.1565	30.0627	30.1056	29.876	29.8825	29.7261	29.7416	29.9851	30.0072	0.0455718	30.0317	0.998121	-0.2345	30.0317	0.0750339	-0.151368	30.0317	0.60101
YP_513418.1	YP_513418.1	FTL_0666	recC	exodeoxyribonuclease V subunit gamma	26.004	25.6224	25.8727	25.7713	26.1459	26.0467	25.7048	25.5344	25.5574	26.2184	26.0658	26.0097	0.154948	25.9355	0.998121	-0.234145	25.9355	0.28598	0.264971	25.9355	0.600631
YP_513467.1	YP_513467.1	FTL_0716	-	prolipoprotein diacylglyceryl transferase	24.7005	24.6027	24.7151	24.6742	24.4057	24.5718	24.388	24.4865	24.4457	24.5676	24.6854	24.6224	-0.122193	24.3881	0.998121	-0.232703	24.3881	0.717771	-0.0476321	24.3881	0.956226
YP_513861.1	YP_513861.1	FTL_1178	-	hypothetical protein	25.7871	25.756	25.7464	25.8153	25.5882	25.597	25.439	25.6988	25.462	25.6318	25.7266	25.6276	-0.0962977	25.6118	0.998121	-0.229866	25.6118	0.682431	-0.101183	25.6118	0.889055
YP_513237.1	YP_513237.1	FTL_0465	-	BNR/Asp-box repeat-containing protein	26.9214	26.9341	26.7654	26.8727	26.7242	27.011	26.718	26.609	26.6142	27.0363	26.9135	26.8946	-0.00434115	26.8738	0.998121	-0.226564	26.8738	0.0694791	0.0745082	26.8738	0.667211
YP_514185.1	YP_514185.1	FTL_1539	ftsI	penicillin binding protein (peptidoglycan synthetase)	29.0734	29.0888	29.0008	29.0491	28.777	28.9189	28.8071	29.0242	28.6532	28.6089	29.0879	28.9516	-0.139337	28.8253	0.998121	-0.226169	28.8253	0.199597	-0.171538	28.8253	0.622059
YP_513830.1	YP_513830.1	FTL_1144	-	hypothetical protein	26.5054	26.5485	26.4295	26.6639	26.4576	26.8052	26.0384	26.4641	26.3026	26.772	26.5857	26.0408	0.147777	26.5548	0.998121	-0.226048	26.5548	0.336897	-0.0282638	26.5548	0.938862
YP_513756.1	YP_513756.1	FTL_1059	-	hypothetical protein	29.5039	29.6288	29.9206	29.6427	29.7569	29.5696	29.3675	29.2759	29.7351	30.8694	29.6604	29.6775	-0.0279809	29.7094	0.998121	-0.224874	29.7094	0.65786	0.384682	29.7094	0.626648
YP_513853.1	YP_513853.1	FTL_1169	vgrG	hypothetical protein	26.1898	25.0224	26.0889	25.7219	25.8801	26.2566	25.6109	25.5895	25.4267	27.0286	26.0351	25.8842	0.185803	25.7473	0.998121	-0.22466	25.7473	0.829218	0.548926	25.7473	0.626648
YP_512921.1	YP_512921.1	FTL_0123	vgrG	hypothetical protein	26.1898	25.0224	26.0889	25.7219	25.8801	26.2566	25.6109	25.5895	25.4267	27.0286	26.0351	25.8842	0.185803	25.7473	0.998121	-0.22466	25.7473	0.829218	0.548926	25.7473	0.626648
YP_514178.1	YP_514178.1	FTL_1532	-	hypothetical protein	30.55	30.6001	30.6107	30.5749	30.5037	30.5381	30.2997	30.4434	30.3445	30.4601	30.5816	30.5448	-0.0479996	30.5009	0.998121	-0.224374	30.5009	0.0255955	-0.0580652	30.5009	0.671928
YP_513711.1	YP_513711.1	FTL_1005	-	hypothetical protein	27.2284	27.2847	27.4009	27.3394	27.3392	27.4486	27.0353	27.2139	26.9957	27.1674	27.5954	27.5678	0.0710608	27.1625	0.998121	-0.223024	27.1625	0.296389	0.138863	27.1625	0.632533
YP_513511.1	YP_513511.1	FTL_0766	ggt	gamma-glutamyltranspeptidase	29.288	29.3669	29.4233	29.3885	29.386	29.3058	29.2161	29.0823	29.1125	29.4613	29.2935	29.4361	0.000713423	29.3748	0.998121	-0.222409	29.3748	0.0236752	0.0375779	29.3748	0.776395
YP_513772.1	YP_513772.1	FTL_1075	-	hypothetical protein	30.867	31.0204	31.0584	30.9083	31.0464	31.0158	30.7586	30.713	30.8098	31.1728	30.9364	30.9061	0.00819364	30.9049	0.998121	-0.221504	30.9049	0.146721	0.0231585	30.9049	0.918591
YP_512968.1	YP_512968.1	FTL_0173	aroE	shikimate 5-dehydrogenase	29.0181	29.0798	28.9347	28.927	29.0581	29.0982	28.8188	28.7489	28.8021	29.0756	28.8829	29.0306	0.0168769	29.0923	0.998121	-0.220973	29.0923	0.0209873	-0.0145057	29.0923	0.91822
YP_514208.1	YP_514208.1	FTL_1569	-	phosphoglycolate phosphatase	22.9819	22.6679	22.7304	23.0045	22.5488	22.8741	23.0185	22.4432	22.2618	22.4687	22.5423	22.8251	0.0157441	22.8646	0.998121	-0.218894	22.8646	0.369968	-0.181331	22.8646	0.626648
YP_513440.1	YP_513440.1	FTL_0689	-	transcriptional regulator araC family protein	27.4633	27.551	27.5899	27.5471	27.592	27.5779	27.287	27.4011	27.2599	27.5723	27.5205	27.4742	0.0375819	27.4839	0.998121	-0.218718	27.4839	0.036646	-0.0124189	27.4839	0.939488
YP_514387.1	YP_514387.1	FTL_1756	glpD	anaerobic glycerol-3-phosphate dehydrogenase	31.2734	31.1845	31.1534	31.1507	31.1721	31.1603	31.0166	31.0267	30.9149	30.948	31.1647	31.1668	-0.0427293	31.1368	0.998121	-0.21769	31.1368	0.0266192	-0.110649	31.1368	0.604645
YP_514448.1	YP_514448.1	FTL_1826	-	NADH dehydrogenase I subunit E	28.4497	28.4865	28.6834	28.4373	28.4947	28.5263	28.2511	28.2736	28.4429	29.3973	28.3852	28.4242	-0.053783	28.5217	0.998121	-0.21736	28.5217	0.548289	0.195675	28.5217	0.671928
YP_513746.1	YP_513746.1	FTL_1046	dacB	D-alanyl-D-alanine carboxypeptidase	29.4627	29.3615	29.3375	29.3142	29.2809	29.4352	29.2435	29.2923	28.9764	29.1708	29.4475	29.4207	-0.0438281	29.3577	0.998121	-0.216517	29.3577	0.0836422	-0.0409229	29.3577	0.817541
YP_513187.1	YP_513187.1	FTL_0414	engA	GTP-binding protein EngA	29.6535	29.7369	29.6852	29.7009	29.8216	29.7241	29.5354	29.4006	29.4946	29.7832	29.6744	29.7447	0.0569849	29.6998	0.998121	-0.214994	29.6998	0.0133493	0.0422235	29.6998	0.70683
YP_514380.1	YP_514380.1	FTL_1749	-	transcription antitermination protein nusG	32.1466	32.2061	32.2514	32.1239	32.2643	32.1653	31.9394	31.9873	32.0363	32.4113	32.1242	32.2409	-0.0168545	32.224	0.998121	-0.213705	32.224	0.248388	0.0574233	32.224	0.825298
YP_513642.1	YP_513642.1	FTL_0929	-	hypothetical protein	29.4111	29.5236	29.7495	29.5437	29.5984	29.3221	29.3468	29.1811	29.5153	30.6306	29.3781	29.5276	-0.0733614	29.6137	0.998121	-0.213663	29.6137	0.670857	0.284021	29.6137	0.639171
YP_514170.1	YP_514170.1	FTL_1523	tdh	L-threonine 3-dehydrogenase	30.2323	30.2124	30.1525	30.2213	30.1651	30.1485	29.9996	29.9338	30.0238	30.1475	30.1974	30.1483	-0.0207546	30.075	0.998121	-0.213327	30.075	0.0156341	-0.0346832	30.075	0.765087
YP_512879.1	YP_512879.1	FTL_0075	-	riboflavin synthase beta subunit (6,7-dimethl-8-ribityllumazine synthase)	28.4915	28.5498	28.4902	28.5287	28.5269	28.4432	28.2592	28.3795	28.2567	28.3558	28.5734	28.4633	-0.0109008	28.4004	0.998121	-0.212041	28.4004	0.101375	-0.0463737	28.4004	0.791452
YP_513030.1	YP_513030.1	FTL_0235	rpsJ	30S ribosomal protein S10	33.8738	33.9833	33.8048	33.8984	33.7305	33.7643	33.6343	33.8413	33.5502	33.5776	33.832	33.6727	-0.0895761	33.8043	0.998121	-0.212032	33.8043	0.145365	-0.193181	33.8043	0.600631
YP_514223.1	YP_514223.1	FTL_1584	perM	PerM family protein	23.8196	23.4092	23.9246	24.2196	23.0403	23.4509	23.6887	23.8903	22.9408	23.0014	23.8073	23.1541	-0.147542	23.4723	0.998121	-0.211202	23.4723	0.708528	-0.396866	23.4723	0.626648
YP_513586.1	YP_513586.1	FTL_0864	-	SIS domain-containing protein	29.2111	28.9426	29.1861	29.1188	29.124	29.1159	28.8792	28.9818	28.8478	28.8372	29.1505	29.0174	0.00630744	29.0777	0.998121	-0.210336	29.0777	0.126839	-0.111532	29.0777	0.626648
YP_513460.1	YP_513460.1	FTL_0709	-	glycosyl transferases group 1 family protein	26.5676	26.6368	26.5006	26.6045	26.2303	26.4683	26.3367	26.5421	26.1985	26.3416	26.5361	26.2031	-0.133937	26.4636	0.998121	-0.209242	26.4636	0.31213	-0.20806	26.4636	0.609374
YP_513420.1	YP_513420.1	FTL_0668	-	ATP-dependent DNA helicase	26.9639	26.9414	26.9203	26.8817	26.8722	26.8842	26.6628	26.7736	26.7642	26.987	26.843	26.8869	-0.0624725	26.9321	0.998121	-0.208347	26.9321	0.00610059	-0.0362428	26.9321	0.70615
YP_513409.1	YP_513409.1	FTL_0656	-	hypothetical protein	28.9599	28.9355	28.8138	29.0067	28.6376	28.7969	28.7469	28.8393	28.4993	28.6304	29.0095	28.823	-0.0893572	28.6928	0.998121	-0.207921	28.6928	0.222507	-0.0821364	28.6928	0.716783
YP_514195.1	YP_514195.1	FTL_1549	-	tRNA-dihydrouridine synthase A	27.6091	27.6436	27.5629	27.512	27.4537	27.5849	27.4185	27.5774	27.2046	28.0847	27.5343	27.5468	-0.088328	27.6028	0.998121	-0.205049	27.6028	0.274058	0.116737	27.6028	0.645479
YP_514560.1	YP_514560.1	FTL_1962	-	hypothetical protein	26.6728	26.5568	26.7473	26.6217	26.8398	26.865	26.4353	26.3552	26.5718	27.5381	26.7058	26.7629	0.116542	26.6723	0.998121	-0.204839	26.6723	0.369968	0.343326	26.6723	0.600631
YP_513355.1	YP_513355.1	FTL_0595	-	galacturonosyl transferase	29.1676	29.1514	29.071	29.0944	28.9651	29.0496	28.9085	29.0115	28.8561	28.909	29.1156	28.9116	-0.0936109	29.0366	0.998121	-0.204614	29.0366	0.217162	-0.151304	29.0366	0.622059
YP_514446.1	YP_514446.1	FTL_1824	-	NADH dehydrogenase subunit G	31.5843	31.6926	31.5735	31.6001	31.5147	31.5184	31.3214	31.4975	31.4193	31.6116	31.5196	31.5532	-0.0723987	31.5664	0.998121	-0.20409	31.5664	0.0164032	-0.0553458	31.5664	0.632533
YP_512973.1	YP_512973.1	FTL_0178	yidC	inner-membrane protein	30.4184	30.4627	30.3517	30.4886	30.2086	30.2048	30.2627	30.3159	30.0428	30.04	30.47	30.2246	-0.110259	30.2284	0.998121	-0.203774	30.2284	0.296324	-0.166062	30.2284	0.626648
YP_514450.1	YP_514450.1	FTL_1828	-	NADH dehydrogenase I	30.8411	30.6742	30.8181	30.7243	30.7455	30.7503	30.5844	30.6359	30.5057	30.7561	30.7282	30.7338	-0.0377246	30.7358	0.998121	-0.202472	30.7358	0.0171047	-0.0384304	30.7358	0.729899
YP_513107.1	YP_513107.1	FTL_0315	-	MutT protein	29.1051	29.2828	29.0918	29.225	29.0646	28.9324	28.8859	29.103	28.8839	28.8545	29.1421	29.066	-0.0859146	29.0545	0.998121	-0.202306	29.0545	0.21555	-0.139042	29.0545	0.626648
YP_514522.1	YP_514522.1	FTL_1912	rpsA	30S ribosomal protein S1	34.2659	34.2617	34.3122	34.328	34.2856	34.2758	34.041	34.1149	34.0804	34.0912	34.267	34.2447	0.0165465	34.1875	0.998121	-0.201181	34.1875	0.0107005	-0.0789455	34.1875	0.609374
YP_514348.1	YP_514348.1	FTL_1717	-	hypothetical protein	29.6817	29.4857	29.5661	29.6498	29.7949	29.8184	29.4499	29.3877	29.2934	29.5305	29.7018	29.7394	0.176553	29.5912	0.998121	-0.200806	29.5912	0.301499	0.0793942	29.5912	0.753961
YP_514332.1	YP_514332.1	FTL_1701	glpX	fructose 1,6-bisphosphatase II	32.1226	32.0907	32.1219	32.1514	32.1032	32.128	31.953	31.9195	31.8636	32.0257	32.0789	32.0963	0.0158078	32.1102	0.998121	-0.1997	32.1102	0.0109	-0.0447602	32.1102	0.670421
YP_514371.1	YP_514371.1	FTL_1740	-	fatty acid desaturase	28.3318	28.3095	28.1636	28.3486	28.1472	28.1368	28.1451	28.059	28.0085	28.1919	28.3375	28.2682	-0.0574525	28.1164	0.998121	-0.197459	28.1164	0.127457	-0.00242588	28.1164	0.993543
YP_513375.1	YP_513375.1	FTL_0616	rpoA2	DNA-directed RNA polymerase subunit alpha	32.7439	32.6787	32.6897	32.7232	32.636	32.6283	32.5088	32.5641	32.4481	32.4617	32.7356	32.5252	-0.0416123	32.6357	0.998121	-0.197104	32.6357	0.0685583	-0.12991	32.6357	0.600631
YP_513871.1	YP_513871.1	FTL_1188	-	hypothetical protein	26.8771	27.075	26.8283	26.8585	26.5042	26.6512	26.581	27.0552	26.5573	26.311	26.7845	26.4886	-0.255521	26.6998	0.998121	-0.195655	26.6998	0.403858	-0.398791	26.6998	0.600631
YP_513660.1	YP_513660.1	FTL_0949	-	ribose-phosphate pyrophosphokinase	32.1901	32.3755	32.174	32.2939	32.1185	32.1114	32.0504	32.1823	31.9266	31.8194	32.2256	32.0806	-0.071907	32.2226	0.998121	-0.193436	32.2226	0.345671	-0.204648	32.2226	0.609374
YP_513141.1	YP_513141.1	FTL_0358	-	hypothetical protein	27.3677	27.4918	27.3185	27.3455	27.2976	27.2884	27.2517	27.2024	27.148	27.2785	27.3146	27.1605	-0.0821765	27.2972	0.998121	-0.191942	27.2972	0.0234067	-0.141453	27.2972	0.600631
YP_514083.1	YP_514083.1	FTL_1428	-	ABC transporter ATP-binding and membrane protein	26.6133	26.5688	26.52	25.5683	26.5123	26.1685	26.2281	26.5345	26.3693	25.5161	26.5209	26.3342	-0.48433	26.3393	0.998121	-0.190073	26.3393	0.570467	-0.443648	26.3393	0.600631
YP_514318.1	YP_514318.1	FTL_1686	-	acetyltransferase	25.8389	25.977	25.6429	26.1449	25.7681	25.7263	25.7124	25.7412	25.4415	25.2728	25.7596	25.7448	0.0601182	25.757	0.998121	-0.187925	25.757	0.454424	-0.22724	25.757	0.622059
YP_514462.1	YP_514462.1	FTL_1840	-	hypothetical protein	29.7949	29.8278	29.743	29.7728	29.6798	29.682	29.4866	29.7034	29.6129	29.8198	29.7183	29.585	-0.0770212	29.6638	0.998121	-0.187579	29.6638	0.137574	-0.0808524	29.6638	0.641608
YP_514040.1	YP_514040.1	FTL_1384	-	hypothetical protein	26.9034	27.0959	27.2973	27.0321	27.2903	27.2772	26.9282	26.6687	27.1396	28.2597	27.1495	27.2863	0.100987	27.1985	0.998121	-0.186671	27.1985	0.642594	0.46631	27.1985	0.600631
YP_514279.1	YP_514279.1	FTL_1640	-	amino acid transporter protein, fragment	22.3689	22.1143	22.1256	22.5182	22.2457	22.3042	22.0523	22.2349	21.7688	22.5425	22.2162	22.4802	0.153127	22.0489	0.998121	-0.184258	22.0489	0.43452	0.210027	22.0489	0.622059
YP_513479.1	YP_513479.1	FTL_0728	-	hypothetical protein	27.0321	27.1192	27.168	27.0019	27.1093	27.1129	26.9968	26.9272	26.8459	27.805	27.071	27.0032	-0.0317127	27.1019	0.998121	-0.183145	27.1019	0.523232	0.186643	27.1019	0.626648
YP_514378.1	YP_514378.1	FTL_1747	rplA	50S ribosomal protein L1	33.1428	33.1931	33.0883	33.1747	33.0799	33.0926	32.9592	33.0015	32.9155	33.1069	33.2067	33.0267	-0.0256535	33.0927	0.998121	-0.182624	33.0927	0.0841535	-0.0279449	33.0927	0.859987
YP_513610.1	YP_513610.1	FTL_0891	tig	trigger factor	32.5071	32.5965	32.7046	32.5165	32.7321	32.5641	32.3625	32.3931	32.506	33.1884	32.5088	32.6619	0.00154325	32.7134	0.998121	-0.182206	32.7134	0.482209	0.18367	32.7134	0.626648
YP_513031.1	YP_513031.1	FTL_0236	rplC	50S ribosomal protein L3	31.7987	31.5523	32.1499	31.5841	32.2519	32.0685	31.5686	31.5619	31.8325	32.7195	31.9011	32.0044	0.134539	31.9149	0.998121	-0.179278	31.9149	0.642612	0.37472	31.9149	0.606747
YP_513694.1	YP_513694.1	FTL_0986	nrdA	ribonucleotide-diphosphate reductase subunit alpha	30.29	30.2862	30.2263	30.263	30.2842	30.4148	30.04	29.9786	30.2489	30.7014	30.2844	30.3204	0.0531683	30.2938	0.998121	-0.178358	30.2938	0.168986	0.167892	30.2938	0.600631
YP_513552.1	YP_513552.1	FTL_0830	-	molybdopterin binding family protein, fragment	28.4553	28.4717	28.3588	28.4417	28.2523	28.2307	28.2129	28.371	28.1786	28.1343	28.4894	28.2593	-0.120398	28.2822	0.998121	-0.174431	28.2822	0.201372	-0.134269	28.2822	0.622059
YP_514207.1	YP_514207.1	FTL_1568	-	LysR family transcriptional regulator	25.7148	25.8809	25.7558	25.8781	25.7057	25.6094	25.5406	25.7857	25.5038	25.47	25.8018	25.7838	-0.0527508	25.7344	0.998121	-0.173804	25.7344	0.388356	-0.0986468	25.7344	0.70615
YP_513653.1	YP_513653.1	FTL_0940	-	methylpurine-DNA glycosylase family protein	25.8717	25.866	25.7668	25.7913	25.984	25.7772	25.4705	25.7531	25.7636	26.1088	25.7201	25.9527	0.0160388	25.8071	0.998121	-0.172394	25.8071	0.208303	0.0923783	25.8071	0.629646
YP_512904.1	YP_512904.1	FTL_0105	-	hypothetical protein	32.9624	33.0112	32.8952	33.0485	32.7666	32.8341	32.7894	32.895	32.6687	32.7453	32.9643	32.7757	-0.0732064	32.8253	0.998121	-0.171938	32.8253	0.226798	-0.12787	32.8253	0.624419
YP_512991.1	YP_512991.1	FTL_0196	-	UDP-3-O-[3-hydroxymyristoyl] glucosamine N-acyltransferase	26.013	26.0618	26.1101	26.3346	26.095	26.0324	25.7496	26.1113	25.8085	25.9751	26.1733	26.0504	0.0923644	26.1099	0.998121	-0.171831	26.1099	0.177317	0.00467788	26.1099	0.980485
YP_513774.1	YP_513774.1	FTL_1077	ruvB	Holliday junction DNA helicase RuvB	28.485	28.5072	28.5752	28.5132	28.442	28.4834	28.303	28.4145	28.3352	28.4871	28.4405	28.5013	-0.0429209	28.6614	0.998121	-0.171569	28.6614	0.154528	-0.0461592	28.6614	0.778868
YP_514022.1	YP_514022.1	FTL_1361	-	cold shock protein	23.422	23.9212	24.474	24.2336	24.7188	24.4444	23.8482	23.3394	24.1187	25.9109	23.5122	24.3791	0.526558	24.4157	0.998121	-0.170266	24.4157	0.8959	0.661694	24.4157	0.626648
YP_514018.1	YP_514018.1	FTL_1357	-	UTP--glucose-1-phosphate uridylyltransferase	29.889	29.9272	29.9642	29.8604	30.0412	30.011	29.7861	29.6598	29.8298	30.198	30.0341	30.0664	0.0440118	29.8865	0.998121	-0.168252	29.8865	0.171167	0.172663	29.8865	0.600631
YP_513230.1	YP_513230.1	FTL_0458	-	hypothetical protein	24.4053	24.275	24.058	24.2794	24.7966	24.6651	24.3661	23.4292	24.4383	24.9907	24.3832	24.9497	0.334263	24.4968	0.998121	-0.168226	24.4968	0.732977	0.528454	24.4968	0.600631
YP_513048.1	YP_513048.1	FTL_0253	rpsE	30S ribosomal protein S5	33.2788	33.3146	33.2884	33.2495	33.3268	33.1751	33.17	33.1408	33.0691	33.5065	33.2608	33.2137	-0.0434801	33.2601	0.998121	-0.167318	33.2601	0.186775	0.0330693	33.2601	0.859987
YP_513895.1	YP_513895.1	FTL_1212	leuS	leucyl-tRNA synthetase	31.1053	31.176	31.1032	31.0759	31.1004	31.0787	30.9862	30.8548	31.047	31.237	31.0986	31.1604	-0.0431591	31.1466	0.998121	-0.165488	31.1466	0.0460551	0.0372035	31.1466	0.732404
YP_514140.1	YP_514140.1	FTL_1489	-	FAD-binding family protein	29.8511	29.7651	29.7604	29.8018	29.6176	29.7529	29.624	29.6761	29.5812	29.4892	29.7429	29.6036	-0.0680715	29.7292	0.998121	-0.165068	29.7292	0.184763	-0.180277	29.7292	0.600631
YP_513396.1	YP_513396.1	FTL_0643	-	N utilisation substance protein B	29.8191	29.5607	29.7734	29.7259	29.6425	29.6303	29.4619	29.7363	29.4636	29.5003	29.7556	29.4737	-0.0515338	29.6555	0.998121	-0.163824	29.6555	0.348303	-0.141242	29.6555	0.626648
YP_513537.1	YP_513537.1	FTL_0805	-	bifunctional proline dehydrogenase/pyrroline-5-carboxylate dehydrogenase	32.6304	32.6473	32.4766	32.6839	32.4734	32.496	32.4546	32.5024	32.3091	32.1419	32.6136	32.4977	-0.0336813	32.5648	0.998121	-0.162715	32.5648	0.457346	-0.167038	32.5648	0.626648
YP_513520.1	YP_513520.1	FTL_0785	-	GTP-binding protein	27.5139	27.4435	27.5986	27.6176	27.8661	27.7734	27.4918	27.2655	27.3121	27.7996	27.624	27.7216	0.233699	27.5811	0.998121	-0.162213	27.5811	0.484756	0.196398	27.5811	0.624964
YP_514243.1	YP_514243.1	FTL_1604	-	DNA polymerase III, delta prime subunit	23.6612	23.7505	23.5936	23.7242	23.3223	23.4266	23.6601	23.7948	23.0648	22.7371	23.6578	23.5772	-0.177399	23.5884	0.998121	-0.161877	23.5884	0.742129	-0.344387	23.5884	0.626648
YP_514449.1	YP_514449.1	FTL_1827	-	NADH dehydrogenase subunit D	31.8109	31.8359	31.7261	31.8443	31.6374	31.7449	31.6344	31.7695	31.4836	31.4246	31.7603	31.6076	-0.048775	31.7452	0.998121	-0.161806	31.7452	0.34902	-0.193475	31.7452	0.60101
YP_513099.1	YP_513099.1	FTL_0307	coaE	dephospho-CoA kinase	29.0375	29.1452	29.0553	29.1429	29.1186	29.1211	28.8923	28.9461	28.9146	29.0208	29.1033	28.9798	0.0482167	29.0951	0.998121	-0.16165	29.0951	0.154351	-0.0447165	29.0951	0.770063
YP_513413.1	YP_513413.1	FTL_0661	-	hypothetical protein	30.4991	30.558	30.5733	30.5923	30.4409	30.4921	30.3574	30.5314	30.2633	30.2063	30.624	30.4501	-0.0350411	30.4563	0.998121	-0.159452	30.4563	0.184393	-0.116694	30.4563	0.622059
YP_514229.1	YP_514229.1	FTL_1590	-	hypothetical protein	29.4306	29.4596	29.3126	29.4521	29.1383	29.2709	29.2866	29.3337	29.1055	29.0903	29.3184	29.3128	-0.113858	29.3613	0.998121	-0.15901	29.3613	0.358078	-0.160463	29.3613	0.622059
YP_514143.1	YP_514143.1	FTL_1492	-	fructokinase	28.5117	28.4999	28.4792	28.4854	28.6285	28.56	28.436	28.3103	28.2737	28.6194	28.4752	28.6411	0.061036	28.5303	0.998121	-0.156947	28.5303	0.16474	0.0816319	28.5303	0.626648
YP_513421.1	YP_513421.1	FTL_0669	recB	exodeoxyribonuclease V subunit beta	26.423	26.4143	26.4059	26.4901	26.3363	26.5137	26.1652	26.4464	26.1614	26.1135	26.4766	26.3205	0.0323042	26.3877	0.998121	-0.156723	26.3877	0.246191	-0.110829	26.3877	0.626648
YP_514506.1	YP_514506.1	FTL_1896	-	hypothetical protein	27.2992	27.0644	27.2423	27.2762	27.2705	27.1916	27.0962	27.0702	26.9724	27.1171	27.2198	27.3031	0.0441041	27.0489	0.998121	-0.155738	27.0489	0.448356	0.011336	27.0489	0.970055
YP_514002.1	YP_514002.1	FTL_1336	-	prephenate dehydratase	29.4174	29.5053	29.4173	29.458	29.363	29.3437	29.3424	29.3062	29.2247	29.2263	29.4108	29.3062	-0.0584609	29.404	0.998121	-0.155544	29.404	0.312542	-0.132233	29.404	0.626648
YP_514276.1	YP_514276.1	FTL_1637	-	lipoprotein	28.7876	28.8914	28.8589	29.0192	28.7148	28.7624	28.6367	28.853	28.5835	30.0775	28.8449	28.6621	-0.0138212	28.747	0.998121	-0.154875	28.747	0.682781	0.348896	28.747	0.609374
YP_514452.1	YP_514452.1	FTL_1830	-	NADH dehydrogenase I subunit A	22.6518	23.0947	23.0752	24.2122	23.4167	22.8115	22.8233	22.1644	23.3715	24.7448	25.0184	23.7021	0.539606	23.3468	0.998121	-0.154154	23.3468	0.871508	1.54788	23.3468	0.600631
YP_513251.1	YP_513251.1	FTL_0479	-	glycine dehydrogenase subunit 1	30.7172	30.7649	30.6206	30.7061	30.5739	30.6472	30.5455	30.6464	30.4589	30.3571	30.7964	30.5831	-0.0585187	30.4616	0.998121	-0.150593	30.4616	0.414972	-0.122041	30.4616	0.626648
YP_513500.1	YP_513500.1	FTL_0752	-	hypothetical protein	20.9517	21.2932	21.1138	21.767	20.4135	21.2022	20.4168	21.1994	21.2927	19.8839	20.5058	20.8002	0.00801844	20.7566	0.998121	-0.149962	20.7566	0.825053	-0.722937	20.7566	0.600631
YP_514292.1	YP_514292.1	FTL_1657	ftsY	signal recognition particle receptor FtsY	29.7556	29.8774	29.7359	29.7564	29.5668	29.6753	29.5924	29.7772	29.5495	29.7509	29.8464	29.7338	-0.123444	29.7583	0.998121	-0.149916	29.7583	0.208303	-0.0125925	29.7583	0.947759
YP_513661.1	YP_513661.1	FTL_0950	-	50S ribosomal protein L25	33.6139	33.6061	33.7186	33.5531	33.583	33.5739	33.373	33.4685	33.648	34.2247	33.5339	33.5904	-0.0762018	33.6857	0.998121	-0.149695	33.6857	0.600997	0.136788	33.6857	0.691358
YP_513285.1	YP_513285.1	FTL_0516	-	ABC transporter membrane protein	24.2839	23.9392	23.834	24.2279	23.8801	23.8878	23.7804	24.0118	23.8183	23.4846	23.345	23.511	-0.0204113	23.6906	0.998121	-0.148863	23.6906	0.544728	-0.572154	23.6906	0.581351
YP_514382.1	YP_514382.1	FTL_1751	-	elongation factor Tu	36.2828	35.9749	36.2834	36.276	36.2988	36.2859	36.0275	36.0311	36.0383	36.4846	36.2806	36.2999	0.106553	36.1855	0.998121	-0.148094	36.1855	0.425511	0.174665	36.1855	0.622059
YP_514538.1	YP_514538.1	FTL_1935	-	ABC transporter ATP-binding protein	26.3206	26.3336	26.1552	26.1351	25.6831	25.7674	26.0101	26.2911	26.069	25.7672	26.0779	25.8141	-0.407937	26.1977	0.998121	-0.146373	26.1977	0.528379	-0.383389	26.1977	0.600631
YP_513252.1	YP_513252.1	FTL_0480	-	glycine dehydrogenase subunit 2	32.2082	32.2362	32.1068	32.2606	32.1886	32.1958	32.0373	32.0965	31.9788	32.1664	32.2907	32.2593	0.0312428	32.0324	0.998121	-0.146186	32.0324	0.151423	0.0550414	32.0324	0.689219
YP_513124.1	YP_513124.1	FTL_0336	-	peptidoglycan-associated lipoprotein	33.0246	32.8999	32.8292	32.8742	32.6848	32.8031	32.6741	32.9232	32.7204	32.6845	32.8861	32.7395	-0.130546	32.8653	0.998121	-0.14532	32.8653	0.282697	-0.147893	32.8653	0.606747
YP_514523.1	YP_514523.1	FTL_1913	-	Sua5/YciO/YrdC family protein	26.9128	26.9484	26.7995	26.9285	26.9699	26.8532	26.7468	26.7374	26.7449	26.7633	27.0417	26.7291	0.0303162	26.8733	0.998121	-0.143872	26.8733	0.33042	-0.0422035	26.8733	0.838036
YP_513276.1	YP_513276.1	FTL_0507	pyrE	orotate phosphoribosyltransferase	28.5863	28.6975	28.5873	28.6762	28.4788	28.6327	28.4719	28.6198	28.3489	28.3198	28.6125	28.3184	-0.0278091	28.6294	0.998121	-0.14349	28.6294	0.501849	-0.206803	28.6294	0.609374
YP_514025.1	YP_514025.1	FTL_1364	-	hypothetical protein	32.413	32.2868	32.333	32.3636	32.2153	32.3221	32.2658	32.2893	32.0501	32.0046	32.3587	32.2233	-0.0439286	32.3022	0.998121	-0.142532	32.3022	0.357997	-0.148728	32.3022	0.622059
YP_514031.1	YP_514031.1	FTL_1370	-	hypothetical protein	26.0602	26.1491	26.1019	26.152	26.1044	26.193	26.0003	25.7184	26.1651	26.8118	26.0108	26.1593	0.0460925	26.154	0.998121	-0.142445	26.154	0.506855	0.223584	26.154	0.606747
YP_513980.1	YP_513980.1	FTL_1309	-	Acetyl-CoA carboxylase beta subunit	32.9961	32.9672	32.9906	32.8595	33.0316	33.0729	32.8896	32.7611	32.8776	32.84	32.9149	33.0408	0.00331179	32.9462	0.998121	-0.141909	32.9462	0.133959	-0.0527613	32.9462	0.681595
YP_513550.1	YP_513550.1	FTL_0828	-	Type IV pili nucleotide binding protein, ABC transporter ATP-binding protein	29.8955	30.0086	29.9135	29.9268	29.8869	29.9106	29.7937	29.8594	29.7424	29.5214	29.8969	29.7862	-0.0310997	29.8897	0.998121	-0.140709	29.8897	0.359904	-0.204389	29.8897	0.600631
YP_514135.1	YP_514135.1	FTL_1484	-	methylase	23.9084	24.7782	24.0689	24.4668	24.2942	24.3912	24.2706	24.1063	23.9596	23.5844	24.3833	24.1355	0.132243	24.1005	0.998121	-0.139668	24.1005	0.767379	-0.217425	24.1005	0.673639
YP_514252.1	YP_514252.1	FTL_1613	ftsW	cell division protein FtsW	25.6665	25.7421	25.5564	25.6743	25.2585	25.2903	25.5748	25.6821	25.2941	24.6071	25.6834	25.2661	-0.247285	25.4005	0.998121	-0.137957	25.4005	0.802821	-0.469473	25.4005	0.606747
YP_513449.1	YP_513449.1	FTL_0698	-	hypothetical protein	27.5867	26.5989	27.5119	27.1036	27.6021	27.6215	27.0656	27.0624	27.1559	27.729	27.5594	27.619	0.209902	27.1289	0.998121	-0.137865	27.1289	0.900697	0.403285	27.1289	0.675061
YP_513194.1	YP_513194.1	FTL_0421	tul4	lipoprotein	34.305	34.4363	34.3435	34.3648	33.9842	34.3463	34.12	34.4211	34.1334	33.7155	34.3063	34.0654	-0.129833	34.2179	0.998121	-0.136744	34.2179	0.593847	-0.332556	34.2179	0.600631
YP_513316.1	YP_513316.1	FTL_0548	rdgB	putative deoxyribonucleotide triphosphate pyrophosphatase	26.9699	27.0104	26.9381	26.9566	26.9423	26.9101	26.7715	26.7204	27.0185	27.4434	27.011	26.9658	-0.0364632	26.9429	0.998121	-0.135975	26.9429	0.346348	0.167318	26.9429	0.60101
YP_513734.1	YP_513734.1	FTL_1034	cysN	sulfate adenylyltransferase	26.0709	26.2806	25.9634	26.3696	26.0765	26.0249	26.0159	25.9375	25.9551	25.9323	26.1819	25.9239	0.052001	26.1088	0.998121	-0.135443	26.1088	0.370861	-0.092255	26.1088	0.650318
YP_512821.1	YP_512821.1	FTL_0011	secB1	preprotein translocase subunit SecB	30.4034	30.5024	30.5525	30.4798	30.4327	30.4434	30.3824	30.3503	30.3286	30.8434	30.5261	30.3807	-0.0341374	30.4644	0.998121	-0.132321	30.4644	0.272005	0.0973024	30.4644	0.626648
YP_513114.1	YP_513114.1	FTL_0326	-	FKBP-type 16 kDa peptidyl-prolyl cis-transisomerase	29.5217	29.5353	29.7956	29.4667	29.7626	29.5756	29.4799	29.0384	29.9426	31.3258	29.4238	29.8438	-0.0158817	29.8266	0.998121	-0.130537	29.8266	0.888294	0.580295	29.8266	0.622059
YP_513577.1	YP_513577.1	FTL_0855	-	L-asparaginase	26.7608	26.8419	26.7907	26.8166	26.6724	26.6429	26.5721	26.867	26.5635	26.502	26.9316	26.5741	-0.0871468	26.6308	0.998121	-0.130253	26.6308	0.553415	-0.128562	26.6308	0.64428
YP_514233.1	YP_514233.1	FTL_1594	apaH	diadenosine tetraphosphatase	28.2408	28.2087	28.0517	28.1284	28.0348	28.0851	27.964	28.1037	28.0472	27.8708	28.0968	27.9891	-0.084281	27.9516	0.998121	-0.128784	27.9516	0.469131	-0.181535	27.9516	0.606747
YP_513153.1	YP_513153.1	FTL_0377	-	chorismate synthase	28.8125	28.837	28.8302	28.7694	28.7701	28.7514	28.6528	28.7432	28.7083	28.389	28.7123	28.7219	-0.0629282	28.8681	0.998121	-0.125141	28.8681	0.23774	-0.218839	28.8681	0.600631
YP_513377.1	YP_513377.1	FTL_0620	tatD	deoxyribonuclease	24.2551	23.8987	23.7265	23.7471	23.5395	23.8478	24.0053	23.7012	23.8027	23.4245	23.6872	23.2648	-0.248675	23.7333	0.998121	-0.123708	23.7333	0.785186	-0.5013	23.7333	0.600631
YP_513548.1	YP_513548.1	FTL_0823	-	hypothetical protein	26.5445	26.4504	26.6357	26.5278	26.5852	26.5804	26.3842	26.2334	26.6444	27.3713	26.5525	26.7022	0.0209218	26.4163	0.998121	-0.12286	26.4163	0.785698	0.33181	26.4163	0.622059
YP_514295.1	YP_514295.1	FTL_1660	tmk	thymidylate kinase	28.5495	28.5754	28.4964	28.5506	28.7231	28.6668	28.4115	28.3328	28.5089	28.5464	28.5462	28.6687	0.10641	28.6071	0.998121	-0.12271	28.6071	0.150084	0.0466505	28.6071	0.685201
YP_514045.1	YP_514045.1	FTL_1390	-	quinolinate synthetase	30.8504	30.847	30.9031	30.8913	30.9407	30.8753	30.7778	30.721	30.7426	30.7948	30.8893	30.9332	0.0356464	30.828	0.998121	-0.11969	30.828	0.115746	0.0055976	30.828	0.963663
YP_513741.1	YP_513741.1	FTL_1041	-	octaprenyl-diphosphate synthase	29.566	29.6786	29.4919	29.5554	29.463	29.44	29.3797	29.5648	29.446	29.3838	29.4971	29.2837	-0.09268	29.5712	0.998121	-0.115316	29.5712	0.285386	-0.190615	29.5712	0.600631
YP_513556.1	YP_513556.1	FTL_0834	-	rhodanese-like family protein	31.5957	31.6656	31.6518	31.5194	31.7768	31.7337	31.596	31.2723	31.7007	32.0091	31.5982	31.9109	0.0389745	31.6346	0.998121	-0.114682	31.6346	0.581333	0.201724	31.6346	0.609374
YP_513719.1	YP_513719.1	FTL_1018	-	phosphoserine aminotransferase	28.6326	28.6829	28.6119	28.7384	28.5532	28.5915	28.4568	28.5671	28.5611	28.6558	28.5967	28.5474	-0.0147347	28.5944	0.998121	-0.114115	28.5944	0.341638	-0.0424851	28.5944	0.790248
YP_513371.1	YP_513371.1	FTL_0611	trx1	thioredoxin	31.6234	31.7039	31.8877	31.6131	31.8596	31.8199	31.5356	31.5751	31.7635	32.151	31.5311	31.7843	0.0258241	31.8386	0.998121	-0.113633	31.8386	0.749158	0.0837888	31.8386	0.841305
YP_512812.1	YP_512812.1	FTL_0002	-	DNA polymerase III subunit beta	32.6939	32.7291	32.5599	32.7342	32.4895	32.5245	32.5697	32.7002	32.3761	32.0985	32.711	32.4635	-0.078268	32.5564	0.998121	-0.112342	32.5564	0.668775	-0.23668	32.5564	0.609374
YP_513742.1	YP_513742.1	FTL_1042	-	FKBP-type peptidyl-prolyl cis-trans isomerase family protein	31.2328	31.1595	31.377	31.2223	31.2797	31.2743	31.0917	31.1569	31.1855	31.6266	31.2075	31.3308	0.00229864	31.295	0.998121	-0.111733	31.295	0.57704	0.131886	31.295	0.626648
YP_512967.1	YP_512967.1	FTL_0172	murC	UDP-N-acetylmuramate--L-alanine ligase	23.9718	23.8652	23.8923	23.674	23.8193	23.7403	23.6274	23.979	23.7889	23.7998	23.9379	23.7934	-0.16525	23.8082	0.998121	-0.111332	23.8082	0.58222	-0.0660773	23.8082	0.791452
YP_513512.1	YP_513512.1	FTL_0767	-	hypothetical protein	29.3838	29.2309	29.162	29.3423	29.1872	29.2612	29.1573	29.1662	29.1194	29.2522	29.4678	29.2899	0.00466	29.2497	0.998121	-0.111268	29.2497	0.431971	0.0777573	29.2497	0.676264
YP_513302.1	YP_513302.1	FTL_0533	-	DNA gyrase subunit A	31.61	31.4763	31.5871	31.5478	31.6234	31.7212	31.4539	31.5896	31.3	31.5878	31.6524	31.5934	0.0730098	31.671	0.998121	-0.109967	31.671	0.311118	0.0533848	31.671	0.70615
YP_514366.1	YP_514366.1	FTL_1735	rplS	50S ribosomal protein L19	31.983	31.9642	31.8688	32.0097	31.8901	31.8836	31.7896	31.8224	31.8747	32.3308	31.8757	31.879	-0.0108453	31.8606	0.998121	-0.109754	31.8606	0.732365	0.0898119	31.8606	0.80999
YP_513171.1	YP_513171.1	FTL_0398	purE	phosphoribosylaminoimidazole carboxylase,catalyic subunit	30.7637	30.7237	30.7336	30.7337	30.7076	30.7333	30.5897	30.7507	30.5531	30.3695	30.6441	30.6163	-0.0154501	30.7092	0.998121	-0.109166	30.7092	0.369968	-0.197038	30.7092	0.600631
YP_513954.1	YP_513954.1	FTL_1283	-	glutamate-1-semialdehyde aminotransferase	30.15	30.109	30.0074	30.1109	30.0576	29.9645	29.9856	29.9965	29.96	29.8592	30.1303	29.9991	-0.0444758	30.0077	0.998121	-0.108109	30.0077	0.362854	-0.0925969	30.0077	0.626648
YP_513344.1	YP_513344.1	FTL_0584	-	bifunctional 3-hydroxacyl-CoA dehydrogenase/acyl-CoA-binding protein	32.6126	32.6147	32.4437	32.5807	32.5525	32.6485	32.5372	32.4682	32.3427	32.2055	32.6653	32.681	0.0369118	32.4262	0.998121	-0.107636	32.4262	0.491269	-0.0397351	32.4262	0.85722
YP_513216.1	YP_513216.1	FTL_0444	metG	methionyl-tRNA synthetase	31.2239	31.1012	31.2311	31.251	31.2252	31.1752	31.07	31.1427	31.0282	31.0506	31.2273	31.1171	0.0317488	31.1973	0.998121	-0.10511	31.1973	0.456202	-0.053703	31.1973	0.766494
YP_513119.1	YP_513119.1	FTL_0331	-	TolQ protein	29.9898	29.8946	29.8789	29.8669	29.7871	29.8401	29.7339	29.8739	29.8421	29.8766	29.8526	29.9041	-0.0897321	29.8321	0.998121	-0.104479	29.8321	0.245138	-0.0433356	29.8321	0.716783
YP_513077.1	YP_513077.1	FTL_0284	-	hypothetical protein	27.3304	27.3544	27.5059	27.3662	27.4816	27.3974	27.2006	27.3409	27.3376	27.8224	27.3809	27.5209	0.0181972	27.5091	0.998121	-0.103862	27.5091	0.728902	0.177855	27.5091	0.626648
YP_513085.1	YP_513085.1	FTL_0293	secB2	preprotein translocase subunit SecB	29.877	29.9967	30.1461	29.9656	30.1091	30.0035	29.8142	29.8153	30.0796	31.0416	29.9148	30.0476	0.0194428	30.0755	0.998121	-0.103562	30.0755	0.862306	0.328038	30.0755	0.626648
YP_512969.1	YP_512969.1	FTL_0174	-	hypothetical protein	29.3522	29.3862	29.5968	29.172	29.7687	29.5883	28.9369	28.9731	30.1163	31.3366	29.2097	29.5594	0.0645777	29.6961	0.998121	-0.102964	29.6961	0.920176	0.590151	29.6961	0.622059
YP_513012.1	YP_513012.1	FTL_0217	fumC	fumarate hydratase	26.0522	26.2328	26.2186	26.0066	26.1116	26.0384	26.2373	25.7354	26.2247	26.2848	26.5423	26.4057	-0.115664	26.046	0.998121	-0.102068	26.046	0.637025	0.243081	26.046	0.600631
YP_513225.1	YP_513225.1	FTL_0453	-	UDP-N-acetylglucosamine pyrophosphorylase/glucosamine-1-phosphate N-acetyltransferase	32.0083	32.075	31.952	32.0671	32.0093	31.989	31.863	31.9595	31.9077	31.9916	31.9712	31.8895	0.0100517	31.9748	0.998121	-0.101702	31.9748	0.347749	-0.0610133	31.9748	0.673713
YP_514554.1	YP_514554.1	FTL_1956	pepN	aminopeptidase N	30.1158	30.0023	30.121	30.0853	30.1395	30.1764	30.0149	29.9871	29.9356	29.9248	30.1585	30.142	0.0540523	30.1137	0.998121	-0.100492	30.1137	0.233259	-0.00459596	30.1137	0.97244
YP_512864.1	YP_512864.1	FTL_0056	-	NADH dehydrogenase	27.3817	27.2483	27.2547	27.1494	27.3627	27.3336	27.1918	27.1651	27.2287	27.3156	27.2465	27.3555	-0.0129959	27.2241	0.998121	-0.0996769	27.2241	0.438156	0.0109639	27.2241	0.956226
YP_513172.1	YP_513172.1	FTL_0399	purK	phosphoribosylaminoimidazole carboxylase ATPase subunit	30.9263	30.9375	30.9365	30.9476	30.9085	30.8975	30.8173	30.9121	30.772	30.6117	30.9301	30.8005	-0.0155342	30.8821	0.998121	-0.0995873	30.8821	0.330706	-0.152622	30.8821	0.600631
YP_514062.1	YP_514062.1	FTL_1407	thrS	threonyl-tRNA synthetase	31.9689	32.0145	31.899	32.0227	31.9523	31.9582	31.8841	31.8969	31.8207	31.8042	31.9405	31.8985	0.0169301	31.9705	0.998121	-0.0935914	31.9705	0.239362	-0.0797251	31.9705	0.616432
YP_513574.1	YP_513574.1	FTL_0852	-	3-phosphoshikimate 1-carboxyvinyltransferase	30.4503	30.3459	30.4061	30.407	30.2784	30.3598	30.271	30.4619	30.1964	29.9326	30.3994	30.1944	-0.052389	30.3606	0.998121	-0.0909692	30.3606	0.644094	-0.225308	30.3606	0.600631
YP_512993.1	YP_512993.1	FTL_0198	-	pyridoxal kinase	25.239	25.2721	25.1934	25.1282	25.3263	24.9364	24.7513	25.1735	25.5098	24.7766	25.2428	25.0229	-0.104512	25.0592	0.998121	-0.0899445	25.0592	0.879962	-0.220731	25.0592	0.682505
YP_514277.1	YP_514277.1	FTL_1638	-	3-demethylubiquinone-9 3-methyltransferase	27.4711	27.5313	27.5706	27.5043	27.4981	27.4243	27.4105	27.4515	27.447	27.5214	27.3983	27.4485	-0.0487472	27.5031	0.998121	-0.0879676	27.5031	0.369968	-0.0682351	27.5031	0.626648
YP_513650.1	YP_513650.1	FTL_0937	-	hypothetical protein	28.363	27.6243	28.3951	27.9322	28.3041	28.4254	28.0977	28.127	27.8943	28.1208	28.3732	28.2926	0.0930476	28.1655	0.998121	-0.0878608	28.1655	0.86927	0.134736	28.1655	0.789128
YP_513715.1	YP_513715.1	FTL_1014	-	oxidative stress transcriptional regulator	28.1117	28.0631	28.0897	28.0382	28.3302	28.4586	28.0521	27.8435	28.1063	28.4547	28.168	28.3113	0.187513	28.1629	0.998121	-0.0875337	28.1629	0.615564	0.223179	28.1629	0.600631
YP_513476.1	YP_513476.1	FTL_0725	-	hypothetical protein	27.9038	28.0289	27.9733	28.043	27.9961	27.9337	27.8463	27.8867	27.9164	28.0913	28.1423	27.9679	0.0222712	27.9405	0.998121	-0.0855167	27.9405	0.427356	0.0985074	27.9405	0.622059
YP_513832.1	YP_513832.1	FTL_1146	gapA	glyceraldehyde-3-phosphate dehydrogenase	32.9797	33.1119	33.0341	33.0689	33.0183	33.0226	33.026	32.9526	32.8912	33.1228	33.0417	33.0887	-0.00530637	33.0528	0.998121	-0.0852921	33.0528	0.404325	0.0424661	33.0528	0.744212
YP_513804.1	YP_513804.1	FTL_1117	-	hypothetical protein	25.9328	26.0677	25.7894	25.9981	25.4995	25.6834	25.7743	26.0795	25.6877	25.5989	25.9864	25.5825	-0.202937	25.7648	0.998121	-0.0827943	25.7648	0.790683	-0.207358	25.7648	0.626648
YP_513540.1	YP_513540.1	FTL_0808	-	bifunctional 4'-phosphopantothenoylcysteine decarboxylase,phosphopantothenoylcysteine synthetase	28.8701	28.7025	28.7192	28.8293	28.5053	28.7219	28.6223	28.7513	28.6762	28.6898	28.6765	28.6353	-0.0784115	28.6638	0.998121	-0.0806412	28.6638	0.487249	-0.0967521	28.6638	0.626648
YP_513053.1	YP_513053.1	FTL_0258	rpsM	30S ribosomal protein S13	33.907	34.0339	33.9147	33.9277	33.773	33.8079	33.7595	33.9182	33.9372	33.9355	33.8746	33.7796	-0.115685	33.8873	0.998121	-0.0802504	33.8873	0.389983	-0.0886909	33.8873	0.622059
YP_513731.1	YP_513731.1	FTL_1030	-	ribosomal large subunit pseudouridine synthase B	29.6019	29.6629	29.6352	29.6298	29.7337	29.669	29.555	29.546	29.5636	29.8339	29.6247	29.7178	0.0441787	29.6445	0.998121	-0.0784348	29.6445	0.54575	0.0921353	29.6445	0.626648
YP_513435.1	YP_513435.1	FTL_0684	-	hypothetical protein	18.0375	18.4153	17.7863	17.9542	18.5069	18.6327	18.2028	18.2464	17.5549	16.0632	17.8888	18.7488	0.284899	17.8756	0.998121	-0.0783507	17.8756	0.923919	-0.512773	17.8756	0.635007
YP_513166.1	YP_513166.1	FTL_0393	lpxE	lipid A 1-phosphatase	24.4853	24.4128	24.5256	24.6473	24.4644	24.4244	24.4606	24.6737	24.058	24.6071	24.6098	24.4643	0.037518	24.4153	0.998121	-0.0770892	24.4153	0.769345	0.0858501	24.4153	0.759099
YP_513654.1	YP_513654.1	FTL_0941	-	hypothetical protein	30.162	30.0959	30.2194	30.0919	30.2915	30.295	30.099	30.0783	30.0697	30.3437	30.2926	30.3289	0.067022	30.132	0.998121	-0.0767764	30.132	0.596824	0.162623	30.132	0.600631
YP_513955.1	YP_513955.1	FTL_1284	-	glutathione synthetase	28.9965	29.0689	28.9777	28.9201	28.9587	28.9564	28.956	28.9883	28.8707	28.7229	28.9571	28.936	-0.0692785	28.9295	0.998121	-0.0760207	28.9295	0.575259	-0.142334	28.9295	0.60101
YP_512875.1	YP_512875.1	FTL_0071	-	GTP-binding protein LepA	30.437	30.5355	30.4138	30.4712	30.3109	30.323	30.4673	30.344	30.3532	30.329	30.5022	30.4574	-0.0937641	30.4055	0.998121	-0.0739357	30.4055	0.508728	-0.0325882	30.4055	0.826081
YP_514244.1	YP_514244.1	FTL_1605	-	putative periplasmic protease	30.8796	30.9125	30.752	30.9226	30.6498	30.7602	30.8063	30.8763	30.6403	30.4279	30.8317	30.6402	-0.0704942	30.7735	0.998121	-0.0737343	30.7735	0.789932	-0.214743	30.7735	0.622059
YP_513521.1	YP_513521.1	FTL_0786	-	N-acetylglucosamine-6-phosphate deacetylase	28.5415	28.5451	28.4539	28.4791	28.5	28.513	28.3984	28.4083	28.5142	28.6351	28.5381	28.5605	-0.0161262	28.5734	0.998121	-0.0731988	28.5734	0.357997	0.0643969	28.5734	0.626648
YP_512877.1	YP_512877.1	FTL_0073	-	hypothetical protein	30.5444	30.6962	30.4767	30.5823	30.3783	30.5074	30.4908	30.5812	30.4295	30.4438	30.6139	30.4741	-0.0831067	30.513	0.998121	-0.0719564	30.513	0.642594	-0.0618289	30.513	0.732404
YP_513298.1	YP_513298.1	FTL_0529	-	uracil-DNA glycosylase	23.2615	23.4408	23.3153	23.5628	23.2747	23.0835	23.4904	23.1416	23.172	23.1353	23.5092	23.319	-0.0322163	23.2188	0.998121	-0.0712088	23.2188	0.784606	-0.0180143	23.2188	0.956226
YP_513700.1	YP_513700.1	FTL_0994	-	hypothetical protein	27.9993	28.1223	28.1827	28.0631	28.113	28.1561	28.0857	27.8802	28.1255	28.3765	27.9435	28.1924	0.00928578	28.1477	0.998121	-0.0710102	28.1477	0.612681	0.069327	28.1477	0.684806
YP_513381.1	YP_513381.1	FTL_0625	gtrB	glycosyl transferase family protein	27.5357	27.3014	27.4193	27.4237	27.8869	27.9024	27.7417	27.0901	27.2128	27.5339	27.3059	27.961	0.318844	27.5441	0.998121	-0.0705882	27.5441	0.851981	0.181464	27.5441	0.631216
YP_513611.1	YP_513611.1	FTL_0892	clpP	ATP-dependent Clp protease proteolytic subunit	30.6875	30.8079	30.7047	30.7632	30.7166	30.742	30.6264	30.7706	30.5915	30.3614	30.7769	30.6245	0.00718405	30.6253	0.998121	-0.0705713	30.6253	0.739649	-0.145793	30.6253	0.626648
YP_514376.1	YP_514376.1	FTL_1745	rplL	50S ribosomal protein L7/L12	34.5028	34.3706	34.5824	34.4306	34.5219	34.6713	34.2709	34.1907	34.7852	35.1619	34.336	34.5278	0.0560043	34.5578	0.998121	-0.0696825	34.5578	0.891855	0.18994	34.5578	0.676264
YP_513047.1	YP_513047.1	FTL_0252	rplR	50S ribosomal protein L18	32.5268	32.7187	32.6229	32.6019	32.5316	32.4813	32.4924	32.5451	32.626	32.8067	32.5707	32.5117	-0.084562	32.6271	0.998121	-0.0683077	32.6271	0.671905	0.00692236	32.6271	0.976906
YP_513652.1	YP_513652.1	FTL_0939	-	aldolase/adducin class II family protein	27.724	27.7459	27.6761	27.6953	27.8005	27.7586	27.7351	27.55	27.6564	27.775	27.7784	27.7476	0.0361532	27.6628	0.998121	-0.06815	27.6628	0.592302	0.051687	27.6628	0.732404
YP_513061.1	YP_513061.1	FTL_0267	htpG	heat shock protein 90	34.4396	34.5009	34.3793	34.4953	34.3552	34.5866	34.358	34.5525	34.2077	34.0146	34.5046	34.2908	0.0391013	34.3761	0.998121	-0.0671983	34.3761	0.831423	-0.169929	34.3761	0.626648
YP_514354.1	YP_514354.1	FTL_1723	-	hypothetical protein	29.7481	29.7938	29.6581	29.8081	29.5917	29.7591	29.7501	29.7407	29.508	29.5536	29.7318	29.6193	-0.0136873	29.7637	0.998121	-0.0670326	29.7637	0.616487	-0.098406	29.7637	0.626648
YP_514542.1	YP_514542.1	FTL_1941	-	tRNA processing ribonuclease BN	27.9461	28.2051	28.4624	27.8335	28.5981	28.3505	28.1116	27.5452	28.7589	29.622	27.7906	28.2502	0.0561419	28.4644	0.998121	-0.0659709	28.4644	0.923919	0.349752	28.4644	0.689219
YP_512818.1	YP_512818.1	FTL_0008	-	peptidase	28.7141	28.8304	28.7477	28.836	28.6671	28.8804	28.6132	28.8818	28.5998	29.0288	28.7846	28.8743	0.0304238	28.7788	0.998121	-0.0658128	28.7788	0.731165	0.131872	28.7788	0.626648
YP_513675.1	YP_513675.1	FTL_0964	hslU	ATP-dependent protease ATP-binding subunit HslU	31.558	31.4968	31.6241	31.6505	31.7129	31.6581	31.408	31.5277	31.5471	31.722	31.639	31.5782	0.114191	31.7084	0.998121	-0.0653374	31.7084	0.498061	0.0867486	31.7084	0.622059
YP_513180.1	YP_513180.1	FTL_0407	ubiB	2-polyprenylphenol 6-hydroxylase	27.6633	27.4511	27.6066	27.5273	27.6683	27.7394	27.5416	27.5991	27.3865	27.6863	27.5419	27.7876	0.0713417	27.5284	0.998121	-0.0645863	27.5284	0.57944	0.0982949	27.5284	0.622059
YP_513382.1	YP_513382.1	FTL_0626	ppnK	inorganic phosphate/ATP-NAD kinase	25.7542	25.7774	25.8207	25.7097	25.6939	25.7147	25.6384	25.9416	25.581	25.8577	25.7095	25.6596	-0.0779914	25.7495	0.998121	-0.0637139	25.7495	0.698081	-0.0418269	25.7495	0.833836
YP_514435.1	YP_514435.1	FTL_1810	nusA	transcription elongation factor NusA	33.0401	33.15	32.9092	33.0913	32.95	32.9279	32.902	33.0798	32.929	32.7662	32.982	32.8193	-0.0433544	32.9394	0.998121	-0.062838	32.9394	0.682431	-0.177273	32.9394	0.600631
YP_513455.1	YP_513455.1	FTL_0704	-	hypothetical protein	27.9667	28.0557	28.1757	27.9924	28.0813	27.9836	27.9865	27.9956	28.0306	28.2858	28.0353	28.088	-0.046942	28.21	0.998121	-0.0618182	28.21	0.758603	0.0702927	28.21	0.741109
YP_513041.1	YP_513041.1	FTL_0246	rplN	50S ribosomal protein L14	31.9124	31.9504	31.8775	31.9725	31.9127	31.8747	31.9665	31.7041	31.8854	32.0808	31.9148	31.9342	0.00653741	31.8863	0.998121	-0.0614221	31.8863	0.653724	0.0631578	31.8863	0.69819
YP_513630.1	YP_513630.1	FTL_0917	-	transcription-repair coupling factor	27.9605	27.7825	27.7717	27.6641	27.6444	27.8196	27.7081	27.8635	27.7647	27.4358	27.7637	27.676	-0.128894	27.8054	0.998121	-0.0594791	27.8054	0.764565	-0.213103	27.8054	0.600631
YP_513045.1	YP_513045.1	FTL_0250	rpsH	30S ribosomal protein S8	32.8841	32.9303	32.8543	32.9339	32.8418	32.8468	32.8483	32.827	32.8173	32.9224	32.8579	32.7539	-0.0154051	32.855	0.998121	-0.0587175	32.855	0.479043	-0.0448137	32.855	0.676264
YP_514250.1	YP_514250.1	FTL_1611	-	glycosyl transferase family protein	30.4823	30.3221	30.4538	30.3925	30.2296	30.3835	30.3739	30.5703	30.1424	30.0625	30.3846	30.24	-0.0842046	30.4009	0.998121	-0.057216	30.4009	0.734617	-0.190349	30.4009	0.600631
YP_512971.1	YP_512971.1	FTL_0176	-	ribonuclease P protein component	21.8104	21.2313	20.5583	20.814	21.8759	20.9757	21.4119	20.5845	21.4377	19.5341	20.6832	20.4751	0.0218977	20.5582	0.998121	-0.0552853	20.5582	0.939878	-0.969199	20.5582	0.600631
YP_514085.1	YP_514085.1	FTL_1430	-	UDP-glucose 4-epimerase	29.6248	29.6485	29.6104	29.6565	29.7213	29.6882	29.5161	29.4971	29.7062	29.884	29.6329	29.6915	0.060763	29.7442	0.998121	-0.0547646	29.7442	0.632686	0.10819	29.7442	0.606747
YP_513796.2	YP_513796.2	FTL_1109	-	transaldolase B	30.3665	30.4059	30.4211	30.3647	30.3362	30.2862	30.3373	30.3317	30.361	30.1878	30.3092	30.2324	-0.0688486	30.3976	0.998121	-0.0545228	30.3976	0.645176	-0.15472	30.3976	0.600631
YP_513139.1	YP_513139.1	FTL_0356	ubiC	chorismate pyruvate lyase	27.4549	27.026	27.409	27.3746	27.5538	27.5629	27.269	27.2226	27.2347	27.7689	27.4926	27.5554	0.200502	27.3391	0.998121	-0.0544879	27.3391	0.862306	0.309021	27.3391	0.600631
YP_513695.1	YP_513695.1	FTL_0987	mdh	malate dehydrogenase	32.6622	32.7444	32.7198	32.7126	32.8679	32.8727	32.7382	32.6679	32.5649	32.3983	32.746	32.8896	0.108901	32.6801	0.998121	-0.0518045	32.6801	0.799671	-0.0308721	32.6801	0.893087
YP_513493.1	YP_513493.1	FTL_0744	-	exodeoxyribonuclease I	28.5252	28.5667	28.5237	28.5809	28.5204	28.6115	28.4797	28.6251	28.356	28.395	28.6451	28.5541	0.0323797	28.516	0.998121	-0.0516134	28.516	0.710798	-0.00714295	28.516	0.968316
YP_512984.1	YP_512984.1	FTL_0189	-	cytochrome d terminal oxidase, polypeptide subunit I	31.1367	30.9878	31.132	31.0952	31.1912	31.2302	31.0525	31.0612	30.9893	31.1813	31.0509	31.2904	0.0866813	31.0126	0.998121	-0.0511764	31.0126	0.644094	0.0886857	31.0126	0.624419
YP_513403.1	YP_513403.1	FTL_0650	-	prolyl-tRNA synthetase	30.4117	30.4392	30.375	30.4157	30.2695	30.3155	30.3211	30.4745	30.2782	30.0987	30.3914	30.2062	-0.0750632	30.3944	0.998121	-0.0506753	30.3944	0.824413	-0.176511	30.3944	0.609374
YP_513265.1	YP_513265.1	FTL_0493	-	hypothetical protein	26.793	27.09	26.9015	26.9078	26.6828	26.4988	26.7266	26.7294	27.1805	27.9952	26.8774	26.6018	-0.231715	26.9442	0.998121	-0.0493538	26.9442	0.923919	0.229968	26.9442	0.732404
YP_513314.1	YP_513314.1	FTL_0546	ispA	geranyltranstransferase	26.6326	26.586	26.575	26.5184	26.4086	26.4199	26.5143	26.7022	26.4347	26.0198	26.5761	26.4787	-0.148869	26.5657	0.998121	-0.0474323	26.5657	0.876546	-0.239635	26.5657	0.60101
YP_513795.1	YP_513795.1	FTL_1108	-	cytosol aminopeptidase	29.8715	29.865	29.8496	29.8206	29.9337	29.9056	29.763	29.9242	29.7587	29.558	29.7492	29.8385	0.0246313	29.8249	0.998121	-0.0466946	29.8249	0.701112	-0.146795	29.8249	0.600631
YP_512995.1	YP_512995.1	FTL_0200	-	methanol dehydrogenase regulatory protein	29.1904	29.3729	29.1796	29.2306	29.0711	29.1496	29.0836	29.3606	29.1637	29.0837	29.1601	29.0536	-0.0971923	29.2716	0.998121	-0.0449999	29.2716	0.80421	-0.14848	29.2716	0.606747
YP_513944.1	YP_513944.1	FTL_1273	bioF	8-amino-7-oxononanoate synthase	28.6801	28.7947	28.6335	28.603	28.6033	28.4886	28.6699	28.59	28.7214	28.3502	28.566	28.5916	-0.137842	28.678	0.998121	-0.0423596	28.678	0.789932	-0.200218	28.678	0.600631
YP_512953.1	YP_512953.1	FTL_0157	-	hypothetical protein	29.9306	30.1165	29.9432	30.05	29.8147	29.9168	29.9695	30.145	29.7535	29.5107	30.1443	29.8696	-0.0695521	29.8524	0.998121	-0.0407561	29.8524	0.897671	-0.155239	29.8524	0.626648
YP_513006.1	YP_513006.1	FTL_0211	-	hypothetical protein	22.421	22.3556	22.4927	22.0905	22.0572	22.4787	22.4655	22.4807	22.2009	22.255	22.3285	22.2918	-0.214267	22.2027	0.998121	-0.0407203	22.2027	0.895375	-0.131312	22.2027	0.632533
YP_513882.1	YP_513882.1	FTL_1199	-	regulatory protein	23.8569	23.8844	24.0042	24.2273	23.9165	23.961	23.9075	23.6139	24.1037	24.8354	23.2438	23.8363	0.119785	24.0082	0.998121	-0.040146	24.0082	0.920176	0.0566458	24.0082	0.913919
YP_513668.1	YP_513668.1	FTL_0957	blaA	Beta-lactamase class A	25.0978	25.197	25.115	25.3201	25.0852	25.0828	24.9974	25.2425	25.059	24.771	24.7292	24.7173	0.0261242	25.3143	0.998121	-0.0369363	25.3143	0.838656	-0.397423	25.3143	0.257298
YP_513210.1	YP_513210.1	FTL_0438	-	malate dehydrogenase	32.4657	32.4492	32.3859	32.4697	32.3125	32.3383	32.4164	32.4488	32.325	32.0575	32.4144	32.3026	-0.0600819	32.3678	0.998121	-0.0368822	32.3678	0.859752	-0.175408	32.3678	0.600631
YP_513178.1	YP_513178.1	FTL_0405	ubiE	menaquinone biosynthesis methyltransferase	29.3723	29.3473	29.2657	29.2928	29.2517	29.3116	29.2749	29.2545	29.3462	29.3286	29.2808	29.2977	-0.0430679	29.3404	0.998121	-0.0365741	29.3404	0.635584	-0.0260702	29.3404	0.779299
YP_513369.1	YP_513369.1	FTL_0609	manB	phosphomannomutase	28.0775	28.1484	28.0183	28.2025	28.0996	28.1081	28.0583	28.0978	27.9798	27.7452	28.1288	28.049	0.0553402	28.1094	0.998121	-0.0360822	28.1094	0.903214	-0.107081	28.1094	0.676264
YP_513477.1	YP_513477.1	FTL_0726	-	2-octaprenyl-6-methoxyphenyl hydroxylase	26.6641	26.7565	26.7029	26.6779	26.5784	26.6136	26.6675	26.7114	26.6402	26.4706	26.8354	26.6157	-0.0844949	26.6087	0.998121	-0.0347853	26.6087	0.89719	-0.0672639	26.6087	0.774679
YP_513046.1	YP_513046.1	FTL_0251	rplF	50S ribosomal protein L6	32.6464	32.7081	32.7702	32.8091	32.7463	32.7597	32.7533	32.4864	32.7809	33.0484	32.7609	32.9467	0.0634368	32.7131	0.998121	-0.0347531	32.7131	0.794026	0.210399	32.7131	0.600631
YP_513028.1	YP_513028.1	FTL_0233	rpsG	30S ribosomal protein S7	33.9652	34.0631	34.1497	33.9802	34.0879	33.9755	33.9874	33.9822	34.1048	34.4038	33.9665	33.9332	-0.0447945	34.0688	0.998121	-0.0344827	34.0688	0.920176	0.0418386	34.0688	0.890375
YP_513713.1	YP_513713.1	FTL_1012	-	hypothetical protein	25.5955	25.6581	25.5995	25.4683	25.6747	25.8427	25.4486	25.5456	25.7609	26.2948	25.672	25.6921	0.0441808	25.4663	0.998121	-0.0326623	25.4663	0.920176	0.268567	25.4663	0.622059
YP_514534.1	YP_514534.1	FTL_1929	purH	bifunctional phosphoribosylaminoimidazolecarboxamide formyltransferase/IMP cyclohydrolase	30.3178	30.3826	30.4662	30.3381	30.6325	30.5163	30.346	30.3224	30.4046	31.0249	30.316	30.5131	0.106776	30.4849	0.998121	-0.0311808	30.4849	0.920176	0.229149	30.4849	0.622059
YP_514465.1	YP_514465.1	FTL_1843	-	Glu-tRNAGln amidotransferase C subunit	29.2307	29.4736	29.56	29.3946	29.4166	29.2647	29.1825	29.5587	29.4308	29.7779	29.3635	29.3359	-0.0627861	29.4743	0.998121	-0.0307566	29.4743	0.921398	0.071009	29.4743	0.867972
YP_513678.1	YP_513678.1	FTL_0967	lplA	lipoate-protein ligase A	27.4951	27.3854	27.4595	27.4092	27.5488	27.547	27.3168	27.2592	27.6737	27.9615	27.361	27.4546	0.0549792	27.558	0.998121	-0.0300942	27.558	0.920176	0.145697	27.558	0.626648
YP_513690.1	YP_513690.1	FTL_0981	-	DNA polymerase IV	23.8895	25.3027	24.7038	24.3628	24.5439	24.4998	24.6907	24.1131	25.0024	24.6233	23.098	24.3695	-0.163147	24.4085	0.998121	-0.0299122	24.4085	0.956617	-0.601729	24.4085	0.609374
YP_514367.1	YP_514367.1	FTL_1736	trmD	tRNA (guanine-N(1)-)-methyltransferase	27.8521	27.8518	27.842	27.8077	27.9207	27.871	27.8701	27.77	27.8202	27.5645	27.8128	27.7598	0.0178414	27.9039	0.998121	-0.0285243	27.9039	0.80593	-0.136259	27.9039	0.600631
YP_513523.1	YP_513523.1	FTL_0788	-	glutamine amidotransferases class-II family protein	23.1452	23.5592	22.8719	23.4396	23.1576	23.3235	23.1394	23.2211	23.132	23.2512	23.5644	23.1209	0.114788	23.1715	0.998121	-0.0279514	23.1715	0.920176	0.120053	23.1715	0.685201
YP_513226.1	YP_513226.1	FTL_0454	-	glucosamine--fructose-6-phosphate aminotransferase	31.1612	31.2128	31.145	31.0848	31.2439	31.1853	31.1656	31.0996	31.1707	31.191	31.2181	31.2273	-0.00167673	31.169	0.998121	-0.0277115	31.169	0.824413	0.0391334	31.169	0.744212
YP_513513.1	YP_513513.1	FTL_0768	-	GTP binding translational elongation factor Tu and G family protein	31.1284	31.1407	31.2132	31.1781	31.2343	31.2045	31.1317	31.1794	31.0956	31.2202	31.1742	31.1753	0.0448739	31.141	0.998121	-0.0252362	31.141	0.862306	0.0291026	31.141	0.843672
YP_513406.1	YP_513406.1	FTL_0653	-	hypothetical protein	28.0699	28.1587	28.3877	28.2459	28.3597	28.3045	28.2211	28.0364	28.2889	29.0405	28.1152	28.3908	0.0979417	28.3519	0.998121	-0.0232968	28.3519	0.941547	0.310085	28.3519	0.622059
YP_513727.1	YP_513727.1	FTL_1026	rplI	50S ribosomal protein L9	33.2205	33.2488	33.466	33.2112	33.4478	33.3173	33.2306	33.1189	33.5186	34.1501	33.1847	33.4004	0.0136603	33.4001	0.998121	-0.0224026	33.4001	0.943277	0.266627	33.4001	0.626648
YP_513554.1	YP_513554.1	FTL_0832	-	Mur ligase family protein	31.2622	31.1082	31.2507	31.1861	31.2724	31.2866	31.1735	31.2613	31.1202	31.2119	31.3542	31.282	0.0413171	31.0526	0.998121	-0.0220347	31.0526	0.911548	0.0756541	31.0526	0.650926
YP_513054.1	YP_513054.1	FTL_0259	-	30S ribosomal protein S11	32.7876	32.8426	33.0071	32.8458	32.9853	32.9138	32.8036	32.9381	32.8331	33.078	32.8452	32.9307	0.0358629	32.8993	0.998121	-0.0208626	32.8993	0.920176	0.0721538	32.8993	0.681595
YP_513306.1	YP_513306.1	FTL_0537	lpxD	UDP-3-O-[3-hydroxymyristoyl] glucosamine N-acyltransferase	30.2404	30.3137	30.2665	30.2051	30.4061	30.3696	30.365	30.0851	30.3086	30.4185	30.2189	30.4355	0.0534365	30.258	0.998121	-0.0205925	30.258	0.910137	0.0841374	30.258	0.626648
YP_514360.1	YP_514360.1	FTL_1729	nudH	dinucleoside polyphosphate hydrolase	28.3152	28.3946	28.2859	28.3351	28.237	28.2679	28.3498	28.4451	28.1402	27.8996	28.3284	28.2133	-0.0518868	28.3985	0.998121	-0.0202394	28.3985	0.920176	-0.184814	28.3985	0.609374
YP_513398.1	YP_513398.1	FTL_0645	-	lipoprotein	31.7113	31.9073	31.6642	31.8006	31.395	31.5934	31.7016	31.8764	31.6464	31.5248	31.6637	31.3603	-0.164575	31.7312	0.998121	-0.0194757	31.7312	0.923919	-0.244644	31.7312	0.600631
YP_512876.1	YP_512876.1	FTL_0072	mnmA	tRNA-specific 2-thiouridylase MnmA	27.5513	27.412	27.309	27.5353	27.4029	27.489	27.3665	27.4189	27.4296	27.2847	27.2772	27.3494	0.0516657	27.5134	0.998121	-0.0191151	27.5134	0.916734	-0.120306	27.5134	0.606747
YP_513063.1	YP_513063.1	FTL_0269	gdh	glutamate dehydrogenase	35.2042	35.2071	35.2082	35.1966	35.2223	35.2109	35.2623	35.2602	35.0413	34.6924	35.204	35.2262	0.00344285	35.1591	0.998121	-0.0185873	35.1591	0.925964	-0.165662	35.1591	0.626648
YP_513193.1	YP_513193.1	FTL_0420	-	hypothetical protein	29.053	29.0135	29.1294	28.8833	29.1708	29.136	28.9628	28.9535	29.2298	29.6663	28.9731	29.0952	-0.00193493	29.1545	0.998121	-0.0166261	29.1545	0.953487	0.179562	29.1545	0.641608
YP_513098.1	YP_513098.1	FTL_0306	-	tryptophanyl-tRNA synthetase	29.8055	29.9515	29.7194	29.92	29.7132	29.7395	29.811	29.9543	29.6632	29.6016	29.9031	29.6468	-0.0346187	29.7693	0.998121	-0.0160332	29.7693	0.921398	-0.108324	29.7693	0.626648
YP_514548.1	YP_514548.1	FTL_1947	-	putative ABC transporter ATP-binding protein	30.9109	30.7304	30.9433	30.7809	31.0102	30.9753	30.8268	30.9209	30.7912	30.7844	30.8226	30.9492	0.0605467	30.9696	0.998121	-0.015295	30.9696	0.920176	-0.00948394	30.9696	0.964795
YP_512992.1	YP_512992.1	FTL_0197	-	hypothetical protein	26.5603	26.7142	26.282	26.5517	26.2511	26.1236	26.531	26.6377	26.3517	26.5466	26.4865	26.0182	-0.210054	26.4583	0.998121	-0.0120105	26.4583	0.954249	-0.168421	26.4583	0.626648
YP_514513.1	YP_514513.1	FTL_1903	-	lysyl-tRNA synthetase	31.3036	31.3493	31.3529	31.3267	31.2614	31.3067	31.3092	31.39	31.2727	31.3739	31.3815	31.2332	-0.0369799	31.3537	0.998121	-0.0112873	31.3537	0.920176	-0.00570902	31.3537	0.966844
YP_513901.1	YP_513901.1	FTL_1218	-	hypothetical protein	26.376	26.4602	26.5352	26.3994	26.4661	26.504	26.3752	26.5119	26.4534	26.204	26.4078	26.3275	-0.000667662	26.3995	0.998121	-0.0103126	26.3995	0.945189	-0.144082	26.3995	0.622059
YP_513106.1	YP_513106.1	FTL_0314	isftu1	transposase	24.2002	24.175	24.2325	24.1642	24.2196	24.2513	24.2141	24.1866	24.1778	24.2977	24.2072	24.2863	0.00913767	24.2201	0.998121	-0.00970461	24.2201	0.920176	0.061188	24.2201	0.626648
YP_514545.1	YP_514545.1	FTL_1944	isftu1	transposase	24.2002	24.175	24.2325	24.1642	24.2196	24.2513	24.2141	24.1866	24.1778	24.2977	24.2072	24.2863	0.00913767	24.2201	0.998121	-0.00970461	24.2201	0.920176	0.061188	24.2201	0.626648
YP_514532.1	YP_514532.1	FTL_1925	isftu1	transposase	24.2002	24.175	24.2325	24.1642	24.2196	24.2513	24.2141	24.1866	24.1778	24.2977	24.2072	24.2863	0.00913767	24.2201	0.998121	-0.00970461	24.2201	0.920176	0.061188	24.2201	0.626648
YP_514503.1	YP_514503.1	FTL_1891	isftu1	transposase	24.2002	24.175	24.2325	24.1642	24.2196	24.2513	24.2141	24.1866	24.1778	24.2977	24.2072	24.2863	0.00913767	24.2201	0.998121	-0.00970461	24.2201	0.920176	0.061188	24.2201	0.626648
YP_514499.1	YP_514499.1	FTL_1886	isftu1	transposase	24.2002	24.175	24.2325	24.1642	24.2196	24.2513	24.2141	24.1866	24.1778	24.2977	24.2072	24.2863	0.00913767	24.2201	0.998121	-0.00970461	24.2201	0.920176	0.061188	24.2201	0.626648
YP_514438.1	YP_514438.1	FTL_1815	isftu1	transposase	24.2002	24.175	24.2325	24.1642	24.2196	24.2513	24.2141	24.1866	24.1778	24.2977	24.2072	24.2863	0.00913767	24.2201	0.998121	-0.00970461	24.2201	0.920176	0.061188	24.2201	0.626648
YP_514388.1	YP_514388.1	FTL_1757	isftu1	transposase	24.2002	24.175	24.2325	24.1642	24.2196	24.2513	24.2141	24.1866	24.1778	24.2977	24.2072	24.2863	0.00913767	24.2201	0.998121	-0.00970461	24.2201	0.920176	0.061188	24.2201	0.626648
YP_514349.1	YP_514349.1	FTL_1718	isftu1	transposase	24.2002	24.175	24.2325	24.1642	24.2196	24.2513	24.2141	24.1866	24.1778	24.2977	24.2072	24.2863	0.00913767	24.2201	0.998121	-0.00970461	24.2201	0.920176	0.061188	24.2201	0.626648
YP_514344.1	YP_514344.1	FTL_1713	isftu1	transposase	24.2002	24.175	24.2325	24.1642	24.2196	24.2513	24.2141	24.1866	24.1778	24.2977	24.2072	24.2863	0.00913767	24.2201	0.998121	-0.00970461	24.2201	0.920176	0.061188	24.2201	0.626648
YP_514319.1	YP_514319.1	FTL_1687	isftu1	transposase	24.2002	24.175	24.2325	24.1642	24.2196	24.2513	24.2141	24.1866	24.1778	24.2977	24.2072	24.2863	0.00913767	24.2201	0.998121	-0.00970461	24.2201	0.920176	0.061188	24.2201	0.626648
YP_514313.1	YP_514313.1	FTL_1681	isftu1	transposase	24.2002	24.175	24.2325	24.1642	24.2196	24.2513	24.2141	24.1866	24.1778	24.2977	24.2072	24.2863	0.00913767	24.2201	0.998121	-0.00970461	24.2201	0.920176	0.061188	24.2201	0.626648
YP_514282.1	YP_514282.1	FTL_1643	isftu1	transposase	24.2002	24.175	24.2325	24.1642	24.2196	24.2513	24.2141	24.1866	24.1778	24.2977	24.2072	24.2863	0.00913767	24.2201	0.998121	-0.00970461	24.2201	0.920176	0.061188	24.2201	0.626648
YP_514269.1	YP_514269.1	FTL_1630	isftu1	transposase	24.2002	24.175	24.2325	24.1642	24.2196	24.2513	24.2141	24.1866	24.1778	24.2977	24.2072	24.2863	0.00913767	24.2201	0.998121	-0.00970461	24.2201	0.920176	0.061188	24.2201	0.626648
YP_514266.1	YP_514266.1	FTL_1627	isftu1	transposase	24.2002	24.175	24.2325	24.1642	24.2196	24.2513	24.2141	24.1866	24.1778	24.2977	24.2072	24.2863	0.00913767	24.2201	0.998121	-0.00970461	24.2201	0.920176	0.061188	24.2201	0.626648
YP_514249.1	YP_514249.1	FTL_1610	isftu1	transposase	24.2002	24.175	24.2325	24.1642	24.2196	24.2513	24.2141	24.1866	24.1778	24.2977	24.2072	24.2863	0.00913767	24.2201	0.998121	-0.00970461	24.2201	0.920176	0.061188	24.2201	0.626648
YP_514190.1	YP_514190.1	FTL_1544	isftu1	transposase	24.2002	24.175	24.2325	24.1642	24.2196	24.2513	24.2141	24.1866	24.1778	24.2977	24.2072	24.2863	0.00913767	24.2201	0.998121	-0.00970461	24.2201	0.920176	0.061188	24.2201	0.626648
YP_514155.1	YP_514155.1	FTL_1505	isftu1	transposase	24.2002	24.175	24.2325	24.1642	24.2196	24.2513	24.2141	24.1866	24.1778	24.2977	24.2072	24.2863	0.00913767	24.2201	0.998121	-0.00970461	24.2201	0.920176	0.061188	24.2201	0.626648
YP_514113.1	YP_514113.1	FTL_1462	isftu1	transposase	24.2002	24.175	24.2325	24.1642	24.2196	24.2513	24.2141	24.1866	24.1778	24.2977	24.2072	24.2863	0.00913767	24.2201	0.998121	-0.00970461	24.2201	0.920176	0.061188	24.2201	0.626648
YP_514101.1	YP_514101.1	FTL_1446	isftu1	transposase	24.2002	24.175	24.2325	24.1642	24.2196	24.2513	24.2141	24.1866	24.1778	24.2977	24.2072	24.2863	0.00913767	24.2201	0.998121	-0.00970461	24.2201	0.920176	0.061188	24.2201	0.626648
YP_514057.1	YP_514057.1	FTL_1402	isftu1	transposase	24.2002	24.175	24.2325	24.1642	24.2196	24.2513	24.2141	24.1866	24.1778	24.2977	24.2072	24.2863	0.00913767	24.2201	0.998121	-0.00970461	24.2201	0.920176	0.061188	24.2201	0.626648
YP_514030.1	YP_514030.1	FTL_1369	isftu1	transposase	24.2002	24.175	24.2325	24.1642	24.2196	24.2513	24.2141	24.1866	24.1778	24.2977	24.2072	24.2863	0.00913767	24.2201	0.998121	-0.00970461	24.2201	0.920176	0.061188	24.2201	0.626648
YP_514012.1	YP_514012.1	FTL_1349	isftu1	transposase	24.2002	24.175	24.2325	24.1642	24.2196	24.2513	24.2141	24.1866	24.1778	24.2977	24.2072	24.2863	0.00913767	24.2201	0.998121	-0.00970461	24.2201	0.920176	0.061188	24.2201	0.626648
YP_513987.1	YP_513987.1	FTL_1316	isftu1	transposase	24.2002	24.175	24.2325	24.1642	24.2196	24.2513	24.2141	24.1866	24.1778	24.2977	24.2072	24.2863	0.00913767	24.2201	0.998121	-0.00970461	24.2201	0.920176	0.061188	24.2201	0.626648
YP_513969.1	YP_513969.1	FTL_1298	isftu1	transposase	24.2002	24.175	24.2325	24.1642	24.2196	24.2513	24.2141	24.1866	24.1778	24.2977	24.2072	24.2863	0.00913767	24.2201	0.998121	-0.00970461	24.2201	0.920176	0.061188	24.2201	0.626648
YP_513961.1	YP_513961.1	FTL_1290	isftu1	transposase	24.2002	24.175	24.2325	24.1642	24.2196	24.2513	24.2141	24.1866	24.1778	24.2977	24.2072	24.2863	0.00913767	24.2201	0.998121	-0.00970461	24.2201	0.920176	0.061188	24.2201	0.626648
YP_513921.1	YP_513921.1	FTL_1241	isftu1	transposase	24.2002	24.175	24.2325	24.1642	24.2196	24.2513	24.2141	24.1866	24.1778	24.2977	24.2072	24.2863	0.00913767	24.2201	0.998121	-0.00970461	24.2201	0.920176	0.061188	24.2201	0.626648
YP_513878.1	YP_513878.1	FTL_1195	isftu1	transposase	24.2002	24.175	24.2325	24.1642	24.2196	24.2513	24.2141	24.1866	24.1778	24.2977	24.2072	24.2863	0.00913767	24.2201	0.998121	-0.00970461	24.2201	0.920176	0.061188	24.2201	0.626648
YP_513838.1	YP_513838.1	FTL_1153	isftu1	transposase	24.2002	24.175	24.2325	24.1642	24.2196	24.2513	24.2141	24.1866	24.1778	24.2977	24.2072	24.2863	0.00913767	24.2201	0.998121	-0.00970461	24.2201	0.920176	0.061188	24.2201	0.626648
YP_513814.1	YP_513814.1	FTL_1127	isftu1	transposase	24.2002	24.175	24.2325	24.1642	24.2196	24.2513	24.2141	24.1866	24.1778	24.2977	24.2072	24.2863	0.00913767	24.2201	0.998121	-0.00970461	24.2201	0.920176	0.061188	24.2201	0.626648
YP_513721.1	YP_513721.1	FTL_1020	isftu1	transposase	24.2002	24.175	24.2325	24.1642	24.2196	24.2513	24.2141	24.1866	24.1778	24.2977	24.2072	24.2863	0.00913767	24.2201	0.998121	-0.00970461	24.2201	0.920176	0.061188	24.2201	0.626648
YP_513680.1	YP_513680.1	FTL_0969	isftu1	transposase	24.2002	24.175	24.2325	24.1642	24.2196	24.2513	24.2141	24.1866	24.1778	24.2977	24.2072	24.2863	0.00913767	24.2201	0.998121	-0.00970461	24.2201	0.920176	0.061188	24.2201	0.626648
YP_513518.1	YP_513518.1	FTL_0783	isftu1	transposase	24.2002	24.175	24.2325	24.1642	24.2196	24.2513	24.2141	24.1866	24.1778	24.2977	24.2072	24.2863	0.00913767	24.2201	0.998121	-0.00970461	24.2201	0.920176	0.061188	24.2201	0.626648
YP_513484.1	YP_513484.1	FTL_0733	isftu1	transposase	24.2002	24.175	24.2325	24.1642	24.2196	24.2513	24.2141	24.1866	24.1778	24.2977	24.2072	24.2863	0.00913767	24.2201	0.998121	-0.00970461	24.2201	0.920176	0.061188	24.2201	0.626648
YP_513434.1	YP_513434.1	FTL_0682	isftu1	transposase	24.2002	24.175	24.2325	24.1642	24.2196	24.2513	24.2141	24.1866	24.1778	24.2977	24.2072	24.2863	0.00913767	24.2201	0.998121	-0.00970461	24.2201	0.920176	0.061188	24.2201	0.626648
YP_513430.1	YP_513430.1	FTL_0678	isftu1	transposase	24.2002	24.175	24.2325	24.1642	24.2196	24.2513	24.2141	24.1866	24.1778	24.2977	24.2072	24.2863	0.00913767	24.2201	0.998121	-0.00970461	24.2201	0.920176	0.061188	24.2201	0.626648
YP_513384.1	YP_513384.1	FTL_0631	isftu1	transposase	24.2002	24.175	24.2325	24.1642	24.2196	24.2513	24.2141	24.1866	24.1778	24.2977	24.2072	24.2863	0.00913767	24.2201	0.998121	-0.00970461	24.2201	0.920176	0.061188	24.2201	0.626648
YP_513367.1	YP_513367.1	FTL_0607	isftu1	transposase	24.2002	24.175	24.2325	24.1642	24.2196	24.2513	24.2141	24.1866	24.1778	24.2977	24.2072	24.2863	0.00913767	24.2201	0.998121	-0.00970461	24.2201	0.920176	0.061188	24.2201	0.626648
YP_513279.1	YP_513279.1	FTL_0510	isftu1	transposase	24.2002	24.175	24.2325	24.1642	24.2196	24.2513	24.2141	24.1866	24.1778	24.2977	24.2072	24.2863	0.00913767	24.2201	0.998121	-0.00970461	24.2201	0.920176	0.061188	24.2201	0.626648
YP_513272.1	YP_513272.1	FTL_0503	isftu1	transposase	24.2002	24.175	24.2325	24.1642	24.2196	24.2513	24.2141	24.1866	24.1778	24.2977	24.2072	24.2863	0.00913767	24.2201	0.998121	-0.00970461	24.2201	0.920176	0.061188	24.2201	0.626648
YP_513212.1	YP_513212.1	FTL_0440	isftu1	transposase	24.2002	24.175	24.2325	24.1642	24.2196	24.2513	24.2141	24.1866	24.1778	24.2977	24.2072	24.2863	0.00913767	24.2201	0.998121	-0.00970461	24.2201	0.920176	0.061188	24.2201	0.626648
YP_513190.1	YP_513190.1	FTL_0417	isftu1	transposase	24.2002	24.175	24.2325	24.1642	24.2196	24.2513	24.2141	24.1866	24.1778	24.2977	24.2072	24.2863	0.00913767	24.2201	0.998121	-0.00970461	24.2201	0.920176	0.061188	24.2201	0.626648
YP_513136.1	YP_513136.1	FTL_0353	isftu1	transposase	24.2002	24.175	24.2325	24.1642	24.2196	24.2513	24.2141	24.1866	24.1778	24.2977	24.2072	24.2863	0.00913767	24.2201	0.998121	-0.00970461	24.2201	0.920176	0.061188	24.2201	0.626648
YP_513126.1	YP_513126.1	FTL_0339	isftu1	transposase	24.2002	24.175	24.2325	24.1642	24.2196	24.2513	24.2141	24.1866	24.1778	24.2977	24.2072	24.2863	0.00913767	24.2201	0.998121	-0.00970461	24.2201	0.920176	0.061188	24.2201	0.626648
YP_513062.1	YP_513062.1	FTL_0268	isftu1	transposase	24.2002	24.175	24.2325	24.1642	24.2196	24.2513	24.2141	24.1866	24.1778	24.2977	24.2072	24.2863	0.00913767	24.2201	0.998121	-0.00970461	24.2201	0.920176	0.061188	24.2201	0.626648
YP_513060.1	YP_513060.1	FTL_0266	isftu1	transposase	24.2002	24.175	24.2325	24.1642	24.2196	24.2513	24.2141	24.1866	24.1778	24.2977	24.2072	24.2863	0.00913767	24.2201	0.998121	-0.00970461	24.2201	0.920176	0.061188	24.2201	0.626648
YP_513058.1	YP_513058.1	FTL_0263	isftu1	transposase	24.2002	24.175	24.2325	24.1642	24.2196	24.2513	24.2141	24.1866	24.1778	24.2977	24.2072	24.2863	0.00913767	24.2201	0.998121	-0.00970461	24.2201	0.920176	0.061188	24.2201	0.626648
YP_512980.1	YP_512980.1	FTL_0185	isftu1	transposase	24.2002	24.175	24.2325	24.1642	24.2196	24.2513	24.2141	24.1866	24.1778	24.2977	24.2072	24.2863	0.00913767	24.2201	0.998121	-0.00970461	24.2201	0.920176	0.061188	24.2201	0.626648
YP_512959.1	YP_512959.1	FTL_0164	isftu1	transposase	24.2002	24.175	24.2325	24.1642	24.2196	24.2513	24.2141	24.1866	24.1778	24.2977	24.2072	24.2863	0.00913767	24.2201	0.998121	-0.00970461	24.2201	0.920176	0.061188	24.2201	0.626648
YP_512951.1	YP_512951.1	FTL_0153	isftu1	transposase	24.2002	24.175	24.2325	24.1642	24.2196	24.2513	24.2141	24.1866	24.1778	24.2977	24.2072	24.2863	0.00913767	24.2201	0.998121	-0.00970461	24.2201	0.920176	0.061188	24.2201	0.626648
YP_512933.1	YP_512933.1	FTL_0135	isftu1	transposase	24.2002	24.175	24.2325	24.1642	24.2196	24.2513	24.2141	24.1866	24.1778	24.2977	24.2072	24.2863	0.00913767	24.2201	0.998121	-0.00970461	24.2201	0.920176	0.061188	24.2201	0.626648
YP_512926.1	YP_512926.1	FTL_0128	isftu1	transposase	24.2002	24.175	24.2325	24.1642	24.2196	24.2513	24.2141	24.1866	24.1778	24.2977	24.2072	24.2863	0.00913767	24.2201	0.998121	-0.00970461	24.2201	0.920176	0.061188	24.2201	0.626648
YP_512905.1	YP_512905.1	FTL_0107	isftu1	transposase	24.2002	24.175	24.2325	24.1642	24.2196	24.2513	24.2141	24.1866	24.1778	24.2977	24.2072	24.2863	0.00913767	24.2201	0.998121	-0.00970461	24.2201	0.920176	0.061188	24.2201	0.626648
YP_512884.1	YP_512884.1	FTL_0080	isftu1	transposase	24.2002	24.175	24.2325	24.1642	24.2196	24.2513	24.2141	24.1866	24.1778	24.2977	24.2072	24.2863	0.00913767	24.2201	0.998121	-0.00970461	24.2201	0.920176	0.061188	24.2201	0.626648
YP_512862.1	YP_512862.1	FTL_0054	isftu1	transposase	24.2002	24.175	24.2325	24.1642	24.2196	24.2513	24.2141	24.1866	24.1778	24.2977	24.2072	24.2863	0.00913767	24.2201	0.998121	-0.00970461	24.2201	0.920176	0.061188	24.2201	0.626648
YP_512831.1	YP_512831.1	FTL_0023	isftu1	transposase	24.2002	24.175	24.2325	24.1642	24.2196	24.2513	24.2141	24.1866	24.1778	24.2977	24.2072	24.2863	0.00913767	24.2201	0.998121	-0.00970461	24.2201	0.920176	0.061188	24.2201	0.626648
YP_512827.1	YP_512827.1	FTL_0018	isftu1	transposase	24.2002	24.175	24.2325	24.1642	24.2196	24.2513	24.2141	24.1866	24.1778	24.2977	24.2072	24.2863	0.00913767	24.2201	0.998121	-0.00970461	24.2201	0.920176	0.061188	24.2201	0.626648
YP_512814.1	YP_512814.1	FTL_0004	isftu1	transposase	24.2002	24.175	24.2325	24.1642	24.2196	24.2513	24.2141	24.1866	24.1778	24.2977	24.2072	24.2863	0.00913767	24.2201	0.998121	-0.00970461	24.2201	0.920176	0.061188	24.2201	0.626648
YP_513294.1	YP_513294.1	FTL_0525	-	fumerate hydratase	31.0085	31.0132	31.0509	30.9978	31.1351	31.1303	31.0608	30.9685	31.0146	31.1645	30.9837	31.1441	0.0635431	31.0245	0.998121	-0.00954403	31.0245	0.940393	0.0732445	31.0245	0.671928
YP_514539.1	YP_514539.1	FTL_1936	-	periplasmic solute binding family protein	29.6738	29.6411	29.7067	29.7202	29.8444	29.7952	29.8898	29.4065	29.7005	29.902	29.6544	30.0617	0.11273	29.7736	0.998121	-0.00826763	29.7736	0.953959	0.198826	29.7736	0.600631
YP_514052.1	YP_514052.1	FTL_1397	-	galactokinase	27.7585	27.8125	27.7648	27.7082	27.8077	27.7463	27.8528	27.7949	27.6645	27.4866	27.7571	27.731	-0.024551	27.7011	0.998121	-0.00787896	27.7011	0.940393	-0.120401	27.7011	0.60101
YP_514529.1	YP_514529.1	FTL_1921	-	ABC transporter ATP-binding protein	27.801	27.9867	27.7441	27.792	27.7732	27.7652	27.8028	27.9613	27.7447	27.5901	27.9377	27.3893	-0.0671242	27.6804	0.998121	-0.00765658	27.6804	0.969024	-0.204928	27.6804	0.609374
YP_513788.1	YP_513788.1	FTL_1096	dsbA	Disulfide bond formation protein A / FipB	31.4775	31.5238	31.5329	31.4764	31.5727	31.5533	31.5166	31.4337	31.5669	31.6401	31.628	31.6468	0.0227287	31.4745	0.998121	-0.00569764	31.4745	0.954249	0.126908	31.4745	0.600631
YP_513917.1	YP_513917.1	FTL_1237	-	hypothetical protein	23.9438	24.0156	23.7763	24.3	24.2824	23.7165	23.9769	24.0369	23.7082	23.1118	23.965	24.0404	0.187693	23.8399	0.998121	-0.00456246	23.8399	0.991162	-0.206191	23.8399	0.716783
YP_514556.1	YP_514556.1	FTL_1958	-	bifunctional indole-3-glycerol phosphate synthase/phosphoribosylanthranilate isomerase	29.9241	30.084	29.955	29.9589	29.9682	30.0295	29.9398	30.0664	29.9546	29.7111	29.8907	29.9462	-0.00214642	30.0212	0.998121	-0.000769988	30.0212	0.9953	-0.138378	30.0212	0.606747
YP_514021	YP_514021	FTL_1360	rpsU3	30S ribosomal protein S21-3	0	0	0	28.5896	28.8022	28.7479	0	0	0	0	0	0	28.7132	8.60351	7.01949e-30	0	8.60351	1	0	8.60351	1
YP_513228.1	YP_513228.1	FTL_0456	rpsU1	30S ribosomal protein S21-1	0	0	0	0	0	0	0	0	0	26.1206	26.188	25.8131	0	8.07077	1	0	8.07077	1	26.0406	8.07077	1.04299e-26
YP_513534.1	YP_513534.1	FTL_0802	aroB	3-dehydroquinate synthase	28.9755	29.1126	28.8803	29.0344	28.8888	28.8733	28.9326	29.1082	28.9377	28.6775	29.0161	28.8101	-0.0573045	28.8753	0.998121	0.00334918	28.8753	0.986411	-0.154922	28.8753	0.626648
YP_513019.1	YP_513019.1	FTL_0224	rpsB	30S ribosomal protein S2	33.6768	33.6374	33.5412	33.6677	33.6058	33.5969	33.6944	33.6055	33.5706	33.3853	33.6783	33.614	0.00497809	33.5992	0.998121	0.00498991	33.5992	0.969024	-0.0592775	33.5992	0.732404
YP_514304.1	YP_514304.1	FTL_1669	-	tRNA CCA-pyrophosphorylase	24.4204	24.4398	24.4618	24.5478	24.3852	24.383	24.8318	24.0927	24.4139	24.9421	24.4463	24.491	-0.00197934	24.5063	0.998121	0.00547373	24.5063	0.980954	0.185788	24.5063	0.626648
YP_513749.1	YP_513749.1	FTL_1049	dnaG	DNA primase	26.3298	26.3633	26.3545	26.253	26.3554	26.4483	26.3294	26.4226	26.3139	26.138	26.146	26.1007	0.00305794	25.7198	0.998121	0.00613218	25.7198	0.945459	-0.220973	25.7198	0.600631
YP_513020.1	YP_513020.1	FTL_0225	tsf	elongation factor Ts	34.2177	33.9608	34.4465	34.0919	34.3926	34.3826	34.0916	34.2239	34.3316	34.85	34.1014	34.3996	0.0806857	34.2873	0.998121	0.00736596	34.2873	0.976832	0.241995	34.2873	0.624419
YP_513920.1	YP_513920.1	FTL_1240	-	phospho-2-dehydro-3-deoxyheptonate aldolase	30.1954	30.2702	30.1969	30.1385	30.412	30.2128	30.407	29.8908	30.3979	30.491	30.1368	30.2474	0.0335945	30.1702	0.998121	0.0110403	30.1702	0.953959	0.0708516	30.1702	0.789128
YP_514420.1	YP_514420.1	FTL_1795	-	F0F1 ATP synthase subunit beta	33.4262	33.4472	33.3574	33.4987	33.3921	33.4391	33.4187	33.6277	33.2229	33.2376	33.4899	33.4554	0.0329864	33.4108	0.998121	0.0127967	33.4108	0.923919	-0.0159457	33.4108	0.939344
YP_513481.1	YP_513481.1	FTL_0730	-	haloacid dehalogenase-like hydrolase family protein	19.6666	19.7769	18.0129	19.3601	20.1188	20.2767	19.8898	18.115	19.4906	20.9495	20.36	20.2897	0.766378	20.059	0.998121	0.0129834	20.059	0.984139	1.3809	20.059	0.600631
YP_513307.1	YP_513307.1	FTL_0538	fabZ	(3R)-hydroxymyristoyl-ACP dehydratase	32.8309	32.9962	32.9374	33.0144	32.9356	33.1156	32.7224	33.1831	32.903	32.9815	33.0261	32.8746	0.100371	32.986	0.998121	0.0146574	32.986	0.952179	0.0392275	32.986	0.910573
YP_513222.1	YP_513222.1	FTL_0450	psd	phosphatidylserine decarboxylase	29.0453	29.1359	29.0484	29.1006	29.3429	29.1987	29.2807	28.9605	29.0342	29.0143	28.9503	29.3184	0.137558	29.1129	0.998121	0.0152665	29.1129	0.920176	0.0178123	29.1129	0.931592
YP_514374.1	YP_514374.1	FTL_1743	-	DNA-directed RNA polymerase subunit beta	34.6621	34.6614	34.8135	34.654	34.8267	34.8162	34.7726	34.7684	34.6439	34.4523	34.8698	34.7417	0.053317	34.6739	0.998121	0.0160122	34.6739	0.923919	-0.0243793	34.6739	0.919571
YP_514001.1	YP_514001.1	FTL_1335	-	hypothetical protein	21.442	20.7683	21.7431	21.1373	21.2339	21.1392	21.5691	22.0233	20.4127	20.07	21.2451	19.9041	-0.147638	21.2786	0.998121	0.0172702	21.2786	0.976832	-0.911366	21.2786	0.600631
YP_514087.1	YP_514087.1	FTL_1432	-	D-ribulose-phosphate 3-epimerase	28.7502	29.0207	28.8946	28.8662	28.7974	28.8863	28.9009	28.8483	28.969	29.0077	28.8913	28.8047	-0.0385287	28.9349	0.998121	0.0175886	28.9349	0.920176	0.0127094	28.9349	0.961425
YP_512946.1	YP_512946.1	FTL_0148	-	Sodium/hydrogen exchanger (antiporter) family protein	27.8078	27.8042	27.6977	27.7634	27.6525	27.6285	27.8166	27.9477	27.5983	27.342	27.6691	27.578	-0.0883918	27.7087	0.998121	0.0176362	27.7087	0.920176	-0.240185	27.7087	0.600631
YP_513100.1	YP_513100.1	FTL_0308	-	hypothetical protein	22.7952	22.9253	22.5502	22.9588	22.4212	22.6084	22.6428	22.92	22.7618	21.3491	22.7951	22.2198	-0.0940903	22.6396	0.998121	0.0179815	22.6396	0.969198	-0.635548	22.6396	0.600631
YP_513385.1	YP_513385.1	FTL_0632	-	ArsR family transcriptional regulator	25.03	25.2167	25.1747	25.1105	25.2688	25.0502	25.0558	25.2048	25.2153	25.5145	25.1709	25.0359	0.00267021	25.1919	0.998121	0.0181516	25.1919	0.920176	0.099945	25.1919	0.665391
YP_513362.1	YP_513362.1	FTL_0602	wbtJ	hypothetical protein	31.0793	31.0941	31.1225	31.1039	31.1439	31.139	31.1077	31.1892	31.0566	31.0048	31.083	31.1255	0.0303014	31.051	0.998121	0.019201	31.051	0.920176	-0.0275446	31.051	0.888888
YP_513530.1	YP_513530.1	FTL_0798	-	Type IV pili glycosylation protein	24.3856	24.6881	24.8722	24.4192	24.4247	24.7174	24.4726	24.9076	24.6344	24.3836	24.9645	24.5288	-0.12821	24.5821	0.998121	0.0228827	24.5821	0.959959	-0.023022	24.5821	0.977007
YP_513186.1	YP_513186.1	FTL_0413	murA	UDP-N-acetylglucosamine 1-carboxyvinyltransferase	29.0118	28.8084	28.971	28.875	28.9287	28.964	28.9982	29.0035	28.8636	28.6435	28.8514	28.8668	-0.00786828	28.8127	0.998121	0.0246867	28.8127	0.907879	-0.143202	28.8127	0.606747
YP_513097.1	YP_513097.1	FTL_0305	-	hypothetical protein	25.3115	25.3421	25.4381	25.4926	25.46	25.3702	25.209	25.4384	25.5184	25.7879	25.3387	25.4474	0.0770309	25.4948	0.998121	0.0247248	25.4948	0.920176	0.160782	25.4948	0.626648
YP_514340.1	YP_514340.1	FTL_1709	-	hypothetical protein	28.3874	28.3203	28.4069	28.3693	28.3834	28.5006	28.5069	28.2642	28.425	28.8033	28.1981	28.6293	0.0462132	28.4453	0.998121	0.0271297	28.4453	0.920176	0.171987	28.4453	0.609374
YP_513365.1	YP_513365.1	FTL_0605	wbtL	glucose-1-phosphate thymidylyltransferase	30.6965	30.4916	30.5958	30.5674	30.5791	30.5956	30.619	30.588	30.6586	30.4519	30.5892	30.5897	-0.0139573	30.5302	0.998121	0.0272624	30.5302	0.831369	-0.0510348	30.5302	0.689219
YP_513170.1	YP_513170.1	FTL_0397	purN	phosphoribosylglycinamide formyltransferase	26.4981	26.5176	26.5427	26.5121	26.4184	26.3478	26.4572	26.6467	26.5455	26.6146	26.4153	26.1949	-0.0933432	26.4609	0.998121	0.0303357	26.4609	0.882063	-0.111196	26.4609	0.626648
YP_512890.1	YP_512890.1	FTL_0089	-	ferredoxin	28.2997	27.9129	28.628	27.9701	28.6615	28.4623	28.0018	28.2338	28.6984	30.0404	28.2452	28.357	0.0844548	28.5524	0.998121	0.031159	28.5524	0.954249	0.600688	28.5524	0.609374
YP_512880.1	YP_512880.1	FTL_0076	-	riboflavin biosynthesis protein ribA/GTP-cyclohydrolase II	29.399	29.5684	29.4484	29.5754	29.5066	29.4778	29.4697	29.5719	29.4704	29.4428	29.5599	29.4263	0.0480506	29.4476	0.998121	0.0320893	29.4476	0.824413	0.00441063	29.4476	0.980485
YP_513549.1	YP_513549.1	FTL_0827	-	Type IV pili polytopic inner membrane protein	29.3299	29.3366	29.2231	29.2528	29.1128	29.2079	29.3101	29.442	29.2361	29.1493	29.3075	29.2193	-0.105373	29.2148	0.998121	0.0328793	29.2148	0.829218	-0.0711266	29.2148	0.645479
YP_514036.1	YP_514036.1	FTL_1375	-	heat shock protein 15 (HSP15)	25.4984	25.611	25.7385	25.5054	25.7572	25.6923	25.6885	25.2309	26.0311	26.7741	25.5804	25.6982	0.0356757	25.7517	0.998121	0.0342001	25.7517	0.940393	0.401595	25.7517	0.624419
YP_514274.1	YP_514274.1	FTL_1635	-	chitinase, fragment	20.6691	20.9371	21.3309	21.0699	20.7607	21.3993	20.8499	21.4859	20.7069	20.571	21.0196	20.6804	0.0976365	20.91	0.998121	0.0352129	20.91	0.930626	-0.22201	20.91	0.679007
YP_513379.1	YP_513379.1	FTL_0623	-	ABC transporter ATP-binding protein	28.0317	28.1867	28.0964	28.1353	28.1056	28.1876	28.1832	28.1522	28.0857	27.9453	28.2299	28.1348	0.0379272	28.1237	0.998121	0.035448	28.1237	0.882063	-0.00158731	28.1237	0.997407
YP_514141.1	YP_514141.1	FTL_1490	-	phosphoglyceromutase	30.5551	30.5234	30.6379	30.5125	30.6616	30.7217	30.5956	30.6185	30.6104	30.5431	30.5087	30.6798	0.0598139	30.5774	0.998121	0.0360346	30.5774	0.770295	0.00505392	30.5774	0.975171
YP_514365.1	YP_514365.1	FTL_1734	-	integrase/recombinase	24.718	24.8286	24.6652	24.9769	24.6256	24.5538	24.7142	25.0278	24.5791	23.9808	24.9264	24.6831	-0.0184724	24.4967	0.998121	0.0363979	24.4967	0.935567	-0.207173	24.4967	0.718676
YP_513151.1	YP_513151.1	FTL_0375	-	hypothetical protein	27.2708	27.0566	27.4515	27.1219	27.731	27.722	27.2121	27.372	27.3052	28.0998	27.425	27.7126	0.265348	27.3619	0.998121	0.0368076	27.3619	0.937115	0.486165	27.3619	0.606747
YP_514472.1	YP_514472.1	FTL_1850	purB	adenylosuccinate lyase	30.9582	30.7707	30.9978	30.9003	30.9801	30.9984	30.9457	31.0176	30.8756	30.724	30.9703	31.0194	0.0506747	30.9306	0.998121	0.0373804	30.9306	0.829218	-0.00438512	30.9306	0.980485
YP_513437.1	YP_513437.1	FTL_0686	-	outer membrane efflux protein	28.6205	28.3041	28.6667	28.4238	28.449	28.6039	28.7012	28.6293	28.3729	28.2468	28.4111	28.4921	-0.0381859	28.482	0.998121	0.0373857	28.482	0.88257	-0.147075	28.482	0.626648
YP_512847.1	YP_512847.1	FTL_0039	-	hypothetical protein	29.7315	29.6716	29.6036	29.4804	29.4754	29.7776	29.8961	29.4347	29.7898	30.093	29.6004	29.7498	-0.0911355	29.5331	0.998121	0.0379641	29.5331	0.920176	0.145472	29.5331	0.652603
YP_513291.1	YP_513291.1	FTL_0522	rpmB	50S ribosomal protein L28	33.2041	33.3384	33.1929	33.1947	33.3469	33.2722	33.2689	33.2814	33.3016	33.5298	33.3506	33.2892	0.0261342	33.2952	0.998121	0.0388485	33.2952	0.849922	0.144733	33.2952	0.622059
YP_513208.1	YP_513208.1	FTL_0436	ileS	isoleucyl-tRNA synthetase	32.1346	32.1725	32.0751	32.1803	31.9946	32.0812	32.1893	32.3053	32.0059	31.7934	32.1637	31.9862	-0.0420616	32.1124	0.998121	0.0394354	32.1124	0.881683	-0.146281	32.1124	0.626648
YP_514039.1	YP_514039.1	FTL_1383	-	glutathione peroxidase	28.7092	28.5584	29.0301	28.5874	29.1962	29.0629	28.8694	28.6489	28.8986	29.5739	28.7396	29.047	0.182922	28.8943	0.998121	0.0397422	28.8943	0.921398	0.354292	28.8943	0.622059
YP_514237.1	YP_514237.1	FTL_1598	argS	arginyl-tRNA synthetase	31.5435	31.6421	31.521	31.5331	31.5581	31.539	31.5551	31.6683	31.6081	31.4657	31.4988	31.5232	-0.0254904	31.6071	0.998121	0.0416197	31.6071	0.724779	-0.0729966	31.6071	0.626648
YP_513646.1	YP_513646.1	FTL_0933	-	DNA recombination protein RmuC family protein	28.4207	28.3493	28.517	28.4009	28.5607	28.5065	28.4631	28.4748	28.4767	28.4294	28.4581	28.7007	0.0603856	28.4093	0.998121	0.0425518	28.4093	0.850677	0.100393	28.4093	0.650335
YP_513994.1	YP_513994.1	FTL_1328	fopA	OmpA family protein, outer membrane associated protein	34.8068	34.808	34.9768	34.964	34.9903	34.9793	34.9254	34.9218	34.876	34.9068	34.9722	34.9955	0.11401	34.9098	0.998121	0.0438549	34.9098	0.616487	0.0942932	34.9098	0.600631
YP_514330.1	YP_514330.1	FTL_1699	-	hypothetical protein	24.9124	24.9375	24.6796	25.0519	24.8134	24.591	24.925	25.0588	24.6819	23.8731	24.8215	24.4474	-0.0243722	24.7836	0.998121	0.0454412	24.7836	0.920176	-0.462472	24.7836	0.600631
YP_512982.1	YP_512982.1	FTL_0187	-	cyclohexadienyl dehydratase	30.0317	29.8575	30.1142	30.1235	30.2474	30.228	30.2009	29.9281	30.0155	30.174	30.062	30.2125	0.198503	30.0681	0.998121	0.0470718	30.0681	0.908599	0.1484	30.0681	0.671947
YP_513422.1	YP_513422.1	FTL_0670	recD	exodeoxyribonuclease V subunit alpha	27.1772	26.649	27.1753	26.639	27.3448	27.1849	27.1358	26.7887	27.2206	27.3505	26.9036	27.1395	0.0557639	27.016	0.998121	0.0478918	27.016	0.920176	0.130718	27.016	0.822496
YP_513946.1	YP_513946.1	FTL_1275	bioD	dethiobiotin synthetase	30.3135	30.3562	30.1269	30.3144	30.146	30.0866	30.2485	30.3931	30.3031	29.968	30.2637	30.0546	-0.0832208	30.162	0.998121	0.0493202	30.162	0.86927	-0.170079	30.162	0.626648
YP_513043.1	YP_513043.1	FTL_0248	rplE	50S ribosomal protein L5	33.9367	34.0094	33.7603	34.0312	33.6963	33.721	34.0166	33.9519	33.8945	33.4215	34.0174	33.7035	-0.0859552	33.8459	0.998121	0.0522075	33.8459	0.862151	-0.188002	33.8459	0.624419
YP_513578.1	YP_513578.1	FTL_0856	-	carbonic anhydrase	30.7847	30.7993	30.5792	30.6973	30.5106	30.5745	30.6932	30.8942	30.7348	30.6	30.8983	30.7257	-0.126952	30.6991	0.998121	0.0529681	30.6991	0.824413	0.0202609	30.6991	0.941755
YP_514256.1	YP_514256.1	FTL_1617	glnS	glutaminyl-tRNA synthetase	30.2677	30.3681	30.3071	30.3321	30.418	30.344	30.4149	30.2803	30.4135	30.1786	30.2577	30.3446	0.0503664	30.3608	0.998121	0.0552311	30.3608	0.502504	-0.0540518	30.3608	0.626648
YP_513519.1	YP_513519.1	FTL_0784	-	lipoprotein	28.1377	27.9977	28.1442	27.9466	28.1733	28.2541	28.2277	28.216	28.0017	27.9901	28.0896	28.1608	0.0314126	28.2152	0.998121	0.0552505	28.2152	0.659692	-0.0130462	28.2152	0.939583
YP_513474.1	YP_513474.1	FTL_0723	-	hypothetical protein	28.5983	28.8141	28.872	28.6152	28.8538	28.7897	28.774	28.7708	28.9061	29.4828	28.7779	28.7293	-0.00859034	28.9369	0.998121	0.0554978	28.9369	0.902919	0.235192	28.9369	0.626648
YP_513247.1	YP_513247.1	FTL_0475	-	lipoprotein releasing system, subunit D, ABC transporter ATP-binding protein	28.5765	28.4796	28.5676	28.506	28.4627	28.5681	28.646	28.5309	28.6262	28.5322	28.509	28.5401	-0.0289862	28.5601	0.998121	0.0597587	28.5601	0.457346	-0.0141632	28.5601	0.899627
YP_514294.1	YP_514294.1	FTL_1659	prfC	peptide chain release factor 3	29.7181	29.7711	29.6919	29.7449	29.6854	29.661	29.7569	29.8293	29.7779	29.6333	29.7254	29.5721	-0.0299428	29.7441	0.998121	0.0609967	29.7441	0.564085	-0.0834665	29.7441	0.626648
YP_513037.1	YP_513037.1	FTL_0242	rpsC	30S ribosomal protein S3	34.0154	34.096	33.8376	34.0066	34.122	34.0262	34.0667	34.035	34.0304	33.6906	34.0413	34.0433	0.068595	33.937	0.998121	0.0610377	33.937	0.721492	-0.0579094	33.937	0.763777
YP_513723.1	YP_513723.1	FTL_1022	-	coproporphyrinogen III oxidase	28.4979	28.5222	28.4327	28.556	28.4114	28.3834	28.569	28.5742	28.493	28.3063	28.4531	28.383	-0.0339926	28.459	0.998121	0.0611027	28.459	0.633584	-0.103476	28.459	0.622059
YP_512822.1	YP_512822.1	FTL_0012	recA	recombinase A	31.7683	31.7492	31.8039	31.7266	31.8165	31.8101	31.8512	31.8657	31.7887	31.8381	31.7823	31.7935	0.0105945	31.8048	0.998121	0.0614042	31.8048	0.46849	0.0308477	31.8048	0.779299
YP_513034.1	YP_513034.1	FTL_0239	rplB	50S ribosomal protein L2	33.5326	33.4993	33.5931	33.605	33.8953	33.6885	33.7256	33.2254	33.8604	34.1743	33.5088	33.8259	0.18795	33.6504	0.998121	0.0621304	33.6504	0.885895	0.294649	33.6504	0.609374
YP_513408.1	YP_513408.1	FTL_0655	-	hypothetical protein	30.0696	30.0328	30.0503	30.0676	29.9378	30.0437	30.1277	30.1555	30.0561	30.0836	30.1181	30.1069	-0.0345359	30.0198	0.998121	0.0621677	30.0198	0.60387	0.0519502	30.0198	0.717931
YP_513555.1	YP_513555.1	FTL_0833	ispF	2-C-methyl-D-erythritol 2,4-cyclodiphosphate synthase	26.5526	26.7235	26.4151	26.6139	26.5232	26.4863	26.5538	26.6606	26.6652	26.6999	26.6135	26.4601	-0.0226072	26.4762	0.998121	0.0628191	26.4762	0.701112	0.0274379	26.4762	0.893087
YP_513635.1	YP_513635.1	FTL_0922	-	Iron-sulfur cluster-binding protein	27.2174	27.0825	27.5233	27.1834	27.6972	27.3571	27.2277	27.1497	27.6346	28.3628	27.1103	27.4968	0.138166	27.4075	0.998121	0.0628986	27.4075	0.920176	0.382261	27.4075	0.626648
YP_513560.1	YP_513560.1	FTL_0838	metN	D-methionine transport protein, ABC transporter,ATP-binding subunit	30.1676	29.7421	30.1681	30.0587	30.0528	30.0727	30.2122	30.1838	29.8714	29.8037	30.1886	30.2015	0.0354876	30.0013	0.998121	0.0632322	30.0013	0.8101	0.0387184	30.0013	0.893087
YP_512935.1	YP_512935.1	FTL_0137	-	lipopolysaccharide protein	29.5355	29.6236	29.3654	29.5826	29.1624	29.2999	29.575	29.7677	29.3717	28.9963	29.4833	29.2144	-0.159837	29.4209	0.998121	0.0633454	29.4209	0.85265	-0.276788	29.4209	0.604645
YP_513898.1	YP_513898.1	FTL_1215	-	hypothetical protein	26.407	26.6267	26.6461	26.4952	26.6312	26.5654	26.588	26.5665	26.7158	26.6719	26.3199	26.5164	0.00399638	26.6148	0.998121	0.0634803	26.6148	0.826078	-0.0572198	26.6148	0.857516
YP_513885.1	YP_513885.1	FTL_1202	-	hypothetical protein	26.1087	26.3578	26.189	26.2713	26.3097	25.9846	26.1074	26.3888	26.355	26.4693	26.6034	26.3876	-0.0299796	26.1981	0.998121	0.0652203	26.1981	0.825053	0.268218	26.1981	0.600631
YP_514555.1	YP_514555.1	FTL_1957	-	heat shock protein	31.634	31.5378	32.0441	31.5709	32.3992	32.4111	31.7516	31.7324	31.9391	32.349	31.5047	32.1414	0.388444	32.3103	0.998121	0.069062	32.3103	0.908299	0.25969	32.3103	0.626648
YP_513927.1	YP_513927.1	FTL_1247	-	hypothetical protein	28.368	28.0044	28.3506	28.1657	28.3672	28.2239	28.328	28.3853	28.2196	28.7033	28.2825	28.3291	0.0112253	28.2448	0.998121	0.0699081	28.2448	0.876546	0.197254	28.2448	0.637079
YP_513348.1	YP_513348.1	FTL_0588	-	isocitrate dehydrogenase	33.5072	33.387	33.5709	33.4472	33.5282	33.5193	33.611	33.6573	33.4104	33.5524	33.4576	33.5161	0.00987846	33.6023	0.998121	0.0711882	33.6023	0.451816	0.0203515	33.6023	0.879927
YP_513411.1	YP_513411.1	FTL_0659	-	cell division protein	28.5052	28.4529	28.4841	28.4663	28.2845	28.3286	28.502	28.7055	28.4485	28.3128	28.397	28.2044	-0.120926	28.5744	0.998121	0.0712708	28.5744	0.57704	-0.175996	28.5744	0.600631
YP_514194.1	YP_514194.1	FTL_1548	chaC	hypothetical protein	27.5954	27.5676	27.6539	27.6102	27.441	27.5054	27.7472	27.7246	27.5613	27.3778	27.5258	27.3811	-0.0867746	27.5352	0.998121	0.0720639	27.5352	0.518296	-0.17739	27.5352	0.600631
YP_514097.1	YP_514097.1	FTL_1442	fabI	enoyl-[acyl-carrier-protein] reductase (NADH)	33.4573	33.5533	33.2681	33.4171	33.2052	33.3619	33.5358	33.5753	33.3867	33.0928	33.5652	33.2511	-0.0981499	33.3337	0.998121	0.0730797	33.3337	0.787214	-0.123193	33.3337	0.671947
YP_513965.1	YP_513965.1	FTL_1294	-	short-chain dehydrogenase	27.7173	27.6781	27.732	27.6816	27.5628	27.5368	27.8098	27.9323	27.6055	26.8698	27.723	27.4891	-0.115388	27.6086	0.998121	0.0733796	27.6086	0.85027	-0.348514	27.6086	0.600631
YP_513424.1	YP_513424.1	FTL_0672	panD	aspartate alpha-decarboxylase	26.2992	26.3752	26.0581	26.452	25.9491	26.017	26.8059	25.5002	26.6468	26.3813	26.6205	26.3682	-0.104798	26.1792	0.998121	0.0734645	26.1792	0.920176	0.212476	26.1792	0.726572
YP_513257.1	YP_513257.1	FTL_0485	glgC	glucose-1-phosphate adenylyltransferase	31.2934	31.273	31.2403	31.2829	31.2905	31.2121	31.3737	31.3443	31.3097	31.1989	31.276	31.2618	-0.00707166	31.231	0.998121	0.0736469	31.231	0.548289	-0.0233658	31.231	0.889055
YP_513768.1	YP_513768.1	FTL_1071	guaA	GMP synthase	29.883	29.9707	29.8009	30.0061	29.8256	29.9466	29.9928	30.0742	29.8088	29.4613	30.0111	29.7751	0.0412266	29.9111	0.998121	0.0737048	29.9111	0.825053	-0.135742	29.9111	0.684806
YP_513522.1	YP_513522.1	FTL_0787	-	glycoprotease family protein	25.2541	25.5623	25.1027	25.2031	25.2816	25.4829	25.3668	25.4065	25.3684	25.5054	25.4261	25.2149	0.0161538	25.4201	0.998121	0.0741903	25.4201	0.701112	0.075789	25.4201	0.729899
YP_513013.1	YP_513013.1	FTL_0218	gltX	glutamyl-tRNA synthetase	30.8855	30.8903	30.8667	30.8392	31.029	30.9829	31.0346	30.9282	30.9069	30.9379	30.9616	31.0054	0.0695297	30.9387	0.998121	0.0757173	30.9387	0.441646	0.0874407	30.9387	0.622059
YP_514127.1	YP_514127.1	FTL_1476	pgi	glucose-6-phosphate isomerase	30.6034	30.4701	30.5234	30.5593	30.4892	30.4855	30.6348	30.6671	30.5221	30.3344	30.5965	30.4977	-0.0209426	30.4457	0.998121	0.0757362	30.4457	0.596763	-0.0560569	30.4457	0.741109
YP_513195.1	YP_513195.1	FTL_0423	-	hypothetical protein	29.2633	29.1734	29.2947	29.3733	29.1786	29.1601	29.5028	29.2131	29.2433	29.4225	29.2862	29.3896	-0.00644985	29.1857	0.998121	0.0759474	29.1857	0.908299	0.12232	29.1857	0.833836
YP_513666.1	YP_513666.1	FTL_0955	-	GTP-dependent nucleic acid-binding protein EngD	28.4364	28.5141	28.4187	28.4525	28.5849	28.4792	28.5479	28.4319	28.618	28.5988	28.4952	28.6194	0.0491349	28.4767	0.998121	0.0761893	28.4767	0.777607	0.114752	28.4767	0.689219
YP_513869.1	YP_513869.1	FTL_1186	rpsI	30S ribosomal protein S9	32.0766	32.1437	32.2668	32.1365	32.3302	32.2092	32.1646	32.1577	32.3934	32.8214	32.0946	32.288	0.0629419	32.1918	0.998121	0.0762155	32.1918	0.790429	0.239009	32.1918	0.606747
YP_513764.1	YP_513764.1	FTL_1067	-	hypothetical protein	29.2356	29.4007	29.2721	29.3618	29.2108	29.2934	29.3538	29.5043	29.2833	28.9913	29.371	29.2606	-0.0141019	29.2909	0.998121	0.0776771	29.2909	0.744379	-0.0951136	29.2909	0.716783
YP_513956.1	YP_513956.1	FTL_1285	-	methionyl-tRNA formyltransferase	27.9393	28.1779	27.9659	28.0904	27.9609	27.9932	28.091	28.2352	27.9943	27.7833	28.0042	27.8575	-0.0128369	27.9614	0.998121	0.0791441	27.9614	0.642594	-0.146016	27.9614	0.622059
YP_513812.1	YP_513812.1	FTL_1125	-	transcriptional regulator	24.562	24.5424	24.487	24.7634	24.5626	24.4864	24.6633	24.5685	24.5984	24.4607	24.4311	24.5197	0.0736894	24.3922	0.998121	0.0796281	24.3922	0.574862	-0.0599418	24.3922	0.729649
YP_514198.1	YP_514198.1	FTL_1552	-	hypothetical protein	31.3498	31.3583	31.3198	31.4132	31.2523	31.2563	31.4619	31.4641	31.3422	31.3025	31.438	31.3985	-0.0353714	31.3038	0.998121	0.080072	31.3038	0.339196	0.0370097	31.3038	0.732404
YP_513345.1	YP_513345.1	FTL_0585	fadE	acyl-CoA dehydrogenase	31.8866	31.814	31.6393	31.8124	31.6004	31.6937	31.8958	32.0021	31.6874	31.4562	31.8362	31.6205	-0.0778295	31.6501	0.998121	0.0818352	31.6501	0.757299	-0.142345	31.6501	0.632533
YP_513790.1	YP_513790.1	FTL_1100	rsfS	ribosomal silencing factor RsfS	28.7186	28.9494	29.2544	28.6536	29.3154	29.0903	29.0053	28.5265	29.6399	30.9878	28.7669	29.1398	0.0455912	29.2727	0.998121	0.0830962	29.2727	0.920176	0.657335	29.2727	0.622059
YP_513227.1	YP_513227.1	FTL_0455	-	acetyltransferase	27.1387	26.7308	27.0642	26.9579	27.0956	27.0516	27.0866	27.0847	27.0124	27.0252	27.132	27.1007	0.0571665	25.0281	0.998121	0.0833493	25.0281	0.916734	0.108069	25.0281	0.879095
YP_513933.1	YP_513933.1	FTL_1253	folE	GTP cyclohydrolase I	27.1925	27.2414	27.1637	27.1334	27.2787	27.2203	27.4597	26.7565	27.6419	27.7243	27.1719	27.4097	0.0115811	27.2864	0.998121	0.0868598	27.2864	0.783858	0.236114	27.2864	0.622059
YP_514217.1	YP_514217.1	FTL_1578	-	hypothetical protein	23.5173	23.5044	23.9606	23.4761	23.8975	24.0292	23.8394	23.4923	23.9122	24.421	23.5554	23.7458	0.140145	23.7305	0.998121	0.0871523	23.7305	0.862151	0.246603	23.7305	0.626648
YP_512820.1	YP_512820.1	FTL_0010	glpe	thiosulfate sulfurtransferase	29.5859	29.5306	29.5218	29.4867	29.5301	29.5026	29.835	29.371	29.6942	29.8278	29.5414	29.6613	-0.039685	29.5121	0.998121	0.0872541	29.5121	0.514847	0.13071	29.5121	0.609374
YP_514423.1	YP_514423.1	FTL_1798	-	F0F1 ATP synthase subunit delta	29.9128	29.9181	30.0641	29.8961	29.985	29.9516	29.9763	30.1059	30.0749	29.9536	29.8395	29.9576	-0.020732	29.9532	0.998121	0.0873433	29.9532	0.450771	-0.0481094	29.9532	0.741109
YP_514510.1	YP_514510.1	FTL_1900	-	L-glutaminase	27.9829	28.0834	27.9864	28.0844	28.207	28.2011	28.1644	27.9458	28.2114	28.2976	28.1915	28.1805	0.146586	28.1246	0.998121	0.089657	28.1246	0.548324	0.205637	28.1246	0.600631
YP_513883.1	YP_513883.1	FTL_1200	-	cobalamin (vitamin B12) synthesis protein/P47K family protein	26.0443	26.1869	26.2084	26.1792	26.1573	26.1427	26.2675	26.0479	26.3965	26.8761	26.2909	26.3791	0.013215	26.025	0.998121	0.0907913	26.025	0.643715	0.368859	26.025	0.600631
YP_513940.1	YP_513940.1	FTL_1266	-	lipase/esterase	30.3812	30.3369	30.2988	30.3773	30.3871	30.4222	30.5068	30.2565	30.5299	30.6693	30.4212	30.4209	0.0565527	30.4038	0.998121	0.0920943	30.4038	0.476956	0.164841	30.4038	0.600631
YP_513900.1	YP_513900.1	FTL_1217	-	hypothetical protein	24.6911	24.4741	25.0569	24.4863	24.3409	25.335	24.9535	24.4771	25.0689	24.6575	25.9093	25.5169	-0.0199703	24.8751	0.998121	0.0924446	24.8751	0.89589	0.620505	24.8751	0.600631
YP_513303.1	YP_513303.1	FTL_0534	-	1-deoxy-D-xylulose 5-phosphate reductoisomerase	29.0304	29.0283	28.985	29.0268	28.9433	28.9775	29.1187	29.2031	29.0046	28.5862	29.002	28.9592	-0.0320239	28.9796	0.998121	0.0942201	28.9796	0.545344	-0.16545	28.9796	0.60101
YP_514262.1	YP_514262.1	FTL_1623	-	hypothetical protein	27.557	27.1145	27.6444	27.4391	27.2448	27.5137	27.4815	28.0342	27.0851	26.4685	27.4319	27.3117	-0.039454	27.2345	0.998121	0.0949701	27.2345	0.851981	-0.367911	27.2345	0.613476
YP_513177.1	YP_513177.1	FTL_0404	glk	glucose kinase	29.7777	29.7778	29.7862	29.3673	29.1998	29.2468	29.6998	29.6838	30.2433	29.9096	29.7781	29.1875	-0.509257	29.5813	0.998121	0.0950566	29.5813	0.784606	-0.155516	29.5813	0.676264
YP_514112.1	YP_514112.1	FTL_1461	deoD	purine nucleoside phosphorylase	32.9431	33.0452	32.9232	32.9987	33.0027	32.9578	33.1467	33.0639	32.987	32.9009	32.9979	32.9929	0.0159012	32.9957	0.998121	0.0953276	32.9957	0.362854	-0.00662305	32.9957	0.967136
YP_514050.1	YP_514050.1	FTL_1395	galP1	major facilitator superfamily galactose-proton symporter	27.2394	27.3252	27.0963	27.3592	26.9849	27.0826	27.4017	27.3537	27.1932	26.9387	27.2896	27.1651	-0.0780685	27.1228	0.998121	0.0958811	27.1228	0.633584	-0.0891362	27.1228	0.70683
YP_513507.1	YP_513507.1	FTL_0762	-	hypothetical protein	28.2594	28.3998	28.0009	28.2113	28.2762	28.2088	28.1038	28.2542	28.5909	28.6224	28.2982	27.8815	0.0120831	28.1951	0.998121	0.0962832	28.1951	0.769345	0.0473467	28.1951	0.900095
YP_514564.1	YP_514564.1	FTL_1968	-	ribonuclease G	24.5952	24.4509	24.4318	24.6981	24.6799	24.7399	24.8768	24.7911	24.1009	25.0047	24.8414	24.6334	0.213322	24.421	0.998121	0.0969822	24.421	0.747919	0.333892	24.421	0.600631
YP_514139.1	YP_514139.1	FTL_1488	-	cytidine deaminase	26.4001	26.0062	26.5899	26.2423	26.6649	26.676	26.484	26.3837	26.4248	26.8018	26.3919	26.6928	0.195655	26.4693	0.998121	0.0987549	26.4693	0.780976	0.296779	26.4693	0.606747
YP_513597.1	YP_513597.1	FTL_0877	-	peptidase, M24 family protein	30.3966	30.4162	30.3428	30.3468	30.2613	30.3927	30.4997	30.5167	30.4362	30.2323	30.4627	30.414	-0.0516149	30.3293	0.998121	0.0990004	30.3293	0.300913	-0.0155223	30.3293	0.909863
YP_513103.1	YP_513103.1	FTL_0311	-	dihydrolipoamide dehydrogenase	32.2877	32.3957	32.2026	32.3105	32.1476	32.1795	32.3989	32.3743	32.4118	32.281	32.2555	32.156	-0.0827523	32.2629	0.998121	0.0997093	32.2629	0.330706	-0.0644721	32.2629	0.639171
YP_513860.1	YP_513860.1	FTL_1177	trmE	tRNA modification GTPase TrmE	28.5684	28.5392	28.5816	28.5646	28.5464	28.5753	28.685	28.636	28.6702	29.1546	28.502	28.4856	-0.000954015	28.6642	0.998121	0.100674	28.6642	0.574862	0.151016	28.6642	0.622059
YP_514104.1	YP_514104.1	FTL_1449	-	ribonuclease D	25.7973	25.9717	25.8111	26.0181	25.8966	25.8227	26.0954	25.8736	25.914	25.5459	25.637	25.6011	0.0524489	25.9973	0.998121	0.100944	25.9973	0.503775	-0.265377	25.9973	0.600631
YP_513957.1	YP_513957.1	FTL_1286	-	hypothetical protein	23.611	23.3211	23.6478	23.3204	23.3845	23.7577	23.8329	23.6257	23.4276	23.728	23.2565	22.4059	-0.0391039	23.0913	0.998121	0.102105	23.0913	0.891855	-0.396505	23.0913	0.626648
YP_512998.1	YP_512998.1	FTL_0203	-	hypothetical protein	26.45	26.4948	26.4453	26.7529	26.3851	26.4589	26.4249	26.9581	26.3167	25.7293	26.6962	26.4209	0.0689148	26.4234	0.998121	0.103223	26.4234	0.781559	-0.181211	26.4234	0.650926
YP_514035.1	YP_514035.1	FTL_1374	-	organic solvent tolerance protein	20.7765	21.5074	21.2518	21.9117	21.3111	22.155	21.2333	21.4262	21.1874	22.0013	21.528	20.9729	0.614028	21.3234	0.998121	0.103734	21.3234	0.920176	0.322167	21.3234	0.716783
YP_513881.1	YP_513881.1	FTL_1198	pheT	phenylalanyl-tRNA synthetase subunit beta	31.1801	31.1501	31.1676	31.1253	31.1803	31.0483	31.2336	31.3221	31.2534	31.2292	31.1397	31.0783	-0.0479375	31.2027	0.998121	0.103737	31.2027	0.175326	-0.0168501	31.2027	0.882407
YP_513102.1	YP_513102.1	FTL_0310	-	dihydrolipoamide acetyltransferase	33.325	33.2107	33.2306	33.2307	33.226	33.2921	33.3066	33.4986	33.2827	33.2582	33.2805	33.3345	-0.00585897	33.2937	0.998121	0.107213	33.2937	0.258642	0.0356315	33.2937	0.781638
YP_514199.1	YP_514199.1	FTL_1553	sucC	succinyl-CoA synthetase subunit beta	34.1759	34.2142	34.2723	34.2093	34.3244	34.1102	34.2288	34.3528	34.4029	34.3623	34.2189	34.2023	-0.00614486	34.2572	0.998121	0.107381	34.2572	0.233259	0.0403977	34.2572	0.732404
YP_513570.1	YP_513570.1	FTL_0848	secD	preprotein translocase subunit SecD	30.2979	30.3989	30.2495	30.4397	30.1182	30.1688	30.4514	30.5972	30.2207	29.9749	30.4854	30.2554	-0.0731923	30.1843	0.998121	0.107684	30.1843	0.642612	-0.0768617	30.1843	0.785911
YP_513835.1	YP_513835.1	FTL_1149	fbaA	fructose-1,6-bisphosphate aldolase	31.1711	31.0041	31.1388	31.0684	31.1578	31.2207	31.1802	31.3323	31.128	30.9836	31.132	31.1996	0.0443128	31.105	0.998121	0.108816	31.105	0.3778	0.000417239	31.105	0.998857
YP_513342.1	YP_513342.1	FTL_0582	-	hypothetical protein	27.3141	26.9558	27.2484	27.0628	27.1891	27.2487	27.2049	27.3457	27.296	27.3029	27.3472	27.2389	-0.00588426	27.1149	0.998121	0.109422	27.1149	0.57704	0.123556	27.1149	0.626648
YP_513750.1	YP_513750.1	FTL_1050	rpoD	RNA polymerase sigma-70 factor	31.2142	31.1221	31.366	31.1598	31.4968	31.4025	31.3865	31.3555	31.2916	31.4956	31.3729	31.4282	0.118914	31.2847	0.998121	0.110422	31.2847	0.464759	0.198145	31.2847	0.600631
YP_514187.1	YP_514187.1	FTL_1541	mraW	S-adenosyl-methyltransferase MraW	27.2119	26.9198	27.3472	27.3245	27.1736	27.1449	27.2975	27.426	27.0904	27.0939	27.3226	27.1242	0.054683	27.0424	0.998121	0.111691	27.0424	0.725655	0.0205701	27.0424	0.962122
YP_513572.1	YP_513572.1	FTL_0850	-	hypothetical protein	29.3033	29.2534	29.3902	29.3366	29.4705	29.4019	29.5081	29.4673	29.308	29.2333	29.3521	29.7622	0.0873717	29.3983	0.998121	0.112155	29.3983	0.511612	0.133558	29.3983	0.626648
YP_513410.1	YP_513410.1	FTL_0657	-	hydroxyacylglutathione hydrolase	27.9319	27.9141	27.952	28.0034	27.9467	27.972	28.1243	28.0881	27.9326	27.6609	28.0113	28.0806	0.0413626	27.8514	0.998121	0.115643	27.8514	0.501021	-0.0150781	27.8514	0.956226
YP_514478.1	YP_514478.1	FTL_1861	purF	amidophosphoribosyltransferase	30.6603	30.6665	30.603	30.6304	30.6073	30.5873	30.7499	30.8105	30.717	30.2563	30.7198	30.6585	-0.0348863	30.6456	0.998121	0.115899	30.6456	0.464237	-0.0983518	30.6456	0.637079
YP_514245.1	YP_514245.1	FTL_1606	sspA	stringent starvation protein A	29.4429	29.2979	29.3534	29.525	29.3319	29.2778	29.4571	29.5968	29.3881	29.4556	29.6398	29.2729	0.0135066	29.291	0.998121	0.11594	29.291	0.502504	0.0913165	29.291	0.681595
YP_513973.1	YP_513973.1	FTL_1302	-	phenol hydroxylase	30.4912	29.7147	30.6289	29.9773	30.5926	30.6049	30.3978	30.6046	30.1814	30.2144	30.4067	30.5214	0.11334	30.3409	0.998121	0.116325	30.3409	0.831423	0.102575	30.3409	0.865491
YP_513636.1	YP_513636.1	FTL_0923	-	glutaredoxin	30.5623	30.297	30.5871	30.2857	30.9241	30.8856	30.6836	30.4133	30.6988	31.0152	30.4516	31.0308	0.216353	30.6099	0.998121	0.116437	30.6099	0.73897	0.350417	30.6099	0.600631
YP_514337.1	YP_514337.1	FTL_1706	lolA	lipoprotein releasing system subunit A, outer membrane lipoproteins carrier	28.5623	28.7252	29.0141	28.7079	28.9942	28.8948	28.7961	28.7162	29.1418	30.0539	28.8009	28.9194	0.0983841	28.9151	0.998121	0.117482	28.9151	0.853285	0.490841	28.9151	0.606747
YP_513656.1	YP_513656.1	FTL_0943	-	Sodium/hydrogen exchanger family protein	23.635	24.0029	23.4718	23.648	23.1999	23.2496	23.8803	24.0218	23.5614	23.3076	23.8676	23.6046	-0.337383	23.6881	0.998121	0.117982	23.6881	0.710346	-0.109946	23.6881	0.759099
YP_514520.1	YP_514520.1	FTL_1910	-	D-alanyl-alanine synthetase A	30.8283	30.819	30.9183	30.856	31.038	30.9434	30.9214	30.9379	31.065	31.1461	30.7871	30.9116	0.0905952	30.9808	0.998121	0.119565	30.9808	0.430834	0.0930196	30.9808	0.642701
YP_514184.1	YP_514184.1	FTL_1538	rpsO	30S ribosomal protein S15	30.2487	30.4284	30.5166	30.4006	30.3631	30.3071	30.4283	30.5077	30.6181	31.1168	30.3455	30.1724	-0.0409855	30.4249	0.998121	0.120133	30.4249	0.732365	0.146995	30.4249	0.70615
YP_514299.1	YP_514299.1	FTL_1664	deoB	phosphopentomutase	30.274	30.2404	30.3363	30.2291	30.2527	30.2748	30.3519	30.4374	30.4226	30.3495	30.2037	30.2696	-0.0313344	30.3478	0.998121	0.120403	30.3478	0.345913	-0.00924541	30.3478	0.963663
YP_513833.1	YP_513833.1	FTL_1147	pgk	phosphoglycerate kinase	31.1432	31.2226	31.064	31.1411	30.9953	31.1036	31.1974	31.4073	31.1919	30.9557	31.1928	31.1338	-0.0632859	31.0692	0.998121	0.122263	31.0692	0.339196	-0.0491632	31.0692	0.770063
YP_513290.1	YP_513290.1	FTL_0521	rpmG	50S ribosomal protein L33	27.2347	27.2617	27.7512	27.2917	27.746	27.8497	27.2476	27.5395	27.8273	29.3085	27.7511	27.895	0.213273	27.5427	0.998121	0.122305	27.5427	0.895776	0.902341	27.5427	0.600631
YP_513397.1	YP_513397.1	FTL_0644	-	carbon-nitrogen hydrolase	29.2411	29.3138	29.2155	29.2983	29.2884	29.2552	29.338	29.3944	29.4055	29.4087	29.2526	29.2465	0.0238354	29.2633	0.998121	0.122525	29.2633	0.160724	0.0457926	29.2633	0.695572
YP_513524.1	YP_513524.1	FTL_0789	-	aspartate aminotransferase	30.3432	30.3047	30.3993	30.3702	30.3425	30.4527	30.5313	30.3389	30.5468	30.5916	30.4939	30.5381	0.0394168	30.3566	0.998121	0.123222	30.3566	0.210786	0.192104	30.3566	0.600631
YP_513936.1	YP_513936.1	FTL_1262	-	chorismate binding family protein	27.025	27.1696	26.9811	26.9871	26.9075	26.9637	27.1587	27.2258	27.1629	26.6546	27.0331	26.717	-0.105812	27.0895	0.998121	0.123903	27.0895	0.3778	-0.256959	27.0895	0.600631
YP_512940.1	YP_512940.1	FTL_0142	-	hypothetical protein	26.1672	25.9153	26.2348	26.1896	26.1992	26.156	26.126	26.2827	26.2812	26.8619	26.3112	26.1473	0.0758343	26.1075	0.998121	0.12418	26.1075	0.726123	0.334348	26.1075	0.604645
YP_513329.1	YP_513329.1	FTL_0569	-	hypothetical protein	32.4927	32.4638	32.4605	32.4976	32.4558	32.5096	32.6332	32.6065	32.5501	32.5126	32.4669	32.6224	0.0152999	32.5597	0.998121	0.124246	32.5597	0.285386	0.0616218	32.5597	0.689219
YP_512873.1	YP_512873.1	FTL_0069	-	outer membrane lipoprotein	26.9776	26.8722	27.1382	26.8443	27.2381	27.4421	27.1714	27.1267	27.0698	27.4572	27.0251	27.292	0.17884	27.1691	0.998121	0.126649	27.1691	0.575025	0.262104	27.1691	0.600631
YP_514075.1	YP_514075.1	FTL_1420	-	carbohydrate/purine kinase pfkB family protein	29.8386	29.7492	29.714	29.8145	29.7383	29.7344	29.8446	29.9601	29.8787	29.7582	29.813	29.6844	-0.00489527	29.7453	0.998121	0.127175	29.7453	0.223066	-0.0154049	29.7453	0.919571
YP_513023.1	YP_513023.1	FTL_0228	uppS	undecaprenyl pyrophosphate synthase	27.2909	27.2186	27.2086	27.2422	27.6827	27.6816	27.3973	27.3007	27.4027	27.5056	27.2229	27.4041	0.296091	27.4805	0.998121	0.127515	27.4805	0.498061	0.138104	27.4805	0.626648
YP_514109.1	YP_514109.1	FTL_1458	secA	preprotein translocase subunit SecA	31.0715	31.1163	31.007	31.118	31.0541	31.0871	31.2258	31.217	31.1352	30.7739	31.1181	30.9959	0.0214981	31.0899	0.998121	0.127771	31.0899	0.24194	-0.102287	31.0899	0.622059
YP_513913.1	YP_513913.1	FTL_1232	trkA	potassium transporter peripheral membrane protein	28.9172	29.0949	28.8877	28.9778	28.9515	28.9406	29.0696	29.0893	29.1254	28.9025	29.0578	28.8889	-0.00999416	29.0084	0.998121	0.128129	29.0084	0.401868	-0.0168471	29.0084	0.942004
YP_514146.1	YP_514146.1	FTL_1495	-	cysteine/glutathione ABC transporter membrane/ATP-binding protein	26.6466	25.9534	26.4812	26.2975	26.3302	26.3959	26.439	26.4924	26.5363	26.3109	26.2587	26.4358	-0.0192188	26.3892	0.998121	0.128842	26.3892	0.63201	-0.025284	26.3892	0.947759
YP_513224.1	YP_513224.1	FTL_0452	-	bifunctional nicotinamide mononucleotide adenylyltransferase/ADP-ribose pyrophosphatase	27.954	27.7696	27.8789	27.9238	28.0182	28.0465	28.07	28.0497	27.8703	27.7365	27.9164	27.9367	0.128676	27.8683	0.998121	0.129219	27.8683	0.238578	-0.00428533	27.8683	0.980485
YP_513181.1	YP_513181.1	FTL_0408	hitA	histidine triad (HIT) family protein	28.671	28.9204	28.6749	28.7463	28.5681	28.6196	28.8633	28.7633	29.0397	29.3575	28.6538	28.4778	-0.110784	28.7344	0.998121	0.133314	28.7344	0.671905	0.0743017	28.7344	0.856811
YP_514000.1	YP_514000.1	FTL_1334	-	L-serine dehydratase 1	31.251	31.2408	31.1965	31.2132	31.3021	31.2968	31.4273	31.2899	31.3755	31.2952	31.2542	31.3102	0.0412651	31.2382	0.998121	0.134822	31.2382	0.062761	0.0571318	31.2382	0.626648
YP_514179.1	YP_514179.1	FTL_1533	-	DNA-directed RNA polymerase subunit omega	29.4732	29.5101	29.7666	29.4261	29.7806	29.539	29.5424	29.6145	30.0019	30.5454	29.6174	29.6193	-0.00139541	29.675	0.998121	0.13629	29.675	0.777607	0.344026	29.675	0.623509
YP_513834.1	YP_513834.1	FTL_1148	pyk	pyruvate kinase	32.8984	32.871	32.8797	32.8887	32.892	32.8839	33.0425	32.9829	33.0397	33.2199	32.9289	33.0114	0.0051761	32.974	0.998121	0.138646	32.974	0.197598	0.170365	32.974	0.600631
YP_514107.1	YP_514107.1	FTL_1452	rpmA	50S ribosomal protein L27	31.3609	30.4756	31.7559	31.1104	31.8754	31.6869	31.2514	31.3128	31.4528	32.035	31.3299	31.6896	0.360106	31.2315	0.998121	0.141508	31.2315	0.903214	0.487345	31.2315	0.632533
YP_514370.1	YP_514370.1	FTL_1739	-	S-adenosylmethionine synthetase	29.2248	29.1933	29.2427	29.26	29.1447	29.1837	29.3335	29.4787	29.2777	29.1911	29.334	29.1625	-0.0241571	29.278	0.998121	0.142987	29.278	0.0958445	0.00890103	29.278	0.94998
YP_513618.1	YP_513618.1	FTL_0899	-	protease, GTP-binding subunit	27.6335	27.826	27.4984	27.6891	27.4746	27.4606	27.7953	27.9806	27.6111	27.0862	27.711	27.563	-0.111218	27.5683	0.998121	0.142998	27.5683	0.575025	-0.199267	27.5683	0.626648
YP_513144.1	YP_513144.1	FTL_0361	-	LemA-like protein	30.8594	30.8648	30.8089	30.8833	30.8134	30.8444	31.0988	30.8995	30.9674	31.0824	30.9547	31.0384	0.00264313	30.8773	0.998121	0.144155	30.8773	0.149847	0.18076	30.8773	0.600631
YP_514080.1	YP_514080.1	FTL_1425	-	hypothetical protein	25.9005	25.9952	25.994	25.9843	26.0604	26.0864	26.0681	26.2968	25.9601	26.5486	26.0031	26.1873	0.0804487	26.0151	0.998121	0.145074	26.0151	0.483811	0.283084	26.0151	0.600631
YP_513565.1	YP_513565.1	FTL_0843	tgt	queuine tRNA-ribosyltransferase	29.3088	29.3182	29.3595	29.2833	29.4508	29.4605	29.4178	29.5527	29.452	29.4379	29.1818	29.3615	0.0693641	29.3452	0.998121	0.14529	29.3452	0.255685	-0.00174867	29.3452	0.997138
YP_513478.1	YP_513478.1	FTL_0727	-	monooxygenase family protein	26.3056	26.1241	26.3268	26.2628	26.3449	26.4426	26.4635	26.5268	26.2022	26.5119	26.2991	26.4287	0.0979337	26.2769	0.998121	0.145333	26.2769	0.241273	0.161035	26.2769	0.600631
YP_514483.1	YP_514483.1	FTL_1866	-	protein-L-isoaspartate O-methyltransferase	29.9462	29.8683	30.0696	29.9421	30.3488	30.2501	30.2554	29.8632	30.2034	30.4394	29.8329	30.3894	0.218991	30.1773	0.998121	0.145964	30.1773	0.6232	0.2592	30.1773	0.622059
YP_514355.1	YP_514355.1	FTL_1724	-	lipoprotein	27.8151	27.6714	27.8586	27.7714	27.6912	27.7785	27.9241	28.1425	27.7178	27.4645	27.7292	27.7056	-0.0346684	27.8318	0.998121	0.14646	27.8318	0.255222	-0.148603	27.8318	0.60101
YP_512895.1	YP_512895.1	FTL_0094	clpB	ClpB protein	34.1412	34.1726	34.2238	34.1671	34.2368	34.2267	34.1534	34.3848	34.4397	34.2537	34.1422	34.1259	0.0309677	34.3605	0.998121	0.146722	34.3605	0.245093	-0.00530048	34.3605	0.980485
YP_513439.1	YP_513439.1	FTL_0688	-	major facilitator transporter	16.9631	19.269	18.3443	16.3268	17.731	16.8078	19.1849	17.8745	17.9622	0	17.7019	18.2132	-1.23694	16.835	0.998121	0.148411	16.835	0.971185	-6.22046	16.835	0.600631
YP_513318.1	YP_513318.1	FTL_0552	pmrA	two-component response regulator	31.8984	31.9777	32.0615	31.8748	31.9648	31.932	32.1342	32.1696	32.0862	32.1083	31.9984	31.9469	-0.0553423	31.9858	0.998121	0.150817	31.9858	0.366001	0.0386799	31.9858	0.870748
YP_512878.1	YP_512878.1	FTL_0074	-	peptide deformylase	27.3912	27.6969	27.5556	27.6323	27.6223	27.4972	27.5992	27.653	27.8631	28.0281	27.6156	27.5282	0.0360441	27.5452	0.998121	0.15724	27.5452	0.432579	0.176086	27.5452	0.622059
YP_513376.1	YP_513376.1	FTL_0617	-	hypothetical protein	35.9645	36.6578	35.964	35.9577	35.9805	35.9675	36.3489	36.3505	36.3587	36.1632	35.9612	35.9795	-0.226869	36.19	0.998121	0.15725	36.19	0.527636	-0.160808	36.19	0.626648
YP_513049.1	YP_513049.1	FTL_0254	rpmD	50S ribosomal protein L30	31.1206	31.3061	31.2044	31.4965	31.2168	31.3839	31.3406	31.5171	31.2451	31.7455	31.0738	30.9625	0.155399	31.3199	0.998121	0.157263	31.3199	0.642612	0.0502397	31.3199	0.909159
YP_514341.1	YP_514341.1	FTL_1710	-	ProP osmoprotectant transporter, fragment	26.2854	25.7912	26.6776	26.1665	26.7132	26.7165	26.4751	25.9551	26.8011	27.8883	25.7744	26.7456	0.280633	26.4516	0.998121	0.159024	26.4516	0.881683	0.551335	26.4516	0.626648
YP_513407.1	YP_513407.1	FTL_0654	-	uroporphyrinogen III synthase	25.4314	25.5371	25.2334	25.4282	25.3382	25.2171	25.373	25.8466	25.4596	24.4742	25.3774	25.0057	-0.0728063	25.2598	0.998121	0.159118	25.2598	0.751671	-0.448182	25.2598	0.606747
YP_513450.1	YP_513450.1	FTL_0699	-	ribosomal large subunit pseudouridine synthase D	26.1419	26.389	26.3917	26.375	26.2683	26.2688	26.395	26.4139	26.5914	26.357	26.2041	26.135	-0.00355565	26.3957	0.998121	0.159171	26.3957	0.177474	-0.0755358	26.3957	0.641608
YP_514218.1	YP_514218.1	FTL_1579	-	hypothetical protein	30.1336	30.0659	30.4291	30.1502	30.297	30.2799	30.3068	30.3589	30.4438	30.8735	30.1754	30.4046	0.0328485	30.4039	0.998121	0.160268	30.4039	0.662033	0.275005	30.4039	0.626648
YP_514487.1	YP_514487.1	FTL_1873	-	amino acid transporter	27.5049	27.559	27.5412	27.593	27.3343	27.4744	27.7602	27.8269	27.5024	27.2603	27.5122	27.5055	-0.0678423	27.4892	0.998121	0.161441	27.4892	0.215121	-0.109081	27.4892	0.626648
YP_514226.1	YP_514226.1	FTL_1587	-	lysyl-tRNA synthetase	27.3072	27.3394	27.2383	27.2833	27.2053	27.121	27.3494	27.7407	27.2818	26.5569	27.1835	27.0359	-0.0917892	27.3356	0.998121	0.162337	27.3356	0.43452	-0.369528	27.3356	0.600631
YP_513287.1	YP_513287.1	FTL_0518	minE	cell division topological specificity factor MinE	30.6698	30.7142	30.6867	30.6407	30.5989	30.6357	30.9147	30.7608	30.8881	30.4954	30.5585	30.572	-0.0651291	30.6705	0.998121	0.164313	30.6705	0.124667	-0.148252	30.6705	0.600631
YP_513606.1	YP_513606.1	FTL_0886	-	(dimethylallyl)adenosine tRNA methylthiotransferase	30.9414	31.0663	30.9904	31.0144	30.987	30.9658	31.1232	31.2329	31.1439	31.1065	30.9446	30.8378	-0.0102565	31.042	0.998121	0.167293	31.042	0.127457	-0.036403	31.042	0.813353
YP_513055.1	YP_513055.1	FTL_0260	rpsD	30S ribosomal protein S4	33.7102	33.7028	33.6842	33.7012	33.6658	33.6566	33.8804	33.7203	34.001	34.1208	33.7542	33.7381	-0.0245136	33.7605	0.998121	0.168176	33.7605	0.160724	0.171988	33.7605	0.600631
YP_514400.1	YP_514400.1	FTL_1773	-	hypothetical protein	29.1978	29.3412	29.4355	29.3086	29.5621	29.4133	29.606	29.3447	29.5311	29.5456	29.2613	29.6091	0.103144	29.4048	0.998121	0.169084	29.4048	0.314021	0.147188	29.4048	0.624419
YP_514255.1	YP_514255.1	FTL_1616	pckA	phosphoenolpyruvate carboxykinase	28.6089	28.4672	28.6225	28.5214	28.6115	28.6829	28.6302	28.8139	28.7639	28.7404	28.5823	28.6512	0.0390808	28.6008	0.998121	0.169843	28.6008	0.400277	0.0917935	28.6008	0.728703
YP_513480.1	YP_513480.1	FTL_0729	queA	S-adenosylmethionine--tRNA ribosyltransferase-isomerase	27.3214	27.3608	27.2781	27.3313	27.425	27.3817	27.4411	27.619	27.4155	27.3837	27.368	27.3715	0.0592419	27.3942	0.998121	0.171784	27.3942	0.103222	0.0543025	27.3942	0.701446
YP_513671.1	YP_513671.1	FTL_0960	udhA	soluble pyridine nucleotide transhydrogenase	31.0956	31.1308	31.0883	31.2043	31.0692	31.0323	31.1878	31.4803	31.1631	30.8892	31.09	30.8488	-0.00295302	31.1155	0.998121	0.17217	31.1155	0.347014	-0.162215	31.1155	0.622382
YP_513082.1	YP_513082.1	FTL_0289	-	hypothetical protein	24.6387	24.6719	24.6064	24.8437	24.9093	24.4169	24.3756	24.9931	25.0688	23.6313	24.0995	24.4302	0.0842887	24.6932	0.998121	0.173518	24.6932	0.833472	-0.585314	24.6932	0.622059
YP_513022.1	YP_513022.1	FTL_0227	frr	ribosome recycling factor	31.7221	31.7291	32.0328	31.7365	31.9793	31.829	31.8737	31.8883	32.2446	32.9939	31.7121	31.8329	0.020259	32.0806	0.998121	0.174181	32.0806	0.716449	0.351594	32.0806	0.626648
YP_513584.1	YP_513584.1	FTL_0862	-	hypothetical protein	26.2437	26.1327	26.1975	26.1979	26.2754	26.248	26.2812	26.5739	26.2484	25.8943	26.2411	26.2408	0.0491772	26.297	0.998121	0.176542	26.297	0.168716	-0.0658855	26.297	0.701446
YP_513315.1	YP_513315.1	FTL_0547	kdtA	3-deoxy-D-manno-octulosonic-acid transferase	28.894	28.7072	28.9495	28.8206	29.0101	29.0702	29.136	29.1141	28.8316	28.7867	28.8673	29.1324	0.11669	28.8695	0.998121	0.17699	28.8695	0.320185	0.0785703	28.8695	0.732404
YP_513793.1	YP_513793.1	FTL_1106	alaS	alanyl-tRNA synthetase	30.2543	30.2473	30.3604	30.3019	30.3195	30.2999	30.4436	30.4854	30.4662	30.297	30.3364	30.372	0.0197788	30.3445	0.998121	0.177734	30.3445	0.0309681	0.0478199	30.3445	0.671928
YP_512997.1	YP_512997.1	FTL_0202	-	hypothetical protein	24.2984	24.3471	24.4181	24.3896	24.3476	24.7011	24.3982	25.25	23.9498	23.8757	24.8252	24.4292	0.124926	24.2622	0.998121	0.178133	24.2622	0.682431	0.0221871	24.2622	0.969828
YP_513568.1	YP_513568.1	FTL_0846	-	isochorismatase hydrolase family protein	25.9249	26.343	26.4638	25.8258	26.2572	26.5398	26.4407	25.9255	26.8999	26.9714	26.1393	26.4963	-0.0363147	26.0734	0.998121	0.178135	26.0734	0.829218	0.29174	26.0734	0.722156
YP_513697.1	YP_513697.1	FTL_0989	-	ubiquinone biosynthesis protein	27.7727	27.6524	27.8141	27.7791	27.8144	27.799	27.9776	27.8556	27.9416	27.6707	27.8061	27.774	0.0511156	27.8066	0.998121	0.178517	27.8066	0.168921	0.00386637	27.8066	0.984142
YP_513718.1	YP_513718.1	FTL_1017	-	cytidylate kinase	29.4843	29.4062	29.4614	29.4449	29.4885	29.4665	29.6186	29.5905	29.6791	29.5843	29.4783	29.4852	0.0159973	29.4671	0.998121	0.178745	29.4671	0.127457	0.0653158	29.4671	0.681595
YP_513417.1	YP_513417.1	FTL_0665	gltB	hypothetical protein (glutamate synthase domain-containing 2)	26.6397	26.1773	26.609	26.3422	26.4012	26.4068	26.7067	26.7468	26.5099	26.8444	26.4496	26.4116	-0.0919096	26.4893	0.998121	0.179162	26.4893	0.40474	0.0932265	26.4893	0.732404
YP_513333.1	YP_513333.1	FTL_0573	-	hypothetical protein	29.6889	29.6983	29.8429	29.67	29.9618	29.8327	29.8634	29.7162	30.1895	30.718	29.6817	29.9402	0.0781448	29.9036	0.998121	0.179687	29.9036	0.644094	0.369982	29.9036	0.606747
YP_513614.1	YP_513614.1	FTL_0895	hupB	histone-like protein HU form B	29.9764	29.6804	30.3849	29.7601	30.6249	30.2588	30.1665	29.6348	30.7837	31.3136	29.5934	30.3969	0.200707	30.1271	0.998121	0.181103	30.1271	0.825053	0.420745	30.1271	0.626648
YP_513615.1	YP_513615.1	FTL_0896	-	hypothetical protein	29.9616	29.8886	29.8957	29.9919	29.9204	29.9745	30.2269	30.1318	29.9308	29.7972	29.9627	30.0282	0.046988	29.9031	0.998121	0.181203	29.9031	0.0711031	0.0140787	29.9031	0.926681
YP_514181.1	YP_514181.1	FTL_1535	kdsA	2-dehydro-3-deoxyphosphooctonate aldolase	29.56	29.6063	29.5086	29.568	29.5103	29.5569	29.6638	29.8419	29.7209	29.4466	29.5109	29.4604	-0.0132626	29.6673	0.998121	0.183885	29.6673	0.0711031	-0.085664	29.6673	0.626648
YP_513475.1	YP_513475.1	FTL_0724	-	5-formyltetrahydrofolate cyclo-ligase	24.9828	24.8915	24.8137	24.9945	25.3166	25.0938	25.2771	24.8951	25.0688	24.8949	24.7085	25.2932	0.238973	25.1011	0.998121	0.184336	25.1011	0.435987	0.0695422	25.1011	0.827829
YP_513717.1	YP_513717.1	FTL_1016	-	short chain dehydrogenase	31.0169	31.0425	30.9281	31.0526	30.8301	30.8649	31.2167	31.2425	31.0824	30.5646	31.0289	30.866	-0.079938	30.9562	0.998121	0.184698	30.9562	0.3778	-0.176054	30.9562	0.626648
YP_513184.1	YP_513184.1	FTL_0411	-	hypothetical protein	27.6021	27.6946	27.9306	27.6559	28.0937	27.8905	27.8337	27.4828	28.4696	29.6688	27.6534	28.0615	0.137614	28.065	0.998121	0.186278	28.065	0.831369	0.718798	28.065	0.606747
YP_514149.1	YP_514149.1	FTL_1498	-	translation initiation inhibitor	30.3495	30.3913	30.2119	30.426	30.0452	30.0945	30.3892	30.629	30.4953	30.7083	30.3526	30.0339	-0.128961	30.3722	0.998121	0.186976	30.3722	0.494358	0.047409	30.3722	0.899627
YP_513645.1	YP_513645.1	FTL_0932	ruvA	Holliday junction DNA helicase RuvA	28.194	28.3551	28.1978	28.1112	28.1921	28.1288	28.4033	28.489	28.4166	28.1798	28.2552	28.141	-0.104925	28.2732	0.998121	0.18733	28.2732	0.0272937	-0.0569779	28.2732	0.630644
YP_513305.1	YP_513305.1	FTL_0536	-	outer membrane protein OmpH	29.27	29.2172	29.584	29.4002	29.8097	29.5826	29.4271	29.1181	30.0944	31.6001	29.3581	29.7259	0.240451	29.6781	0.998121	0.189451	29.6781	0.831423	0.870969	29.6781	0.600631
YP_514413.1	YP_514413.1	FTL_1788	-	succinate dehydrogenase, cytochrome b556	29.6408	29.6951	29.5351	29.708	29.3033	29.5076	29.8404	29.9686	29.6322	29.4022	29.6888	29.4802	-0.117349	29.4687	0.998121	0.190082	29.4687	0.385975	-0.0999074	29.4687	0.729201
YP_514345.1	YP_514345.1	FTL_1714	groEL	chaperonin GroEL	36.6441	36.2962	36.6431	36.6376	36.6591	36.6454	36.7141	36.7172	36.7227	36.8507	36.6409	36.659	0.119572	36.6359	0.998121	0.19023	36.6359	0.316215	0.189073	36.6359	0.609374
YP_513763.1	YP_513763.1	FTL_1066	-	fumarylacetoacetate hydrolase family protein	27.0559	26.2617	26.8435	26.6662	27.0071	26.9448	26.835	26.6856	27.2132	28.2874	26.6401	26.8273	0.152306	26.8947	0.998121	0.190897	26.8947	0.769345	0.531212	26.8947	0.609374
YP_513492.1	YP_513492.1	FTL_0743	-	oxidoreductase, short-chain dehydrogenase family protein	31.0547	31.0587	31.0716	31.0441	30.9474	31.0956	31.2071	31.4444	31.1111	31.0754	31.1548	30.9884	-0.0326289	31.1079	0.998121	0.192517	31.1079	0.0969823	0.0111937	31.1079	0.954525
YP_513489.1	YP_513489.1	FTL_0740	-	hypothetical protein	24.6643	24.6492	24.6419	24.7359	24.5044	24.54	24.9083	24.8976	24.732	24.3738	24.6279	24.5801	-0.0583561	24.7232	0.998121	0.194131	24.7232	0.425511	-0.124567	24.7232	0.691053
YP_513056.1	YP_513056.1	FTL_0261	-	DNA-directed RNA polymerase subunit alpha	32.5694	32.6631	32.4909	32.6684	32.6713	32.7107	32.8339	32.6844	32.7918	32.444	32.7251	32.7269	0.108987	32.5753	0.998121	0.195572	32.5753	0.0999475	0.057549	32.5753	0.716783
YP_513116.1	YP_513116.1	FTL_0328	-	chorismate mutase	29.5545	29.6567	29.5154	29.562	29.5492	29.5643	29.6801	29.8138	29.8207	29.8414	29.5545	29.5162	-0.0170434	29.5312	0.998121	0.195993	29.5312	0.0876535	0.0618345	29.5312	0.689219
YP_513612.1	YP_513612.1	FTL_0893	clpX	ATP-dependent protease ATP-binding subunit ClpX	31.025	31.0849	31.0333	31.0364	31.1084	31.1461	31.2607	31.2084	31.2635	31.1227	31.044	31.182	0.0492496	31.0696	0.998121	0.19647	31.0696	0.0156942	0.0685163	31.0696	0.626648
YP_514215.1	YP_514215.1	FTL_1576	-	DNA mismatch repair protein	25.7655	25.8027	25.8448	25.9535	25.6555	25.7495	25.9228	26.2607	25.8192	25.3703	25.9547	25.7533	-0.0181627	25.849	0.998121	0.196568	25.849	0.394295	-0.111564	25.849	0.708332
YP_513366.1	YP_513366.1	FTL_0606	wbtM	dTDP-D-glucose 4,6-dehydratase	29.9073	29.9846	29.8895	29.9989	29.8502	29.9582	30.085	30.304	29.9842	29.6262	29.9555	29.8058	0.00858328	29.8647	0.998121	0.197274	29.8647	0.220654	-0.131289	29.8647	0.626648
YP_513202.1	YP_513202.1	FTL_0430	-	hypothetical protein	28.1184	28.2623	28.0326	28.2537	27.9043	28.0056	28.3564	28.4984	28.1598	27.6366	28.1033	27.8291	-0.0832362	28.0125	0.998121	0.200418	28.0125	0.628446	-0.281474	28.0125	0.626648
YP_513872.1	YP_513872.1	FTL_1189	mltA	membrane-bound lytic murein transglycosylase A (MLT) family protein	28.2085	28.2186	28.118	28.1163	28.1342	28.149	28.3895	28.4783	28.2806	27.8644	28.0421	28.1125	-0.0484913	28.1992	0.998121	0.201126	28.1992	0.0721569	-0.175327	28.1992	0.600631
YP_512978.1	YP_512978.1	FTL_0183	-	oligoribonuclease	26.8124	26.7728	26.7313	26.8913	26.8625	26.834	26.9001	27.1015	26.9246	26.4562	26.7758	26.6086	0.0904369	26.8677	0.998121	0.203222	26.8677	0.0721228	-0.158616	26.8677	0.600631
YP_513258.1	YP_513258.1	FTL_0486	glgA	glycogen synthase	29.1727	29.246	29.0974	29.2203	29.2066	29.2213	29.4047	29.425	29.3004	28.8958	29.2393	29.0599	0.0440726	29.1611	0.998121	0.204692	29.1611	0.15025	-0.106997	29.1611	0.626648
YP_512867.1	YP_512867.1	FTL_0059	gidB	16S rRNA methyltransferase GidB	27.1491	27.109	26.9954	27.2364	27.134	27.137	27.2621	27.4856	27.1214	26.7951	27.2362	27.0157	0.0846122	27.1	0.998121	0.205206	27.1	0.343262	-0.0688254	27.1	0.817541
YP_514301.1	YP_514301.1	FTL_1666	-	DNA polymerase I	29.1193	29.4135	29.1702	29.2878	29.2642	29.1409	29.4386	29.355	29.5265	29.0974	29.2302	29.1793	-0.00337024	29.3498	0.998121	0.20565	29.3498	0.107035	-0.065391	29.3498	0.702007
YP_514421.1	YP_514421.1	FTL_1796	-	F0F1 ATP synthase subunit gamma	30.524	30.5302	30.4922	30.5336	30.4664	30.5497	30.7287	30.7897	30.6505	30.1313	30.5477	30.5059	0.00109189	30.4196	0.998121	0.207509	30.4196	0.134409	-0.120517	30.4196	0.626648
YP_512937.1	YP_512937.1	FTL_0139	-	carboxylesterase/phospholipase family protein	27.6262	27.5092	27.7854	27.6476	27.9292	27.7861	27.9919	27.5189	28.0392	28.1054	27.6449	28.0683	0.14735	27.7198	0.998121	0.209739	27.7198	0.395159	0.299269	27.7198	0.600631
YP_513602.1	YP_513602.1	FTL_0882	-	apolipoprotein N-acyltransferase	26.3706	26.0531	26.3139	26.364	25.9084	26.0056	26.3958	26.7986	26.1822	25.7435	26.2666	25.9381	-0.153185	26.1501	0.998121	0.213028	26.1501	0.408	-0.263121	26.1501	0.609374
YP_514336.1	YP_514336.1	FTL_1705	ftsK	cell division protein	30.4744	30.4535	30.4992	30.4552	30.3261	30.4621	30.6738	30.827	30.5698	30.1214	30.4292	30.3633	-0.061226	30.5412	0.998121	0.214499	30.5412	0.0747903	-0.171078	30.5412	0.600631
YP_513101.1	YP_513101.1	FTL_0309	aceE	pyruvate dehydrogenase subunit E1	34.5764	34.5751	34.5085	34.5683	34.7362	34.7258	34.8631	34.713	34.73	34.201	34.5771	34.6872	0.123415	34.5848	0.998121	0.215334	34.5848	0.225661	-0.0649098	34.5848	0.789128
YP_514364.1	YP_514364.1	FTL_1733	-	oxidoreductase iron/ascorbate family protein	30.6204	30.6383	30.769	30.6584	30.9314	30.817	30.9684	30.8858	30.8203	30.8045	30.7379	30.8221	0.126331	30.8323	0.998121	0.21559	30.8323	0.0640631	0.112248	30.8323	0.622059
YP_513629.1	YP_513629.1	FTL_0916	-	ketol-acid reductoisomerase	31.9257	32.0589	31.8244	31.9432	31.7499	31.7996	32.1774	32.2104	32.0733	31.6734	31.9555	31.6959	-0.105427	31.907	0.998121	0.217339	31.907	0.14827	-0.161378	31.907	0.606747
YP_513729.1	YP_513729.1	FTL_1028	-	radical SAM superfamily protein	27.0397	27.159	27.058	26.9633	27.0007	26.9372	27.1758	27.4778	27.2612	26.9301	27.1945	26.9061	-0.118487	27.0482	0.998121	0.219358	27.0482	0.141138	-0.0753285	27.0482	0.70615
YP_512987.1	YP_512987.1	FTL_0192	-	cytochrome O ubiquinol oxidase subunit I	31.3157	31.317	31.1869	31.3161	31.0832	31.1518	31.5256	31.7157	31.2377	30.9675	31.2873	31.1886	-0.0894989	31.2361	0.998121	0.21983	31.2361	0.187605	-0.125374	31.2361	0.626648
YP_513613.1	YP_513613.1	FTL_0894	lon	DNA-binding, ATP-dependent protease La	31.8323	31.8446	31.7942	31.9023	31.838	31.8942	32.1035	32.0424	31.9913	31.8288	31.8572	31.8254	0.0544842	31.8252	0.998121	0.22204	31.8252	0.00197734	0.0134706	31.8252	0.889055
YP_514516.1	YP_514516.1	FTL_1906	lpxC	UDP-3-O-[3-hydroxymyristoyl] N-acetylglucosamine deacetylase	29.8648	29.9575	29.8735	29.8777	29.8762	29.8263	30.0911	30.0166	30.2561	30.1418	29.8069	29.9158	-0.0385472	30.0074	0.998121	0.222686	30.0074	0.154351	0.056242	30.0074	0.790941
YP_514303.1	YP_514303.1	FTL_1668	msbA	lipid A transport protein ABC transporter ATP-binding protein/permease	31.3685	31.3834	31.2758	31.3493	31.198	31.2454	31.5811	31.6153	31.4996	31.0927	31.3392	31.2063	-0.0782965	31.4648	0.998121	0.2228	31.4648	0.206544	-0.129799	31.4648	0.626648
YP_514424.1	YP_514424.1	FTL_1799	-	F0F1 ATP synthase subunit B	32.5489	32.2214	32.5389	32.3461	32.5178	32.6079	32.5913	32.782	32.6047	32.7016	32.4816	32.6448	0.0541681	32.4804	0.998121	0.222879	32.4804	0.228518	0.172901	32.4804	0.622059
YP_513261.1	YP_513261.1	FTL_0489	glyQ	glycyl-tRNA synthetase subunit alpha	29.3247	29.6003	29.2999	29.538	29.3744	29.3174	29.6502	29.655	29.5888	29.2846	29.4903	29.2257	0.00163984	29.4319	0.998121	0.223071	29.4319	0.27302	-0.0747272	29.4319	0.786793
YP_513457.1	YP_513457.1	FTL_0706	wyz	predicted O-antigen ligase	25.4013	25.3018	25.2674	25.4798	25.1259	25.3605	25.4962	25.8376	25.3122	24.746	25.3031	25.1652	-0.00146512	25.3023	0.998121	0.22516	25.3023	0.634939	-0.252089	25.3023	0.665293
YP_512829.1	YP_512829.1	FTL_0020	aspS	aspartyl-tRNA synthetase	32.7083	32.5747	32.7553	32.6365	32.7568	32.8194	32.9301	33.0482	32.7359	32.2359	32.6316	32.6945	0.0581216	32.7018	0.998121	0.225307	32.7018	0.318203	-0.158773	32.7018	0.626648
YP_513426.1	YP_513426.1	FTL_0674	panB	3-methyl-2-oxobutanoate hydroxymethyltransferase	31.7801	31.8249	31.6999	31.8894	31.6521	31.6459	32.0098	32.1426	31.8417	31.5336	31.8892	31.7353	-0.0391503	31.6732	0.998121	0.229724	31.6732	0.132903	-0.048899	31.6732	0.821561
YP_513198.1	YP_513198.1	FTL_0426	-	DNA topoisomerase I	30.6319	30.7037	30.7616	30.6849	30.8029	30.6569	30.9934	30.8182	30.9752	30.8794	30.6903	30.831	0.0158061	30.7806	0.998121	0.229844	30.7806	0.0711861	0.101101	30.7806	0.626648
YP_513122.1	YP_513122.1	FTL_0334	-	TolB protein precursor	30.1556	30.2777	30.1798	30.2498	30.0063	30.0151	30.4211	30.6591	30.2265	29.7212	30.1815	29.9511	-0.114007	30.2186	0.998121	0.231156	30.2186	0.256263	-0.253136	30.2186	0.600631
YP_514168.1	YP_514168.1	FTL_1521	-	chitinase family 18 protein	31.4517	31.4672	31.5123	31.4244	31.3883	31.3594	31.7109	31.6928	31.7225	31.5511	31.3628	31.3728	-0.086401	31.4768	0.998121	0.231647	31.4768	0.00933592	-0.0481408	31.4768	0.681595
YP_513050.1	YP_513050.1	FTL_0255	rplO	50S ribosomal protein L15	33.3955	33.1738	33.6543	33.3386	33.6354	33.6265	33.5815	33.367	33.9712	34.6257	33.3969	33.6431	0.125613	33.5863	0.998121	0.232017	33.5863	0.600539	0.480688	33.5863	0.600631
YP_514068.1	YP_514068.1	FTL_1413	spoT	guanosine-3',5'-bis(diphosphate) 3'-pyrophosphohydrolase/(p)ppGpp synthase	29.2938	29.1875	29.3057	29.2774	29.3804	29.3824	29.5133	29.4926	29.4839	29.2564	29.3295	29.415	0.0844311	29.385	0.998121	0.234266	29.385	0.0190742	0.0713175	29.385	0.626648
YP_513981.1	YP_513981.1	FTL_1310	ndk	nucleoside diphosphate kinase	31.7472	31.7915	31.9392	31.7779	32.0891	32.0396	32.074	31.9325	32.1767	32.6377	31.7383	32.0176	0.142937	31.9845	0.998121	0.23511	31.9845	0.459435	0.305227	31.9845	0.618732
YP_514125.1	YP_514125.1	FTL_1474	greA	transcription elongation factor GreA	32.589	32.6944	32.9541	32.6978	32.9217	32.7888	32.8777	32.7468	33.3201	33.8926	32.5485	32.7896	0.0569571	32.9134	0.998121	0.235698	32.9134	0.57704	0.331081	32.9134	0.626648
YP_514043.1	YP_514043.1	FTL_1388	-	L-aspartate oxidase	26.4322	26.3134	26.3337	26.4155	26.2945	26.2207	26.6458	26.679	26.4694	26.2739	26.4962	26.3479	-0.0495539	26.3105	0.998121	0.238288	26.3105	0.18405	0.0128943	26.3105	0.964269
YP_514524.1	YP_514524.1	FTL_1914	ripA	hypothetical protein	31.1512	31.1942	31.1594	31.2406	30.9541	31.0039	31.4405	31.6028	31.177	30.8996	31.2366	31.054	-0.102036	31.1878	0.998121	0.238498	31.1878	0.159719	-0.104904	31.1878	0.650926
YP_514563.1	YP_514563.1	FTL_1967	-	trp operon repressor	23.3373	23.4718	23.2356	23.3853	23.7057	23.5772	23.3629	23.4238	23.9817	24.3654	23.1923	23.2314	0.207825	23.5612	0.998121	0.241215	23.5612	0.527601	0.24813	23.5612	0.626648
YP_513275.1	YP_513275.1	FTL_0506	lpxH	UDP-2,3-diacylglucosamine hydrolase	25.6577	25.6289	25.5348	25.7489	25.5239	25.6199	25.8396	26.1175	25.5919	25.071	25.4542	25.1925	0.0237025	25.7194	0.998121	0.242499	25.7194	0.246633	-0.367961	25.7194	0.600631
YP_513880.1	YP_513880.1	FTL_1197	pheS	phenylalanyl-tRNA synthetase subunit alpha	30.6782	30.6103	30.7121	30.7525	30.7643	30.7032	30.8623	30.953	30.9282	30.7648	30.6813	30.6889	0.0731164	30.7945	0.998121	0.247639	30.7945	0.0012139	0.0448017	30.7945	0.635265
YP_514419.1	YP_514419.1	FTL_1794	atpC	F0F1 ATP synthase subunit epsilon	30.7242	30.779	31.0967	30.7135	31.0026	30.7974	30.9621	30.946	31.4399	32.1127	30.6716	30.9573	-0.0287841	31.0058	0.998121	0.24932	31.0058	0.608654	0.380536	31.0058	0.626648
YP_512811.1	YP_512811.1	FTL_0001	dnaA	chromosomal replication initiation protein	30.2819	30.1218	30.2037	30.2961	30.1856	30.2355	30.5391	30.4933	30.337	30.1654	30.2261	30.1666	0.0366543	30.2317	0.998121	0.254027	30.2317	0.0536558	-0.016427	30.2317	0.937963
YP_513259.1	YP_513259.1	FTL_0487	-	maltodextrin phosphorylase	29.9832	30.0202	29.9013	30.0415	29.9554	29.8871	30.3147	30.1241	30.2337	30.0029	29.9913	29.9689	-0.00690999	29.962	0.998121	0.255925	29.962	0.0451109	0.0195028	29.962	0.91822
YP_513975.1	YP_513975.1	FTL_1304	-	glutamate--cysteine ligase	30.0601	30.0257	30.0205	30.0283	29.9767	29.9799	30.2802	30.4308	30.1694	29.6457	30.08	30.0153	-0.0404302	30.1383	0.998121	0.258029	30.1383	0.0402316	-0.121767	30.1383	0.622059
YP_514260.1	YP_514260.1	FTL_1621	-	ABC transporter ATP-binding	28.3818	28.3444	28.3324	28.8895	28.7853	29.0095	28.6639	28.2127	28.96	28.6148	28.8286	29.0887	0.541887	28.6785	0.998121	0.259295	28.6785	0.3778	0.49115	28.6785	0.600631
YP_513797.1	YP_513797.1	FTL_1110	-	hypothetical protein	28.2939	28.5918	28.7822	28.4735	28.6494	28.5309	28.6581	28.5389	29.2496	30.1008	28.4243	28.4964	-0.00470394	28.7447	0.998121	0.259614	28.7447	0.670857	0.45123	28.7447	0.626648
YP_513121.1	YP_513121.1	FTL_0333	-	hypothetical protein	26.8337	26.7976	26.8678	26.9006	26.7598	26.7857	27.1264	27.2855	26.8661	26.4682	26.7603	26.6652	-0.017669	26.8517	0.998121	0.25967	26.8517	0.0750339	-0.201782	26.8517	0.600631
YP_513494.1	YP_513494.1	FTL_0745	-	excinuclease ABC subunit B	28.2864	28.2798	28.1565	28.3015	28.1409	28.1227	28.5265	28.5799	28.3969	28.253	28.3455	28.1479	-0.0525295	28.2234	0.998121	0.260217	28.2234	0.0367943	0.0079196	28.2234	0.967136
YP_513229.1	YP_513229.1	FTL_0457	-	cold shock protein	29.3186	29.3058	29.7804	29.2704	29.6494	29.4963	29.5668	29.4588	30.1641	31.1642	29.5792	29.7115	0.00374437	29.7104	0.998121	0.261642	29.7104	0.717771	0.683366	29.7104	0.606747
YP_514003.1	YP_514003.1	FTL_1338	-	alanine racemase	26.4777	26.6457	26.3833	26.5577	26.5617	26.6047	26.7524	26.5817	26.9576	26.9714	26.6637	26.5899	0.0724998	26.5835	0.998121	0.261687	26.5835	0.0871525	0.239486	26.5835	0.600631
YP_514169.1	YP_514169.1	FTL_1522	-	2-amino-3-ketobutyrate coenzyme A ligase	31.2832	31.2947	31.1761	31.2618	31.4196	31.3382	31.6475	31.124	31.7743	31.8609	31.3062	31.7507	0.0885132	31.3901	0.998121	0.2639	31.3901	0.237935	0.387888	31.3901	0.600631
YP_514307.1	YP_514307.1	FTL_1672	-	AcrB/AcrD/AcrF family transporter	28.6488	28.4367	28.4748	28.7166	28.2605	28.4035	28.8323	28.8564	28.6641	28.0795	28.8234	28.3738	-0.0599376	28.4198	0.998121	0.264159	28.4198	0.265788	-0.094519	28.4198	0.765021
YP_512888.1	YP_512888.1	FTL_0087	-	acetyltransferase protein	28.8473	28.8528	28.7926	28.7027	28.7925	28.8649	29.0346	29.1247	29.1355	29.212	28.8741	28.7847	-0.0441991	28.7598	0.998121	0.267391	28.7598	0.0249177	0.126005	28.7598	0.606747
YP_513256.1	YP_513256.1	FTL_0484	pgm	phosphoglucomutase	30.8202	30.5892	30.7906	30.6763	30.7374	30.6947	31.0252	30.9061	31.0743	30.9275	30.6631	30.7076	-0.0305204	30.7121	0.998121	0.268551	30.7121	0.0765113	0.0327451	30.7121	0.885886
YP_513569.1	YP_513569.1	FTL_0847	yajC	preprotein translocase family protein	30.1421	30.1289	30.2786	30.3072	30.1719	30.2212	30.5148	30.3074	30.5384	31.0458	30.2341	30.3067	0.0502491	30.2913	0.998121	0.270317	30.2913	0.345671	0.345672	30.2913	0.600631
YP_514464.1	YP_514464.1	FTL_1842	gatA	aspartyl/glutamyl-tRNA amidotransferase subunit A	30.0395	30.0583	30.0778	30.0155	30.0761	30.0586	30.2941	30.4095	30.2874	30.053	30.0479	30.0907	-0.00848483	30.0668	0.998121	0.271777	30.0668	0.000274965	0.0053099	30.0668	0.95704
YP_514088.1	YP_514088.1	FTL_1433	-	arabinose phosphate isomerase	29.5164	29.4991	29.4968	29.5914	29.5744	29.5453	29.7137	29.7481	29.8668	29.7213	29.4429	29.4989	0.0662532	29.552	0.998121	0.27209	29.552	0.0059539	0.0502315	29.552	0.689219
YP_514241.1	YP_514241.1	FTL_1602	-	delta-aminolevulinic acid dehydratase	29.3892	29.3301	29.228	29.2655	29.4224	29.4851	29.6877	29.5212	29.5579	29.6104	29.5281	29.6365	0.0752285	29.4111	0.998121	0.273162	29.4111	0.0116217	0.27585	29.4111	0.483522
YP_513505.1	YP_513505.1	FTL_0760	-	C32 tRNA thiolase	27.4122	27.4267	27.4907	27.4551	27.5861	27.4817	27.692	27.6685	27.7929	27.4737	27.3884	27.5367	0.0644212	27.5152	0.998121	0.274597	27.5152	0.00620252	0.0230731	27.5152	0.867972
YP_513205.1	YP_513205.1	FTL_0433	-	ribosomal large subunit methyltransferase J	25.8092	26.0179	25.8541	25.9186	25.7793	25.9184	26.1676	26.092	26.2472	26.2758	25.879	25.8588	-0.0216315	26.0513	0.998121	0.275197	26.0513	0.0491818	0.110807	26.0513	0.626648
YP_514375.1	YP_514375.1	FTL_1744	rpoB	DNA-directed RNA polymerase subunit beta	34.101	34.1376	34.1081	34.1336	34.162	34.0778	34.4924	34.313	34.3712	34.0567	34.1777	34.1689	0.00889375	34.1277	0.998121	0.276593	34.1277	0.00797629	0.0188901	34.1277	0.896848
YP_514103.1	YP_514103.1	FTL_1448	uvrC	excinuclease ABC subunit C	26.383	26.5092	26.4723	26.4059	26.2454	26.3418	26.6316	26.8921	26.6732	25.8608	26.3778	26.2231	-0.123753	26.4896	0.998121	0.277486	26.4896	0.0821902	-0.300941	26.4896	0.600631
YP_513759.1	YP_513759.1	FTL_1062	-	3-deoxy-D-manno-octulosonate 8-phosphate phosphatase	26.7056	26.7009	26.7564	27.1292	26.534	26.7136	26.8511	27.1957	26.9541	27.1795	26.505	26.4751	0.0713601	26.9701	0.998121	0.279368	26.9701	0.336897	-0.00106418	26.9701	0.998857
YP_514222.1	YP_514222.1	FTL_1583	gadC	glutamate:gamma-aminobutyric acid antiporter family protein, putative glutamate transporter	22.2505	21.5894	22.0661	21.8576	21.9376	21.7194	22.5353	21.5975	22.6121	23.3707	22.0182	22.1732	-0.130476	22.0072	0.998121	0.279641	22.0072	0.57704	0.552005	22.0072	0.600631
YP_513185.1	YP_513185.1	FTL_0412	murB	UDP-N-acetylenolpyruvoylglucosamine reductase	27.3551	27.3706	27.3662	27.3053	27.4334	27.3422	27.6233	27.627	27.681	27.3091	27.4461	27.4814	-0.00363958	27.3882	0.998121	0.279815	27.3882	0.00273052	0.0482438	27.3882	0.681595
YP_513147.1	YP_513147.1	FTL_0371	-	hypothetical protein	27.1991	27.2352	27.1451	27.2185	27.3035	27.2254	27.426	27.4209	27.5733	27.8911	27.241	27.331	0.0559799	27.2315	0.998121	0.280278	27.2315	0.215226	0.294544	27.2315	0.600631
YP_513758.1	YP_513758.1	FTL_1061	-	inorganic pyrophosphatase	31.8426	31.6517	32.1366	31.862	32.0741	32.002	32.2033	32.0819	32.1893	32.3613	31.9845	32.1278	0.102424	32.0394	0.998121	0.281216	32.0394	0.222507	0.280906	32.0394	0.600631
YP_514230.1	YP_514230.1	FTL_1591	accC	Acetyl-CoA carboxylase, biotin carboxylase subunit	33.3045	33.3608	33.1705	33.3614	33.3002	33.253	33.4735	33.5301	33.6768	33.1413	33.3266	33.2337	0.0262573	33.3516	0.998121	0.281573	33.3516	0.109183	-0.0447005	33.3516	0.864618
YP_513596.1	YP_513596.1	FTL_0876	-	hypothetical protein	27.4468	27.4851	27.533	27.5195	27.4665	27.4334	27.7533	27.8058	27.7528	27.406	27.4622	27.2711	-0.0151528	27.4529	0.998121	0.282326	27.4529	0.00270194	-0.10853	27.4529	0.600631
YP_513468.1	YP_513468.1	FTL_0717	rne	ribonuclease E	32.8027	32.83	32.7436	32.8216	32.7008	32.7478	33.1041	33.1638	32.9582	32.322	32.7759	32.7091	-0.0353641	32.8435	0.998121	0.283261	32.8435	0.0801948	-0.189779	32.8435	0.60101
YP_514434.1	YP_514434.1	FTL_1809	infB	translation initiation factor IF-2	33.162	33.0665	33.0671	33.1525	33.165	33.1379	33.3962	33.4122	33.3401	33.3232	33.1445	33.1928	0.0532356	33.1418	0.998121	0.284286	33.1418	0.0127341	0.121655	33.1418	0.606747
YP_512996.1	YP_512996.1	FTL_0201	-	hypothetical protein	25.6485	25.7342	25.6643	25.7372	25.4154	25.4487	25.8467	26.0585	25.9952	25.6971	25.5368	25.3971	-0.148575	25.6589	0.998121	0.284472	25.6589	0.0889606	-0.138686	25.6589	0.626648
YP_513079.1	YP_513079.1	FTL_0286	-	hypothetical protein	24.5174	24.3713	24.8291	24.3448	25.2075	24.8585	24.7801	23.9386	25.8586	27.8656	24.5689	25.1511	0.230952	25.0265	0.998121	0.286449	25.0265	0.831203	1.28922	25.0265	0.600631
YP_513623.1	YP_513623.1	FTL_0904	hflC	protease modulator HflC	31.5303	31.4864	31.4184	31.4858	31.3311	31.4126	31.7765	31.843	31.6751	31.358	31.4258	31.4141	-0.0685271	31.53	0.998121	0.286467	31.53	0.0060931	-0.0790734	31.53	0.626648
YP_514306.1	YP_514306.1	FTL_1671	-	RND efflux transporter	29.4484	29.4799	29.4551	29.5497	29.336	29.3481	29.8238	29.6307	29.8021	29.5905	29.4365	29.4668	-0.0498497	29.4971	0.998121	0.291058	29.4971	0.00646047	0.0368281	29.4971	0.790248
YP_512841.1	YP_512841.1	FTL_0033	pyrC	dihydroorotase	29.7828	29.9	29.8631	29.8345	29.9266	29.8102	30.1093	30.097	30.2159	29.9416	29.8849	29.8275	0.00843928	29.9365	0.998121	0.292084	29.9365	0.00207728	0.0360177	29.9365	0.753961
YP_514283.1	YP_514283.1	FTL_1644	-	glycerol kinase	27.7869	27.7135	27.7783	27.7295	27.8363	27.711	28.0378	28.0076	28.1119	27.9529	27.8371	28.0421	-0.000623833	27.811	0.998121	0.292884	27.811	0.00455922	0.184495	27.811	0.600631
YP_513286.1	YP_513286.1	FTL_0517	-	ABC transporter ATP-binding protein	27.7791	27.8417	27.6664	27.8154	27.4173	27.5927	28.0213	28.3092	27.8422	27.0241	27.6388	27.461	-0.153917	27.6724	0.998121	0.29519	27.6724	0.200569	-0.387746	27.6724	0.600631
YP_513998.1	YP_513998.1	FTL_1332	-	hesB family protein	29.1368	29.1003	29.4872	29.2078	29.269	29.2027	29.3923	29.4539	29.7654	30.3883	29.235	29.2096	-0.0149399	29.3092	0.998121	0.295792	29.3092	0.645176	0.369529	29.3092	0.639171
YP_514013.1	YP_514013.1	FTL_1350	-	glycyl-tRNA synthetase subunit beta	30.7921	30.8736	30.78	30.8488	30.87	30.7882	31.1155	31.1141	31.1043	30.5276	30.8438	30.8111	0.0204358	30.8296	0.998121	0.296066	30.8296	0.0192291	-0.0876984	30.8296	0.626648
YP_514240.1	YP_514240.1	FTL_1601	-	tRNA/rRNA methyltransferase	24.8792	24.9815	24.8475	24.9273	24.8923	24.7772	25.1871	25.3064	25.1095	24.6804	25.0952	24.8013	-0.0371433	24.7721	0.998121	0.298275	24.7721	0.232126	-0.0437684	24.7721	0.903711
YP_513634.1	YP_513634.1	FTL_0921	-	endonuclease III	24.533	24.6313	24.5422	24.5753	24.3961	24.4339	24.8438	24.971	24.7871	24.0652	24.4201	23.9577	-0.100439	24.5312	0.998121	0.298473	24.5312	0.120003	-0.421162	24.5312	0.600631
YP_514410.1	YP_514410.1	FTL_1785	sdhB	succinate dehydrogenase iron-sulfur subunit	33.371	33.4782	33.2496	33.3872	33.1452	33.2176	33.6628	33.874	33.4578	32.8867	33.3729	33.153	-0.116303	33.2797	0.998121	0.298563	33.2797	0.104878	-0.228785	33.2797	0.600631
YP_513282.1	YP_513282.1	FTL_0513	-	hypothetical protein	25.1798	25.379	25.1236	25.2375	25.0739	25.151	25.5199	25.7121	25.353	24.9773	25.0801	24.9828	-0.0733497	25.2617	0.998121	0.30088	25.2617	0.129316	-0.21408	25.2617	0.606747
YP_514183.1	YP_514183.1	FTL_1537	pnp	polynucleotide phosphorylase/polyadenylase	32.0933	32.117	32.0092	32.1124	32.0222	32.0274	32.4345	32.4282	32.2615	31.9062	32.1109	31.9596	-0.0191432	32.0801	0.998121	0.301581	32.0801	0.0148375	-0.080915	32.0801	0.632533
YP_514074.1	YP_514074.1	FTL_1419	-	cyanophycinase	32.0473	32.1047	32.0902	32.0984	32.135	32.052	32.3807	32.3395	32.4288	31.9808	32.064	32.043	0.0144228	32.0971	0.998121	0.302269	32.0971	0.00222611	-0.0514521	32.0971	0.676264
YP_512851.1	YP_512851.1	FTL_0043	-	chorismate mutase	26.6881	26.4226	26.4546	26.5864	26.6986	26.6591	26.7781	26.92	26.7741	26.3736	26.5683	26.7174	0.126273	26.502	0.998121	0.302312	26.502	0.0200621	0.0313325	26.502	0.867972
YP_513559.1	YP_513559.1	FTL_0837	metIQ	D-methionine binding transport protein, ABC transporter, membrane and periplasmic protein	29.3649	29.2915	29.4419	29.3834	29.6123	29.7193	29.777	29.6026	29.6263	29.5978	29.3465	29.8108	0.205577	29.4241	0.998121	0.302554	29.4241	0.173076	0.218954	29.4241	0.622059
YP_513115.1	YP_513115.1	FTL_0327	ispH	4-hydroxy-3-methylbut-2-enyl diphosphate reductase	29.3939	29.0419	29.3268	29.4132	29.5876	29.338	29.7296	29.1583	29.7851	30.249	29.3406	29.9336	0.192105	29.4585	0.998121	0.303482	29.4585	0.501021	0.586885	29.4585	0.600631
YP_514073.1	YP_514073.1	FTL_1418	-	asparaginase	29.5108	29.4505	29.553	29.4933	29.7	29.6144	29.8291	29.7106	29.8856	29.9618	29.417	29.6541	0.0978141	29.6239	0.998121	0.303678	29.6239	0.268213	0.172871	29.6239	0.642701
YP_513829.1	YP_513829.1	FTL_1143	rpmF	50S ribosomal protein L32	31.6489	31.7176	32.0232	31.8217	32.0606	31.9061	32.0237	31.7905	32.4865	33.1988	31.7504	31.7716	0.132871	31.8928	0.998121	0.30369	31.8928	0.682431	0.443714	31.8928	0.626648
YP_513714.1	YP_513714.1	FTL_1013	-	hypothetical protein	28.3556	28.335	28.3198	28.374	28.3218	28.2865	28.7067	28.6714	28.547	28.2197	28.3916	28.4056	-0.00934681	28.2851	0.998121	0.304902	28.2851	0.0028224	0.00221673	28.2851	0.990208
YP_512819.1	YP_512819.1	FTL_0009	-	outer membrane protein	32.9255	32.7758	33.3802	32.9692	33.2804	33.0078	33.0865	32.8581	34.0541	35.0574	33.0581	33.4262	0.0586211	33.3414	0.998121	0.305705	33.3414	0.667429	0.820051	33.3414	0.600631
YP_513999.1	YP_513999.1	FTL_1333	-	selenocysteine lyase	29.0669	29.161	29.0422	29.0867	29.0939	29.0192	29.4342	29.3654	29.3943	28.9865	28.922	29.0386	-0.0234101	29.1839	0.998121	0.307947	29.1839	0.0209768	-0.107661	29.1839	0.626648
YP_513551.1	YP_513551.1	FTL_0829	-	glycerophosphoryl diester phosphodiesterase	26.7503	26.6944	26.7757	26.7913	26.5718	26.6347	27.0097	27.1566	26.9799	26.6068	26.7248	26.5458	-0.0742069	26.8512	0.998121	0.308577	26.8512	0.0190742	-0.114347	26.8512	0.626648
YP_513441.1	YP_513441.1	FTL_0690	-	Acyl-CoA synthetase (long-chain-fatty-acid--CoA ligase)	28.4786	28.4249	28.4462	28.4152	28.4226	28.4715	28.7161	28.8881	28.6896	28.0376	28.3039	28.2823	-0.0134701	28.4958	0.998121	0.314716	28.4958	0.0902207	-0.241943	28.4958	0.600631
YP_514372.1	YP_514372.1	FTL_1741	-	putative DNA-binding/iron metalloprotein/AP endonuclease	27.1377	27.1483	27.0438	27.04	27.1514	27.0522	27.3254	27.3633	27.5886	27.2524	27.0944	27.042	-0.0287475	27.2043	0.998121	0.31581	27.2043	0.00746798	0.0196722	27.2043	0.903711
YP_513828.1	YP_513828.1	FTL_1142	-	putative glycerol-3-phosphate acyltransferase PlsX	31.4346	31.5762	31.5024	31.6756	31.3538	31.4572	31.8398	32.0291	31.5932	30.8365	31.5758	31.4864	-0.00892487	31.5144	0.998121	0.316278	31.5144	0.478749	-0.204892	31.5144	0.716783
YP_514409.1	YP_514409.1	FTL_1784	sucA	2-oxoglutarate dehydrogenase E1 component	32.9132	33.0272	32.8424	32.9175	32.8546	32.8994	33.2878	33.3454	33.0999	32.4793	32.9456	32.8503	-0.0370878	32.8646	0.998121	0.31678	32.8646	0.100861	-0.169199	32.8646	0.626648
YP_513425.1	YP_513425.1	FTL_0673	panC	pantoate-beta-alanine ligase	32.6783	32.6316	32.5805	32.6525	32.5936	32.5435	33.0558	32.7315	33.0555	32.7871	32.6958	32.8367	-0.0336106	32.6025	0.998121	0.317462	32.6025	0.01146	0.14305	32.6025	0.60101
YP_513769.1	YP_513769.1	FTL_1072	-	1-deoxy-D-xylulose-5-phosphate synthase	29.2476	28.8677	29.2806	29.0793	29.4059	29.3717	29.4771	29.4141	29.4586	29.3449	29.0836	29.3512	0.153645	29.2699	0.998121	0.317962	29.2699	0.203131	0.127923	29.2699	0.701446
YP_513009.1	YP_513009.1	FTL_0214	-	L-lactate dehydrogenase	25.0876	25.1828	25.0113	25.0097	25.1419	25.41	25.6156	24.9827	25.6421	25.8161	24.9884	25.6784	0.0933285	25.1893	0.998121	0.319557	25.1893	0.347749	0.400414	25.1893	0.600631
YP_513370.1	YP_513370.1	FTL_0610	rho	transcription termination factor Rho	30.9981	31.0338	31.2206	31.0287	31.4078	31.35	31.4157	31.2527	31.5566	31.5625	31.0011	31.3527	0.177969	31.2903	0.998121	0.324122	31.2903	0.161044	0.221287	31.2903	0.622059
YP_514484.1	YP_514484.1	FTL_1867	-	protease yegQ	28.9675	28.9586	28.8655	28.8589	28.8752	28.9092	29.1925	29.3115	29.2706	28.814	28.8596	28.8544	-0.0493822	28.9298	0.998121	0.327677	28.9298	0.000344696	-0.0878419	28.9298	0.604645
YP_514352.1	YP_514352.1	FTL_1721	prfA	peptide chain release factor 1	29.4966	29.4566	29.7546	29.5048	29.8917	29.7012	29.8573	29.7831	30.051	30.2699	29.3147	29.8211	0.129996	29.8539	0.998121	0.327839	29.8539	0.402481	0.23264	29.8539	0.656905
YP_512874.1	YP_512874.1	FTL_0070	rpsT	30S ribosomal protein S20	27.6484	27.6107	27.9444	27.7028	28.676	28.2403	27.9435	27.7249	28.5198	29.8469	27.8996	28.6588	0.471866	28.0679	0.998121	0.328256	28.0679	0.680805	1.06728	28.0679	0.600631
YP_514331.1	YP_514331.1	FTL_1700	-	Sodium/proline permease	25.9823	25.942	25.7778	25.9062	25.8563	25.9755	26.3159	26.0021	26.3699	26.3927	25.9307	26.1161	0.0119932	26.0278	0.998121	0.328605	26.0278	0.459435	0.245831	26.0278	0.673713
YP_513891.1	YP_513891.1	FTL_1208	dcd	deoxycytidine triphosphate deaminase	28.0458	28.0901	28.0641	28.1041	28.1791	28.1756	28.2821	28.3529	28.5545	28.4679	28.1094	28.1994	0.0862249	28.1421	0.998121	0.329805	28.1421	0.0155209	0.192253	28.1421	0.600631
YP_514408.1	YP_514408.1	FTL_1783	sucB	dihydrolipoamide succinyltransferase component of 2-oxoglutarate dehydrogenase complex	33.1242	32.886	33.0501	32.9861	33.0624	33.1575	33.3517	33.4375	33.2653	33.3035	33.1643	33.1095	0.0485388	33.043	0.998121	0.331376	33.043	0.0197911	0.172289	33.043	0.600631
YP_513890.1	YP_513890.1	FTL_1207	-	MRP like protein	27.486	27.6294	27.5786	27.6016	27.5783	27.5202	27.9065	27.8224	27.966	27.5401	27.5686	27.5132	0.00202199	27.6559	0.998121	0.333612	27.6559	0.00520138	-0.02406	27.6559	0.886817
YP_514518.1	YP_514518.1	FTL_1908	-	cell division protein FtsA	31.4669	31.5105	31.4305	31.4671	31.4633	31.4372	31.7981	31.9056	31.7127	31.3499	31.49	31.4062	-0.01341	31.4794	0.998121	0.336172	31.4794	0.00238067	-0.0539203	31.4794	0.691053
YP_514220.1	YP_514220.1	FTL_1581	-	lipoprotein	28.8861	29.1201	29.0226	28.9855	28.7356	28.8127	29.2709	29.5137	29.2635	28.954	28.986	28.7431	-0.165003	28.91	0.998121	0.33978	28.91	0.0408294	-0.11525	28.91	0.626648
YP_513823.1	YP_513823.1	FTL_1137	-	3-oxoacyl-ACP synthase	31.5724	31.6172	31.5992	31.7475	31.5864	31.6176	31.9139	32.0531	31.8513	31.4466	31.5456	31.4385	0.0542366	31.6354	0.998121	0.343188	31.6354	0.0112594	-0.119359	31.6354	0.622059
YP_514024.1	YP_514024.1	FTL_1363	-	hypothetical protein	25.99	25.9219	25.8846	25.8945	25.748	25.8555	26.2254	26.4693	26.1325	25.6497	25.7935	25.7319	-0.0995055	25.8661	0.998121	0.343544	25.8661	0.00716601	-0.207109	25.8661	0.600631
YP_514047.1	YP_514047.1	FTL_1392	deaD	cold-shock DEAD-box protein A	32.4795	32.357	32.368	32.4553	32.294	32.2701	32.707	32.8413	32.6873	32.0367	32.3396	32.3194	-0.0616903	32.4626	0.998121	0.34371	32.4626	0.014742	-0.169582	32.4626	0.600631
YP_514540.1	YP_514540.1	FTL_1939	-	outer membrane lipoprotein	28.4651	28.3809	28.5043	28.4579	28.3425	28.3596	28.7608	28.8729	28.7512	28.5382	28.4826	28.4419	-0.0634235	28.4388	0.998121	0.344854	28.4388	0.0190502	0.0374789	28.4388	0.861087
YP_512889.1	YP_512889.1	FTL_0088	-	acetyltransferase protein	29.7673	29.7543	29.7299	29.7839	29.6921	29.8228	30.0667	30.2707	29.9494	29.3887	29.7959	29.6297	0.0157985	29.7467	0.998121	0.345109	29.7467	0.0470841	-0.145735	29.7467	0.626648
YP_513142.1	YP_513142.1	FTL_0359	-	Type IV pili fiber building block protein	25.7034	25.5216	25.7047	25.6629	25.3712	25.5328	25.9294	26.2973	25.7442	24.7378	25.662	25.5641	-0.120955	25.608	0.998121	0.347085	25.608	0.285386	-0.321951	25.608	0.616432
YP_513199.1	YP_513199.1	FTL_0427	-	chmomosome partition protein A	28.7684	28.7633	28.639	28.6898	28.7441	28.6481	29.1123	28.7912	29.3153	29.142	28.5904	28.7355	-0.0296021	28.7232	0.998121	0.349332	28.7232	0.0719753	0.0990311	28.7232	0.703857
YP_514562.1	YP_514562.1	FTL_1966	-	anthranilate synthase component I	29.7246	29.8065	29.6649	29.7784	29.7739	29.77	30.1751	29.9484	30.1252	29.7899	29.879	29.8832	0.0420962	29.7964	0.998121	0.350872	29.7964	0.000559754	0.118687	29.7964	0.600631
YP_513321.1	YP_513321.1	FTL_0555	truB	tRNA pseudouridine synthase B	25.2318	25.3925	25.4984	25.3593	25.6662	25.4383	25.6625	25.9646	25.5522	26.0627	25.1989	25.4658	0.113661	25.5513	0.998121	0.352149	25.5513	0.353086	0.201545	25.5513	0.68718
YP_513875.1	YP_513875.1	FTL_1192	-	chaperone protein DnaJ	29.6668	29.8367	29.7902	29.7885	29.8625	29.8523	29.963	30.2376	30.1572	29.8955	29.7844	29.7044	0.0698579	29.9188	0.998121	0.354674	29.9188	0.010616	0.0301577	29.9188	0.879927
YP_513488.1	YP_513488.1	FTL_0739	-	tRNA uridine 5-carboxymethylaminomethyl modification protein GidA	30.4265	30.253	30.4435	30.4486	30.5845	30.4754	30.7956	30.6859	30.7081	30.4747	30.4144	30.4861	0.128531	30.5052	0.998121	0.355541	30.5052	0.0140886	0.0840573	30.5052	0.667211
YP_513308.1	YP_513308.1	FTL_0539	-	UDP-N-acetylglucosamine acyltransferase	30.0456	29.9774	29.9309	30.0346	29.9083	29.8823	30.3305	30.3712	30.3227	30.0601	30.0049	29.922	-0.0428722	29.9904	0.998121	0.356821	29.9904	0.00109893	0.0110544	29.9904	0.942004
YP_514561.1	YP_514561.1	FTL_1963	-	hypothetical protein	25.2886	24.632	25.3692	24.8799	25.7403	25.8949	25.3537	25.6456	25.3728	25.1595	25.2926	25.5998	0.408424	25.2444	0.998121	0.36078	25.2444	0.3778	0.254055	25.2444	0.644273
YP_514517.1	YP_514517.1	FTL_1907	-	cell division protein FtsZ	33.9891	33.7906	33.8802	33.7878	33.8166	33.9468	34.1939	34.2648	34.2839	33.9799	33.9079	33.8997	-0.0362426	33.9905	0.998121	0.360875	33.9905	0.000323169	0.0425283	33.9905	0.70615
YP_513143.1	YP_513143.1	FTL_0360	-	heat shock protein HtpX	27.0475	27.0472	27.0132	27.2243	27.0336	27.0299	27.4334	27.4065	27.3516	27.411	27.2302	27.2115	0.0599968	27.1324	0.998121	0.361213	27.1324	0.00785503	0.248285	27.1324	0.600631
YP_514428.1	YP_514428.1	FTL_1803	ileP	major facilitator transporter, isoleucine transporter	24.4473	24.5775	24.0401	24.5112	23.662	24.0089	24.859	24.7382	24.5576	23.7885	24.5112	24.1025	-0.294254	24.3866	0.998121	0.363315	24.3866	0.207334	-0.220881	24.3866	0.626648
YP_513553.1	YP_513553.1	FTL_0831	-	cyanophycin synthetase	31.7574	31.8546	31.7381	31.7695	31.6774	31.7064	32.218	32.1109	32.1151	31.6947	31.8137	31.7592	-0.0656218	31.7312	0.998121	0.3646	31.7312	4.91672e-05	-0.0275025	31.7312	0.772692
YP_513506.1	YP_513506.1	FTL_0761	smpB	SsrA-binding protein	24.366	24.7058	24.3262	24.375	24.7668	24.8219	24.9636	24.7631	24.7702	24.3995	24.355	24.6457	0.188587	24.6014	0.998121	0.366295	24.6014	0.256019	0.000742147	24.6014	0.999185
YP_514407.1	YP_514407.1	FTL_1782	apt	adenine phosphoribosyltransferase	30.9193	30.979	30.8767	30.9156	30.8418	30.8091	31.2411	31.4191	31.22	30.6865	31.0381	30.8585	-0.0694958	30.8478	0.998121	0.368456	30.8478	0.00331299	-0.0639328	30.8478	0.685201
YP_513919.1	YP_513919.1	FTL_1239	ffh	signal recognition particle protein, Ffh	31.4863	31.5647	31.5584	31.5066	31.5452	31.5085	31.9049	32.0157	31.8006	31.3668	31.5871	31.5027	-0.0163894	31.589	0.998121	0.370573	31.589	0.0124449	-0.0509476	31.589	0.79425
YP_513529.1	YP_513529.1	FTL_0797	-	Type IV pili associated protein	26.843	26.8478	26.7401	26.8004	26.6498	26.8003	27.2383	27.2784	27.0274	26.701	26.9406	26.6726	-0.0601217	26.8291	0.998121	0.371054	26.8291	0.0214676	-0.0389125	26.8291	0.867972
YP_513816.1	YP_513816.1	FTL_1129	-	acetyltransferase	29.6476	29.3932	29.5727	29.5115	29.5546	29.5327	29.8716	30.0338	29.8255	29.6826	29.6674	29.5209	-0.00492898	29.6205	0.998121	0.372438	29.6205	0.00279948	0.0857847	29.6205	0.626648
YP_513643.1	YP_513643.1	FTL_0930	ruvC	Holliday junction resolvase	27.07	27.2914	26.9895	27.1714	26.9625	26.9962	27.4737	27.6542	27.3444	26.7306	27.1786	26.8134	-0.0735939	27.1791	0.998121	0.373829	27.1791	0.115746	-0.20942	27.1791	0.626648
YP_513640.1	YP_513640.1	FTL_0927	-	lipoyl synthase	28.693	28.6921	28.7676	28.7315	29.046	28.9696	29.1293	28.7785	29.3664	29.6602	28.7471	29.0726	0.198117	28.9718	0.998121	0.373834	28.9718	0.223066	0.44242	28.9718	0.600631
YP_513945.1	YP_513945.1	FTL_1274	bioC	biotin synthesis protein BioC	28.7959	28.7781	28.6448	28.8134	28.6435	28.7474	29.124	29.19	29.0266	28.5716	28.7926	28.6819	-0.00483477	28.7534	0.998121	0.373924	28.7534	0.00598638	-0.057554	28.7534	0.732404
YP_513862.1	YP_513862.1	FTL_1179	hfp	ribosome hibernation-promoting factor	32.2372	32.3401	32.6015	32.3275	32.5035	32.3726	32.691	32.5303	33.0836	33.6061	32.3046	32.4052	0.00828739	32.5769	0.998121	0.375359	32.5769	0.42578	0.379008	32.5769	0.626648
YP_512999.1	YP_512999.1	FTL_0204	-	hypothetical protein	26.2922	26.1045	26.2476	26.2784	26.1754	26.4763	26.5982	26.8407	26.3388	25.8627	26.2198	26.3137	0.0952548	26.2495	0.998121	0.377828	26.2495	0.0338909	-0.0827084	26.2495	0.729649
YP_513873.1	YP_513873.1	FTL_1190	-	heat shock protein GrpE	31.5046	31.4025	31.675	31.4397	31.7383	31.6302	31.7385	31.8323	32.1463	32.6198	31.4676	31.5406	0.0753537	31.8318	0.998121	0.378303	31.8318	0.34902	0.348612	31.8318	0.626648
YP_513538.1	YP_513538.1	FTL_0806	-	amino acid transporter family protein	27.5709	27.6849	27.4741	27.8236	27.5707	27.6373	28.1874	28.4083	27.2765	26.8799	27.9104	27.7397	0.10052	27.5748	0.998121	0.380744	27.5748	0.318203	-0.0666275	27.5748	0.902965
YP_513977.1	YP_513977.1	FTL_1306	-	hypothetical protein	30.2604	30.1737	30.2334	30.1838	30.5423	30.5005	30.7202	30.1925	30.8991	31.2464	30.2426	30.718	0.186367	30.3954	0.998121	0.381417	30.3954	0.208303	0.513185	30.3954	0.600631
YP_513622.1	YP_513622.1	FTL_0903	hflK	FtsH protease activity modulator	31.9381	31.8935	31.8355	31.9278	31.8483	31.9736	32.3296	32.3227	32.1625	31.7398	31.8453	31.8676	0.0275454	31.9535	0.998121	0.382533	31.9535	0.00620252	-0.0714709	31.9535	0.689219
YP_514437.1	YP_514437.1	FTL_1812	hemE	uroporphyrinogen decarboxylase	29.8252	29.8198	29.6716	29.8402	29.7276	29.8935	30.1193	30.2467	30.1074	29.6935	29.8618	29.8631	0.0481987	29.7704	0.998121	0.385572	29.7704	0.00841837	0.0339079	29.7704	0.867972
YP_513051.1	YP_513051.1	FTL_0256	secY	preprotein translocase subunit SecY	30.1288	29.3525	30.046	29.914	29.672	29.7899	30.1621	30.53	29.9925	29.5757	30.041	29.7553	-0.0504932	29.7863	0.998121	0.385728	29.7863	0.294572	-0.0518073	29.7863	0.923607
YP_514142.1	YP_514142.1	FTL_1491	-	seryl-tRNA synthetase	30.8119	30.9299	30.8894	30.8745	31.0199	30.9032	31.2697	31.133	31.3861	31.5066	30.8154	31.047	0.0554694	31.0157	0.998121	0.385878	31.0157	0.0698682	0.245926	31.0157	0.60101
YP_513169.1	YP_513169.1	FTL_0396	purCD	fusion protein PurC/PurD	30.1723	30.1522	30.1846	30.1442	30.5206	30.3327	30.6437	30.401	30.6264	30.3051	30.1519	30.6021	0.162815	30.3612	0.998121	0.387368	30.3612	0.0199212	0.183345	30.3612	0.606747
YP_513025.1	YP_513025.1	FTL_0230	dut	deoxyuridine 5'-triphosphate nucleotidohydrolase	23.7351	23.3569	23.9489	23.7686	24.3094	24.1165	23.923	23.4774	24.8117	26.3703	23.7475	24.4079	0.384549	24.1597	0.998121	0.390444	24.1597	0.667353	1.16163	24.1597	0.600631
YP_512986.1	YP_512986.1	FTL_0191	-	cytochrome O ubiquinol oxidase subunit II	29.1295	29.1811	29.1147	29.1088	28.9039	29.1046	29.5892	29.6477	29.3774	29.1634	29.246	28.9876	-0.102626	29.0712	0.998121	0.396391	29.0712	0.0107005	-0.00940364	29.0712	0.967136
YP_514053.1	YP_514053.1	FTL_1398	-	hypothetical protein	28.064	28.0204	27.9039	27.8884	27.8432	27.8411	28.364	28.3938	28.4309	28.1408	28.1483	27.9277	-0.13853	27.8685	0.998121	0.400102	27.8685	0.00156078	0.0761626	27.8685	0.632533
YP_513255.1	YP_513255.1	FTL_0483	glgB	glycogen branching protein	29.762	29.7818	29.6502	29.8278	29.6246	29.638	30.0571	30.3806	29.9668	29.2163	29.7684	29.5344	-0.0345697	29.7529	0.998121	0.403464	29.7529	0.0646193	-0.225003	29.7529	0.609374
YP_513710.1	YP_513710.1	FTL_1004	-	D-alanyl-D-alanine carboxypeptidase	24.9677	24.7615	25.0827	25.0706	24.9273	25.0062	25.0415	25.3366	25.6464	26.1626	25.345	25.3513	0.0640632	25.0774	0.998121	0.404236	25.0774	0.276615	0.682344	25.0774	0.600631
YP_512882.1	YP_512882.1	FTL_0078	-	riboflavin biosynthesis protein ribD	26.9531	27.0173	26.886	27.0973	27.0786	27.0369	27.3331	27.5002	27.2428	26.5015	27.0562	26.9142	0.118805	27.0584	0.998121	0.406552	27.0584	0.0549983	-0.128167	27.0584	0.660199
YP_514404.1	YP_514404.1	FTL_1779	secG	preprotein translocase subunit SecG	25.1456	25.0701	25.2794	25.2637	24.9742	25.3468	25.7381	25.6584	25.3212	25.3145	25.27	25.3325	0.0298945	25.0315	0.998121	0.40755	25.0315	0.214933	0.14068	25.0315	0.742776
YP_514242.1	YP_514242.1	FTL_1603	-	RNA-binding protein	26.9408	26.1622	27.2644	26.996	27.207	27.3889	27.1515	27.1179	27.3213	28.0097	26.9878	26.9308	0.408191	26.9413	0.998121	0.407789	26.9413	0.631476	0.520318	26.9413	0.626648
YP_514443.1	YP_514443.1	FTL_1821	-	NADH dehydrogenase I subunit J	25.2799	25.1712	25.4147	25.2156	25.5786	25.1691	25.821	25.1708	26.1001	26.8706	25.3931	25.8754	0.0325192	25.3736	0.998121	0.408729	25.3736	0.445732	0.757777	25.3736	0.600631
YP_514482.1	YP_514482.1	FTL_1865	-	outer membrane protein tolC	29.5726	29.2697	29.4804	29.4736	29.3976	29.4279	29.9007	29.8558	29.796	29.6452	29.5219	29.5403	-0.00787061	29.5197	0.998121	0.409925	29.5197	0.00155288	0.12822	29.5197	0.606747
YP_514406.1	YP_514406.1	FTL_1781	glmM	phosphoglucosamine mutase	31.3906	31.3951	31.3416	31.3933	31.3779	31.2643	31.8081	31.8002	31.7499	31.6489	31.3932	31.3399	-0.0305752	31.4287	0.998121	0.410315	31.4287	0.00259519	0.0849123	31.4287	0.630644
YP_513090.1	YP_513090.1	FTL_0298	-	hypothetical protein	24.3554	23.9289	24.2955	23.7877	23.8428	24.0188	24.6319	24.6948	24.4944	23.7298	24.0673	23.9516	-0.310201	24.0552	0.998121	0.413743	24.0552	0.0640631	-0.277068	24.0552	0.600631
YP_512975.1	YP_512975.1	FTL_0180	htrB	acyltransferase	29.4782	29.3232	29.3426	29.4377	29.2572	29.3638	29.771	30.008	29.6073	28.8837	29.3986	29.2405	-0.0284401	29.5604	0.998121	0.414091	29.5604	0.0173927	-0.207064	29.5604	0.600631
YP_514231.1	YP_514231.1	FTL_1592	accB	Acetyl-CoA carboxylase, biotin carboxyl carrier protein subunit	33.1001	32.9497	33.1331	32.9515	33.1001	33.0529	33.4438	33.5499	33.4325	33.0635	33.0097	33.0699	-0.0261434	33.1984	0.998121	0.414403	33.1984	0.0123371	-0.013301	33.1984	0.958589
YP_512903.1	YP_512903.1	FTL_0104	-	hypothetical protein	28.8248	28.8768	28.706	28.7763	28.6209	28.7041	29.2069	29.2649	29.181	28.8753	28.8094	28.5751	-0.102139	28.769	0.998121	0.415036	28.769	0.0199212	-0.0493103	28.769	0.847385
YP_513924.1	YP_513924.1	FTL_1244	-	exodeoxyribonuclease III	26.5351	26.6666	26.5829	26.7202	27.0153	26.7351	26.6756	26.6	27.7788	27.506	26.6812	27.1912	0.228645	26.7585	0.998121	0.42327	26.7585	0.232126	0.531271	26.7585	0.600631
YP_513757.1	YP_513757.1	FTL_1060	dacD	D-alanyl-D-alanine carboxypeptidase	32.7583	32.7606	32.7984	32.7927	32.797	32.7735	33.1898	33.2449	33.1604	32.8556	32.8714	32.9593	0.0152525	32.9001	0.998121	0.425925	32.9001	2.52382e-05	0.123004	32.9001	0.600631
YP_512983.1	YP_512983.1	FTL_0188	-	cytochrome d terminal oxidase, polypeptide subunit II	23.9584	23.6405	23.7938	24.2206	23.6834	24.3642	24.4147	24.3548	23.9036	24.4851	24.0704	24.4033	0.291815	23.84	0.998121	0.426777	23.84	0.0958276	0.522045	23.84	0.600631
YP_512868.1	YP_512868.1	FTL_0060	-	hypothetical protein	28.3763	28.1736	28.3743	28.281	28.391	28.3919	28.7369	28.7986	28.682	28.2256	28.291	28.4368	0.0465773	28.3254	0.998121	0.431107	28.3254	0.00339826	0.00972022	28.3254	0.964795
YP_514236.1	YP_514236.1	FTL_1597	-	organic solvent tolerance protein	28.4597	28.4165	28.4257	28.3867	28.3351	28.4176	28.8568	28.9109	28.8377	28.3325	28.404	28.4498	-0.0541198	28.4392	0.998121	0.434531	28.4392	4.58396e-05	-0.0384792	28.4392	0.729899
YP_514200.1	YP_514200.1	FTL_1554	sucD	succinyl-CoA synthetase, alpha subunit	32.8191	32.1905	32.786	32.559	32.7829	32.7386	33.1247	32.9664	33.0211	32.9118	32.5912	32.7663	0.0950351	32.7006	0.998121	0.438926	32.7006	0.0997466	0.157941	32.7006	0.669685
YP_514232.1	YP_514232.1	FTL_1593	aroD	3-dehydroquinate dehydratase	25.474	25.6382	25.6543	25.5918	25.5361	25.5769	26.0532	26.0214	26.0128	26.2232	25.814	25.6157	-0.0205526	25.7293	0.998121	0.44028	25.7293	0.0221597	0.29545	25.7293	0.600631
YP_512832.1	YP_512832.1	FTL_0024	-	serine transporter	27.4787	27.1964	27.483	27.2646	27.4471	27.2001	27.883	27.7515	27.8559	27.1525	27.2699	27.4674	-0.0821188	27.534	0.998121	0.444087	27.534	0.00361701	-0.0894116	27.534	0.648122
YP_513761.1	YP_513761.1	FTL_1064	-	hypothetical protein	28.1794	28.1107	28.2952	28.1733	28.1658	28.1931	28.6044	28.6949	28.6425	28.3247	28.2057	28.1858	-0.0176769	28.3036	0.998121	0.452174	28.3036	0.00123112	0.0436171	28.3036	0.800469
YP_513716.1	YP_513716.1	FTL_1015	-	AhpC/TSA family protein	33.0563	33.0893	33.151	33.1137	33.2614	33.1963	33.5567	33.3903	33.7084	33.7965	33.1009	33.3783	0.0915955	33.3693	0.998121	0.452912	33.3693	0.0291576	0.326365	33.3693	0.600631
YP_513200.1	YP_513200.1	FTL_0428	-	chromosome partition protein B	28.9089	29.0361	28.9186	29.0739	29.101	28.9987	29.424	29.3245	29.477	29.4159	29.0508	29.1718	0.103317	29.0871	0.998121	0.453942	29.0871	0.00106761	0.258272	29.0871	0.600631
YP_513641.1	YP_513641.1	FTL_0928	-	isoprenoid biosynthesis protein with amidotransferase-like domain	30.8719	30.8582	31.0158	30.8173	31.21	31.0408	31.2796	31.1988	31.6352	31.4294	30.8823	31.2193	0.107417	31.0641	0.998121	0.455872	31.0641	0.0616313	0.261671	31.0641	0.606747
YP_513603.1	YP_513603.1	FTL_0883	-	metal ion transporter protein	28.3242	28.3281	28.3126	28.3423	28.4177	28.3989	28.8106	28.6572	28.8746	28.447	28.3525	28.4302	0.0646259	28.3566	0.998121	0.459146	28.3566	1.58534e-05	0.0882258	28.3566	0.606747
YP_513196.1	YP_513196.1	FTL_0424	-	lipoprotein	24.5768	23.7771	24.5865	24.6207	24.2897	24.4031	25.1286	23.9471	25.2457	25.6274	23.9895	24.7259	0.124309	24.2246	0.998121	0.460321	24.2246	0.444441	0.467451	24.2246	0.626648
YP_514026.1	YP_514026.1	FTL_1365	-	hypothetical protein	25.0549	25.1063	25.159	25.1438	25.2463	25.2669	25.5378	25.5008	25.6675	25.7669	25.0337	25.4275	0.112247	25.0373	0.998121	0.461929	25.0373	0.0611402	0.302636	25.0373	0.600631
YP_513466.1	YP_513466.1	FTL_0715	thyA	thymidylate synthase	29.0046	28.8452	28.9423	28.9489	29.1076	28.9844	29.4961	29.248	29.4363	29.1792	28.9645	29.1265	0.0829534	28.9751	0.998121	0.462773	28.9751	0.00491018	0.159369	28.9751	0.609374
YP_513451.1	YP_513451.1	FTL_0700	-	lipoprotein	27.0168	26.9643	27.0509	27.1624	26.771	27.2296	27.6134	27.6324	27.1872	26.9674	27.3394	27.257	0.0436564	27.0903	0.998121	0.466952	27.0903	0.0858818	0.17722	27.0903	0.637079
YP_513730.1	YP_513730.1	FTL_1029	-	Type IV pili lipoprotein	28.0188	27.8795	27.9801	27.9174	28.0023	28.1687	28.4163	28.4923	28.3896	28.0613	27.988	28.1544	0.0699765	28.0824	0.998121	0.473231	28.0824	6.28529e-05	0.108429	28.0824	0.60101
YP_514430.1	YP_514430.1	FTL_1805	-	ATPase	27.3613	27.3767	27.2323	27.3143	27.1646	27.2355	27.8584	27.8387	27.6935	26.6991	27.3555	27.1522	-0.0852839	27.2131	0.998121	0.473406	27.2131	0.0367943	-0.254488	27.2131	0.606747
YP_513232.1	YP_513232.1	FTL_0460	-	hypothetical protein	25.3556	25.3689	25.5102	25.3071	25.4742	25.6531	25.8873	25.9758	25.7967	25.6528	25.3166	25.3136	0.0666002	25.5382	0.998121	0.475032	25.5382	0.0105599	0.01613	25.5382	0.956226
YP_514333.1	YP_514333.1	FTL_1702	-	hypothetical protein	28.2254	28.2546	28.1313	28.1235	28.1211	28.0958	28.692	28.6074	28.7431	28.2049	28.0618	28.0742	-0.0902933	28.1551	0.998121	0.477018	28.1551	0.00966067	-0.0901476	28.1551	0.704645
YP_513161.1	YP_513161.1	FTL_0388	-	cation transporter	25.6919	25.6955	25.9087	25.8435	25.7173	25.9672	26.1773	26.1757	26.3801	25.7757	25.4677	25.7721	0.0772845	25.7787	0.998121	0.47898	25.7787	0.3778	-0.0935168	25.7787	0.903711
YP_513495.1	YP_513495.1	FTL_0746	-	hypothetical protein	27.9917	27.9677	28.045	27.8796	27.9121	28.051	28.4946	28.4644	28.4854	28.1267	27.9297	28.0094	-0.0538774	28.0541	0.998121	0.480036	28.0541	0.000126039	0.0204634	28.0541	0.89224
YP_513996.1	YP_513996.1	FTL_1330	coaD	phosphopantetheine adenylyltransferase	28.6397	28.6535	28.6032	28.5379	28.4551	28.6265	29.014	29.1722	29.1563	28.4403	28.4625	28.409	-0.0923432	28.738	0.998121	0.482007	28.738	0.000953079	-0.194865	28.738	0.600631
YP_512948.1	YP_512948.1	FTL_0150	-	lipoprotein releasing system, subunit B, outer membrane lipoprotein	27.1187	27.1351	27.2711	27.0548	27.3119	27.2715	27.5623	27.5203	27.8973	26.0443	26.884	27.263	0.0377758	27.1397	0.998121	0.485029	27.1397	0.34083	-0.44452	27.1397	0.624419
YP_513547.1	YP_513547.1	FTL_0822	-	hypothetical protein	29.5783	29.2338	29.6985	29.3296	29.6036	29.7286	29.7392	29.7528	30.475	31.5816	29.4052	29.8902	0.050381	29.8422	0.998121	0.485451	29.8422	0.482209	0.788802	29.8422	0.600631
YP_513211.1	YP_513211.1	FTL_0439	-	hypothetical protein	29.7114	29.4916	29.8371	29.6629	29.8828	29.7835	30.1965	29.9126	30.3911	30.4754	29.8012	29.9637	0.0963403	29.7903	0.998121	0.486688	29.7903	0.0749456	0.400061	29.7903	0.600631
YP_513726.1	YP_513726.1	FTL_1025	rpsR	30S ribosomal protein S18	27.3749	27.392	27.6366	27.4629	27.8578	27.8362	28.1753	27.6768	28.0149	28.7946	27.5853	28.0035	0.25114	27.6243	0.998121	0.487817	27.6243	0.285493	0.659981	27.6243	0.600631
YP_514175.1	YP_514175.1	FTL_1528	-	major facilitator transporter	27.3472	27.3958	27.2258	27.4471	26.8587	27.0068	27.6617	28.0154	27.7579	26.6916	27.4189	27.0278	-0.218714	27.2682	0.998121	0.488724	27.2682	0.061584	-0.276839	27.2682	0.609374
YP_513253.1	YP_513253.1	FTL_0481	-	shikimate 5-dehydrogenase	26.775	26.7643	26.5589	26.7398	26.7876	26.7706	27.087	27.2076	27.2797	26.8346	26.7504	26.5833	0.0666247	26.7201	0.998121	0.492027	26.7201	0.00259213	0.0233877	26.7201	0.917831
YP_513179.1	YP_513179.1	FTL_0406	-	hypothetical protein	25.543	25.6742	25.728	25.5479	26.2835	25.9934	26.2833	26.0356	26.1024	25.7256	25.867	25.9986	0.293167	25.903	0.998121	0.492044	25.903	0.025854	0.215331	25.903	0.622059
YP_513827.1	YP_513827.1	FTL_1141	-	3-oxoacyl-ACP synthase	30.9325	30.8285	30.9493	30.9308	31.0923	31.0581	31.3518	31.3656	31.4737	31.1303	30.8527	30.8873	0.123635	31.034	0.998121	0.493613	31.034	0.00378706	0.0533351	31.034	0.811476
YP_514280.1	YP_514280.1	FTL_1641	-	hypothetical protein	19.8819	21.1574	19.4064	20.91	20.9307	20.6203	20.2197	19.8058	21.9183	20.9185	19.9788	20.9095	0.671782	19.7691	0.998121	0.499373	19.7691	0.923919	0.453694	19.7691	0.956226
YP_513074.1	YP_513074.1	FTL_0281	-	heat shock protein, hsp40	30.3746	30.3274	30.6952	30.3545	30.8215	30.666	30.8545	30.9594	31.0901	31.3373	30.3596	30.5939	0.148258	30.791	0.998121	0.502293	30.791	0.123707	0.297843	30.791	0.622059
YP_513250.1	YP_513250.1	FTL_0478	-	glycine cleavage system H protein	26.7232	26.79	27.1505	26.71	27.1789	26.9178	27.2149	26.826	28.1416	28.8739	26.9219	27.0615	0.0476742	26.9297	0.998121	0.506265	26.9297	0.639584	0.731197	26.9297	0.626648
YP_514076.1	YP_514076.1	FTL_1421	-	haloacid dehalogenase-like hydrolase family protein	24.4729	24.5926	24.6527	24.6616	24.4779	24.4744	25.1583	25.0874	24.9947	23.6575	24.4981	24.7581	-0.034786	24.5176	0.998121	0.50739	24.5176	0.190392	-0.268202	24.5176	0.626648
YP_514219.1	YP_514219.1	FTL_1580	-	hypothetical protein	28.1435	27.8963	28.0255	28.0498	28.0099	28.0565	28.5918	28.5405	28.4563	27.5843	27.8732	27.9187	0.0169253	28.1592	0.998121	0.507756	28.1592	0.00122777	-0.229694	28.1592	0.600631
YP_513760.1	YP_513760.1	FTL_1063	-	hypothetical protein	27.1716	27.23	27.2131	27.2128	27.1996	27.1807	27.7679	27.6446	27.7267	27.3951	27.0624	27.2544	-0.00725362	27.4162	0.998121	0.50814	27.4162	0.00438808	0.0323993	27.4162	0.893087
YP_514119.1	YP_514119.1	FTL_1468	-	ATP-dependent metalloprotease	30.9697	30.956	30.9709	30.975	30.8983	30.9305	31.4784	31.5407	31.4046	30.744	30.873	30.9206	-0.030896	31.0565	0.998121	0.50907	31.0565	1.32871e-05	-0.119649	31.0565	0.600631
YP_514115.1	YP_514115.1	FTL_1464	-	ATP-dependent metalloprotease	30.9697	30.956	30.9709	30.975	30.8983	30.9305	31.4784	31.5407	31.4046	30.744	30.873	30.9206	-0.030896	31.0565	0.998121	0.50907	31.0565	1.32871e-05	-0.119649	31.0565	0.600631
YP_513260.1	YP_513260.1	FTL_0488	-	4-alpha-glucanotransferase	25.1141	25.208	25.2069	25.3506	25.2205	25.2433	25.5845	25.6392	25.8489	25.6125	25.3662	25.3369	0.0951597	25.3067	0.998121	0.514551	25.3067	0.0109	0.262214	25.3067	0.600631
YP_514191.1	YP_514191.1	FTL_1545	-	glutamine amidotransferase subunit PdxT	29.2184	29.3827	29.2013	29.3194	29.2171	29.2138	29.8086	29.9029	29.657	29.1975	29.3935	29.324	-0.0173663	29.2325	0.998121	0.522029	29.2325	0.000581688	0.037552	29.2325	0.842896
YP_514224.1	YP_514224.1	FTL_1585	-	single-stranded-DNA-specific exonuclease	27.1319	27.2768	27.0892	26.8179	27.0411	27.1547	27.6055	27.6951	27.769	26.6403	26.7306	26.6423	-0.161341	27.1488	0.998121	0.523972	27.1488	0.00226053	-0.494845	27.1488	0.198893
YP_513262.1	YP_513262.1	FTL_0490	-	UDP-N-acetylmuramoylalanyl-D-glutamate--2,6-diaminopimelate ligase	27.8943	27.9301	27.9126	27.9976	27.8507	28.0306	28.4475	28.343	28.5277	28.2781	28.2225	28.101	0.0473212	27.9957	0.998121	0.52706	27.9957	0.000294047	0.288216	27.9957	0.600631
YP_513868.1	YP_513868.1	FTL_1185	mglA	macrophage growth locus subunit A	30.5357	30.3753	30.508	30.5515	30.3955	30.437	31.0092	31.036	30.9604	30.5121	30.5536	30.3575	-0.0116695	30.4914	0.998121	0.528877	30.4914	0.000526722	0.00144069	30.4914	0.997407
YP_513770.1	YP_513770.1	FTL_1073	-	hypothetical protein	27.1872	27.1847	27.2194	27.2069	27.3251	27.2079	27.6373	27.4967	28.0545	27.9753	27.1881	27.4167	0.0495081	27.42	0.998121	0.5324	27.42	0.0309681	0.329579	27.42	0.600631
YP_513598.1	YP_513598.1	FTL_0878	-	DNA/RNA endonuclease family protein, DNA/RNA endonuclease G	25.9125	25.9321	26.0042	25.9344	26.2098	26.327	26.5351	26.3346	26.5795	26.5479	25.9973	26.5258	0.207456	26.2476	0.998121	0.533493	26.2476	0.00620252	0.407393	26.2476	0.600631
YP_514558.1	YP_514558.1	FTL_1960	-	peptide methionine sulfoxide reductase MsrA	28.1053	27.9528	28.1689	28.0717	28.8237	28.6772	28.8398	28.1148	28.8909	29.0575	27.9707	28.8319	0.448544	28.2559	0.998121	0.539471	28.2559	0.268213	0.544399	28.2559	0.606324
YP_514338.1	YP_514338.1	FTL_1707	-	hypothetical protein	28.1629	27.9467	28.304	28.0118	28.3763	28.2615	28.7786	28.1733	29.0809	29.4955	28.0287	28.6922	0.0786638	28.3397	0.998121	0.539715	28.3397	0.233259	0.600954	28.3397	0.600631
YP_513036.1	YP_513036.1	FTL_0241	rplV	50S ribosomal protein L22	30.1855	30.0874	30.3667	30.0761	30.5531	30.5809	30.9085	29.9128	31.4672	32.2397	30.2511	31.1041	0.190133	30.4938	0.998121	0.549629	30.4938	0.412505	0.985139	30.4938	0.600631
YP_513353.1	YP_513353.1	FTL_0593	wbtB	galactosyl transferase	28.8194	28.6035	28.7603	28.5459	29.031	29.0777	29.3874	29.0661	29.3818	29.1128	28.7331	29.1214	0.157133	28.9052	0.998121	0.550708	28.9052	0.0156341	0.261386	28.9052	0.60101
YP_513390.1	YP_513390.1	FTL_0637	-	hypothetical protein	28.8543	28.7521	28.7331	28.6981	28.803	28.7127	29.2942	29.2829	29.4176	28.9702	28.8378	28.7605	-0.0419131	28.8358	0.998121	0.551719	28.8358	7.62936e-05	0.0763485	28.8358	0.626648
YP_514098.1	YP_514098.1	FTL_1443	-	hypothetical protein	29.5485	29.5488	29.4731	29.5003	29.4566	29.3939	29.9482	30.3001	29.9789	29.3636	29.572	29.4318	-0.0731762	29.5048	0.998121	0.552268	29.5048	0.000148368	-0.0676871	29.5048	0.677964
YP_513531.1	YP_513531.1	FTL_0799	-	Type IV pili lipoprotein	26.9869	26.9718	27.1582	27.0475	27.2668	27.0681	27.5303	27.6108	27.6478	27.1603	27.0473	27.2284	0.0884709	27.2156	0.998121	0.557339	27.2156	0.00113008	0.106349	27.2156	0.626648
YP_514126.1	YP_514126.1	FTL_1475	fimT	Type IV pili fiber building block protein	26.9303	26.9093	26.7846	26.9402	26.6044	26.7045	27.4653	27.4536	27.3889	26.9733	27.1033	26.8686	-0.125035	26.925	0.998121	0.561221	26.925	0.000685352	0.10699	26.925	0.626648
YP_513117.1	YP_513117.1	FTL_0329	pssA	CDP-alcohol phosphatidyltransferase	29.2818	28.6092	29.2892	28.8518	29.4332	29.6991	29.7087	29.7987	29.3616	29.2729	29.3881	29.5056	0.267955	29.1221	0.998121	0.562911	29.1221	0.119134	0.328811	29.1221	0.622382
YP_514353.1	YP_514353.1	FTL_1722	-	glutamyl-tRNA reductase	27.2229	27.1902	27.1919	27.1767	27.263	27.3069	27.6848	27.7072	27.908	27.1912	27.1989	27.1741	0.0472092	27.4095	0.998121	0.565039	27.4095	2.71618e-05	-0.0135875	27.4095	0.931592
YP_513482.1	YP_513482.1	FTL_0731	-	YhhQ family protein	23.9831	23.797	24.0203	24.2557	24.3588	24.0513	24.7383	23.6968	25.0604	26.0336	24.0372	24.8441	0.288453	24.1568	0.998121	0.565063	24.1568	0.351037	1.03818	24.1568	0.600631
YP_514177.1	YP_514177.1	FTL_1531	rumA	23S rRNA 5-methyluridine methyltransferase	29.4552	29.2219	29.4292	29.3538	29.523	29.3861	29.9231	29.9077	29.9731	29.4737	29.2759	29.4484	0.0522318	29.673	0.998121	0.565882	29.673	0.000442672	0.0305881	29.673	0.881405
YP_514065.1	YP_514065.1	FTL_1410	murG	undecaprenyldiphospho-muramoylpentapeptide beta-N- acetylglucosaminyltransferase	26.458	25.8522	26.8583	25.9712	27.1656	27.1715	27.0559	26.7662	27.0549	27.0401	25.9493	26.9719	0.379931	26.6748	0.998121	0.5695	26.6748	0.341638	0.264287	26.6748	0.732404
YP_514541.1	YP_514541.1	FTL_1940	-	trp repressor binding protein	26.2051	26.4398	26.3433	26.4783	26.4937	26.3573	26.9055	26.8588	26.9393	26.9346	26.2278	26.4439	0.113682	26.5501	0.998121	0.571788	26.5501	0.0119067	0.206022	26.5501	0.622059
YP_513732.1	YP_513732.1	FTL_1031	-	hypothetical protein	14.8546	17.8716	18.7654	18.1298	18.7073	17.6482	17.9813	16.0678	19.1813	18.6422	18.4415	17.9808	0.997864	17.5913	0.998121	0.579594	17.5913	0.731647	1.19094	17.5913	0.626648
YP_513442.1	YP_513442.1	FTL_0691	-	proton-dependent oligopeptide transport (POT) family protein	26.767	26.6573	26.819	26.8062	26.9329	26.8446	27.3543	27.1396	27.4885	27.3674	26.8521	27.1135	0.113529	26.8993	0.998121	0.579716	26.8993	0.00152185	0.363296	26.8993	0.600631
YP_514167.1	YP_514167.1	FTL_1520	upp	uracil phosphoribosyltransferase	29.7004	29.8317	29.5891	29.7131	29.6552	29.7446	30.2351	30.4551	30.1757	29.3725	29.7379	29.5477	-0.00276936	29.979	0.998121	0.581566	29.979	0.00217196	-0.154351	29.979	0.624964
YP_514273.1	YP_514273.1	FTL_1634	-	LysR family transcriptional regulator	24.3757	24.0426	24.3063	24.3516	24.4499	24.0974	24.6779	24.9123	24.9004	24.4891	24.3039	24.0137	0.0580784	24.3538	0.998121	0.588636	24.3538	0.0121212	0.027335	24.3538	0.939488
YP_514086.1	YP_514086.1	FTL_1431	-	sugar transferase	25.9414	26.1151	25.9471	26.038	25.8216	25.8839	26.5393	26.8083	26.4294	25.4255	25.9076	25.7066	-0.0866732	26.0841	0.998121	0.591133	26.0841	0.010429	-0.321322	26.0841	0.600631
YP_514509.1	YP_514509.1	FTL_1899	-	glutamine synthetase	31.9961	32.0438	31.912	32.0833	31.9251	31.9453	32.5518	32.6483	32.5356	31.8917	31.9276	31.705	0.000548038	32.002	0.998121	0.594578	32.002	0.000442672	-0.142591	32.002	0.622059
YP_513444.1	YP_513444.1	FTL_0693	-	hypothetical protein	25.4609	25.0376	25.6929	25.1771	25.5116	25.9058	25.9745	26.1372	25.8705	24.9381	25.5262	25.4563	0.134338	25.5375	0.998121	0.596927	25.5375	0.0841535	-0.0902661	25.5375	0.860303
YP_513089.1	YP_513089.1	FTL_0297	-	hypothetical protein	24.9296	24.5729	24.8923	24.7193	25.0114	24.9529	25.2954	25.5185	25.3728	25.118	24.8847	25.0541	0.0962773	24.9394	0.998121	0.59735	24.9394	0.0012087	0.220663	24.9394	0.600631
YP_513874.1	YP_513874.1	FTL_1191	dnaK	molecular chaperone DnaK	33.8282	33.8254	34.1817	33.8631	34.4588	34.3134	34.5571	34.1489	34.9375	35.3944	33.9354	34.465	0.266687	34.4013	0.998121	0.602728	34.4013	0.184473	0.65316	34.4013	0.600631
YP_513039.1	YP_513039.1	FTL_0244	-	50S ribosomal protein L29	31.1947	31.2516	31.3299	31.1683	31.7287	31.391	32.1501	31.1657	32.2771	32.9435	31.1978	32.1165	0.170622	31.5005	0.998121	0.6056	31.5005	0.392499	0.827225	31.5005	0.600631
YP_514405.1	YP_514405.1	FTL_1780	-	triosephosphate isomerase	31.1883	31.2637	31.1114	31.2318	31.1501	31.0633	31.7233	31.8537	31.8093	31.2629	31.1459	31.0711	-0.0393994	31.2298	0.998121	0.607639	31.2298	4.90342e-06	-0.02783	31.2298	0.831126
YP_513361.1	YP_513361.1	FTL_0601	wbtI	sugar transamine/perosamine synthetase	30.6104	30.6197	30.5609	30.5241	30.6891	30.685	31.2971	31.1706	31.1548	30.519	30.515	30.608	0.0357652	30.7392	0.998121	0.610504	30.7392	3.32076e-05	-0.049645	30.7392	0.737529
YP_513625.1	YP_513625.1	FTL_0906	engB	ribosome biogenesis GTP-binding protein YsxC	29.9014	29.9896	29.9368	29.9502	29.9017	29.8647	30.5665	30.6145	30.4839	29.888	29.9321	29.8569	-0.0370715	30.0419	0.998121	0.612409	30.0419	5.87056e-07	-0.0502595	30.0419	0.631216
YP_514182.1	YP_514182.1	FTL_1536	-	iron-sulfur cluster insertion protein ErpA	26.0359	26.0902	26.6875	26.3903	26.7328	26.212	26.5948	26.5913	27.4695	28.4492	26.561	27.0412	0.173834	26.5779	0.998121	0.613999	26.5779	0.318203	1.07926	26.5779	0.600631
YP_513916.1	YP_513916.1	FTL_1236	infA	translation initiation factor IF-1	29.9364	30.261	30.3238	30.1747	30.2153	30.1981	30.603	30.8468	30.9231	30.9102	30.0982	30.0704	0.0223021	30.3657	0.998121	0.617217	30.3657	0.0524561	0.185875	30.3657	0.671928
YP_514433.1	YP_514433.1	FTL_1808	-	ribosome-binding factor A	29.4371	29.6365	29.382	29.6227	29.4379	29.4716	30.0631	30.1813	30.0648	29.519	29.6098	29.4007	0.0255352	29.5318	0.998121	0.617841	29.5318	2.90422e-05	0.0246213	29.5318	0.884229
YP_513309.1	YP_513309.1	FTL_0540	lpxB	lipid-A-disaccharide synthase	29.4053	29.4259	29.3168	29.3786	29.3267	29.4532	30.0514	30.0539	29.9002	29.3394	29.3241	29.3405	0.0034956	29.451	0.998121	0.61916	29.451	1.58534e-05	-0.0480043	29.451	0.732404
YP_513765.1	YP_513765.1	FTL_1068	truA	tRNA pseudouridine synthase A	25.5094	25.4126	25.2951	25.3982	25.4878	25.2559	26.0274	26.0079	26.0593	25.4316	25.2131	25.3562	-0.0250641	25.5212	0.998121	0.625829	25.5212	2.80212e-05	-0.0720537	25.5212	0.644804
YP_514425.1	YP_514425.1	FTL_1800	-	F0F1 ATP synthase subunit C	26.5954	25.5357	25.7155	25.3845	26.3023	26.2777	26.9328	25.8851	26.9177	27.8025	25.5179	26.3408	0.0392941	26.054	0.998121	0.629703	26.054	0.34902	0.604875	26.054	0.622059
YP_513150.1	YP_513150.1	FTL_0374	-	DNA repair protein RadA	22.4845	22.5449	22.3189	22.339	22.3151	22.9258	22.9672	23.0358	23.237	23.0128	22.5814	22.6512	0.0771743	22.5106	0.998121	0.630567	22.5106	0.0423682	0.299015	22.5106	0.622059
YP_513496.1	YP_513496.1	FTL_0747	-	glutamate racemase	27.6174	27.6607	27.4454	27.5715	27.3742	27.4166	28.1296	28.329	28.1668	27.2355	27.5626	27.4326	-0.120415	27.5936	0.998121	0.633925	27.5936	0.000969391	-0.164308	27.5936	0.622059
YP_514302.1	YP_514302.1	FTL_1667	lpxK	tetraacyldisaccharide 4'-kinase	26.1586	26.3029	26.164	26.2048	26.0489	26.2317	26.7862	26.876	26.8655	26.3768	26.2333	26.1782	-0.0466643	26.3844	0.998121	0.634069	26.3844	0.000344696	0.0542519	26.3844	0.790248
YP_513978.1	YP_513978.1	FTL_1307	-	nucleotide-binding protein, yjeE	24.7982	24.3756	24.4132	24.4047	24.4919	24.5261	25.175	25.0238	25.293	24.8988	24.3445	24.5007	-0.0547462	24.6558	0.998121	0.634972	24.6558	0.0409625	0.0523487	24.6558	0.908618
YP_513364.1	YP_513364.1	FTL_0604	wbtK	glycosyltransferase	29.1773	28.914	29.147	29.0627	29.275	29.334	29.7475	29.8038	29.6023	29.2046	29.1347	29.3719	0.144459	29.2046	0.998121	0.638471	29.2046	0.000619255	0.157672	29.2046	0.622059
YP_514477.1	YP_514477.1	FTL_1860	purL	phosphoribosylformylglycinamidine synthase	31.4141	31.37	31.4051	31.4037	31.4798	31.4257	32.0886	32.066	31.9508	31.4766	31.4057	31.5144	0.0399669	31.5417	0.998121	0.638725	31.5417	2.71566e-07	0.0691757	31.5417	0.622059
YP_514285.1	YP_514285.1	FTL_1646	-	hypothetical protein	24.2615	24.3446	24.5136	24.4464	24.8283	24.8378	24.9775	24.6692	25.3989	25.8721	24.4859	24.8665	0.330979	24.5955	0.998121	0.642002	24.5955	0.160484	0.701608	24.5955	0.600631
YP_514079.1	YP_514079.1	FTL_1424	-	glycosyl transferase family protein	23.3031	23.2903	23.8112	24.2368	23.779	23.5445	24.2938	24.0339	24.0101	23.5388	23.4259	23.0096	0.385226	23.5196	0.998121	0.644399	23.5196	0.184807	-0.14341	23.5196	0.836274
YP_514422.1	YP_514422.1	FTL_1797	-	F0F1 ATP synthase subunit alpha	34.0391	33.9013	33.9429	33.9564	33.9556	34.0494	34.6303	34.6251	34.5703	33.8283	33.9901	34.095	0.0260237	34.0941	0.998121	0.647441	34.0941	3.27391e-06	0.0100316	34.0941	0.947759
YP_513762.1	YP_513762.1	FTL_1065	-	ABC transporter ATP-binding protein	28.0124	27.9038	28.0716	27.94	28.0419	28.0363	28.485	28.7325	28.714	28.0441	27.8273	28.1197	0.0101081	28.2374	0.998121	0.647911	28.2374	9.30138e-05	0.00106651	28.2374	0.997407
YP_513616.1	YP_513616.1	FTL_0897	miaA	tRNA delta(2)-isopentenylpyrophosphate transferase	27.5632	27.4996	27.4667	27.431	27.2178	27.4671	28.1152	28.2379	28.134	26.9578	27.264	27.3215	-0.137849	27.5503	0.998121	0.652564	27.5503	0.000905118	-0.328718	27.5503	0.600631
YP_513322.1	YP_513322.1	FTL_0556	rnr	ribonuclease R	29.5417	29.5173	29.4073	29.5997	29.4107	29.446	30.2091	30.1938	30.0317	29.2442	29.4736	29.3673	-0.00329151	29.5677	0.998121	0.656136	29.5677	1.32871e-05	-0.127035	29.5677	0.60101
YP_514067.1	YP_514067.1	FTL_1412	-	recombination protein RecR	27.4396	27.5899	27.3347	27.5634	27.3828	27.5273	27.9696	28.1271	28.2423	27.197	27.5491	27.3003	0.0364031	27.6709	0.998121	0.658258	27.6709	0.000287293	-0.105949	27.6709	0.626648
YP_514463.1	YP_514463.1	FTL_1841	gatB	aspartyl/glutamyl-tRNA amidotransferase subunit B	29.9695	29.6855	30.1397	29.7934	30.5302	30.3521	30.7865	30.2212	30.7655	31.0348	29.939	30.651	0.293707	30.1512	0.998121	0.659526	30.1512	0.133959	0.61005	30.1512	0.600631
YP_513254.1	YP_513254.1	FTL_0482	-	pullulonase	28.6029	28.7398	28.5103	28.6363	28.3977	28.3755	29.3017	29.4446	29.0883	27.8791	28.6182	28.4181	-0.147819	28.5302	0.998121	0.660575	28.5302	0.00908545	-0.312471	28.5302	0.600631
YP_512894.1	YP_512894.1	FTL_0093	chiB	chitinase	25.7774	25.8441	25.9352	25.6129	26.4742	26.548	26.4986	26.2732	26.7871	26.9928	25.6153	26.5055	0.359449	26.1985	0.998121	0.667389	26.1985	0.169535	0.518942	26.1985	0.606747
YP_513508.1	YP_513508.1	FTL_0763	-	hypothetical protein	25.0754	24.9365	25.3594	24.7547	26.6114	25.7028	26.2357	24.674	26.4638	28.0287	24.7641	25.8414	0.565896	25.4398	0.998121	0.667404	25.4398	0.559931	1.08767	25.4398	0.609374
YP_514481.1	YP_514481.1	FTL_1864	-	hypothetical protein	26.226	25.9854	26.0355	26.3516	26.5927	26.7531	26.8206	26.3454	27.0979	27.4805	26.4228	27.0709	0.483462	26.4546	0.998121	0.672306	26.4546	0.0512897	0.909091	26.4546	0.483522
YP_513383.1	YP_513383.1	FTL_0627	rhtB	threonine efflux protein	21.7333	20.8718	21.8046	21.6285	22.6577	21.645	23.2785	20.196	22.9556	24.3023	21.8402	23.8094	0.507158	22.0135	0.998121	0.673441	22.0135	0.604099	1.84739	22.0135	0.600631
YP_513042.1	YP_513042.1	FTL_0247	rplX	50S ribosomal protein L24	30.9883	30.9947	31.3842	31.004	31.7668	31.4454	31.9261	31.1082	32.3578	33.2708	30.9743	31.8492	0.28298	31.5069	0.998121	0.674941	31.5069	0.38402	0.90903	31.5069	0.600631
YP_513794.1	YP_513794.1	FTL_1107	-	hypothetical protein	26.5858	26.5923	26.628	26.6347	26.6218	26.6249	27.277	27.4334	27.1254	26.5363	26.6734	26.5667	0.0250627	26.7273	0.998121	0.676563	26.7273	2.95105e-06	-0.00991755	26.7273	0.951064
YP_513733.1	YP_513733.1	FTL_1032	-	ribosomal-protein-alanine acetyltransferase	24.7359	22.8232	24.9917	23.5132	25.3484	25.3233	23.7196	25.3593	25.5114	25.3738	23.4843	25.1219	0.544675	24.5022	0.998121	0.679832	24.5022	0.514847	0.476425	24.5022	0.716783
YP_513343.1	YP_513343.1	FTL_0583	-	acetyl-CoA acetyltransferase	30.109	29.9337	30.0008	30.1048	30.0825	30.2433	30.7027	30.6978	30.6898	30.2737	30.0291	30.0981	0.129065	30.1101	0.998121	0.682264	30.1101	3.99137e-05	0.119155	30.1101	0.622059
YP_514519.1	YP_514519.1	FTL_1909	-	cell division protein FtsQ	24.8992	24.8769	24.9833	24.8183	25.4011	25.3045	25.7519	25.2526	25.8053	25.547	25.0023	25.5339	0.254897	25.2291	0.998121	0.683494	25.2291	0.00460635	0.441272	25.2291	0.600631
YP_514399.1	YP_514399.1	FTL_1772	-	aconitate hydratase	34.0678	33.9309	34.022	34.0592	33.8493	33.999	34.7163	34.857	34.506	33.4856	34.0692	33.9627	-0.0377638	34.0935	0.998121	0.686179	34.0935	0.00257476	-0.167792	34.0935	0.626648
YP_513078.1	YP_513078.1	FTL_0285	-	GTP pyrophosphokinase	28.9242	29.0075	28.903	28.935	29.0225	29.0551	29.601	29.698	29.5951	28.979	28.9289	28.9727	0.0592932	29.1186	0.998121	0.686487	29.1186	5.87056e-07	0.015313	29.1186	0.899627
YP_513575.1	YP_513575.1	FTL_0853	-	hypothetical protein	23.3702	23.3785	23.5031	23.411	23.0811	23.6339	24.2783	24.3718	23.6795	22.388	23.7675	23.3499	-0.0419276	23.5402	0.998121	0.692615	23.5402	0.113829	-0.248781	23.5402	0.676264
YP_513979.1	YP_513979.1	FTL_1308	-	bifunctional folylpolyglutamate synthase/ dihydrofolate synthase	26.5131	26.4042	26.3071	26.459	26.1672	26.322	27.1614	27.3235	26.8181	25.7093	26.3837	26.2331	-0.0920327	26.519	0.998121	0.692885	26.519	0.00939157	-0.299407	26.519	0.60101
YP_514055.1	YP_514055.1	FTL_1400	-	hypothetical protein	28.1706	28.5979	28.9121	28.3824	28.8818	28.7338	29.0573	28.9953	29.7718	30.4049	28.5297	28.8829	0.105775	28.8501	0.998121	0.714561	28.8501	0.229639	0.712264	28.8501	0.600631
YP_514429.1	YP_514429.1	FTL_1804	-	ribosomal large subunit pseudouridine synthase C	25.335	25.2703	25.3059	25.3702	25.9959	25.8309	26.1647	25.6642	26.2453	26.3929	25.4386	26.0768	0.428544	25.6021	0.998121	0.720952	25.6021	0.054029	0.665658	25.6021	0.600631
YP_513789.1	YP_513789.1	FTL_1097	fipA	Macrophage infectivity potentiator, fragment, FipA	23.9337	23.9847	21.4358	21.9791	24.3152	20.429	23.5895	24.0717	23.8646	23.8571	22.4251	21.4102	-0.876988	21.8609	0.998121	0.723844	21.8609	0.920176	-0.553942	21.8609	0.954087
YP_512949.1	YP_512949.1	FTL_0151	ipk	4-diphosphocytidyl-2-C-methyl-D-erythritol kinase	25.1653	24.7346	24.9435	25.0423	25.1939	24.9943	25.6472	25.6261	25.7603	25.2244	24.6725	24.8093	0.12901	25.2058	0.998121	0.730056	25.2058	0.00760068	-0.0457676	25.2058	0.903711
YP_513725.1	YP_513725.1	FTL_1024	rpsF	30S ribosomal protein S6	31.0453	30.7401	31.5462	30.8597	31.943	31.7615	32.2319	31.2802	32.0212	32.3004	31.0563	32.2164	0.410867	31.4493	0.998121	0.733902	31.4493	0.295354	0.747148	31.4493	0.606747
YP_513349.1	YP_513349.1	FTL_0589	-	hypothetical protein	30.7736	30.5406	30.7417	30.7905	30.6985	30.7692	31.6745	31.3006	31.2828	30.7166	30.8039	30.898	0.0674324	30.8214	0.998121	0.734013	30.8214	0.000141292	0.120904	30.8214	0.626648
YP_512929.1	YP_512929.1	FTL_0131	-	branched-chain amino acid aminotransferase	28.9525	28.9717	28.9635	29.0134	28.9867	28.9487	29.784	29.8086	29.5016	28.7349	29.0351	28.9945	0.0204021	29.0313	0.998121	0.73553	29.0313	5.57448e-06	-0.0410427	29.0313	0.790248
YP_513149.1	YP_513149.1	FTL_0373	-	hypothetical protein	23.4023	21.6727	23.6984	22.6337	24.2625	23.9326	23.7717	23.6054	23.6221	23.8093	22.9799	23.895	0.685139	23.1993	0.998121	0.741916	23.1993	0.465097	0.636912	23.1993	0.635007
YP_514454.1	YP_514454.1	FTL_1832	fslA	hypothetical protein	28.6645	28.7183	28.6179	28.6206	28.5327	28.5393	29.3154	29.583	29.3543	28.5264	28.9061	28.7783	-0.102708	28.621	0.998121	0.750665	28.621	9.64057e-05	0.0700234	28.621	0.732404
YP_512938.1	YP_512938.1	FTL_0140	hemC	porphobilinogen deaminase	26.2695	26.3494	26.4224	26.4392	26.8017	26.5736	27.1008	26.5023	27.6946	28.1398	26.1588	26.8443	0.257756	26.645	0.998121	0.752164	26.645	0.2112	0.700551	26.645	0.60101
YP_513454.1	YP_513454.1	FTL_0703	glyA	serine hydroxymethyltransferase	31.4028	31.2296	31.4922	31.3574	31.8085	31.5805	32.3119	31.7809	32.2923	32.2896	31.4169	31.9765	0.207222	31.6218	0.998121	0.75345	31.6218	0.137818	0.519438	31.6218	0.609374
YP_513289.1	YP_513289.1	FTL_0520	minC	septum site-determining protein MinC	28.9456	28.3764	29.0852	28.4328	29.2453	29.421	29.5318	29.6231	29.5213	29.321	28.7267	29.3456	0.230643	29.0181	0.998121	0.756327	29.0181	0.090524	0.328722	29.0181	0.626648
YP_514084.1	YP_514084.1	FTL_1429	-	glycosyl transferases group 1 family protein	26.5753	26.4984	26.6556	26.6836	26.7074	26.7637	27.3801	27.0019	27.6198	27.2845	26.7691	26.5376	0.141802	26.809	0.998121	0.757519	26.809	0.00245356	0.287298	26.809	0.600631
YP_514173.1	YP_514173.1	FTL_1526	-	cell division protein	23.5493	23.2137	23.3862	24.2235	23.5721	23.9058	24.3308	24.1003	24.0004	24.0721	23.8536	23.4531	0.517421	23.7822	0.998121	0.760755	23.7822	0.0270339	0.409898	23.7822	0.600631
YP_513707.1	YP_513707.1	FTL_1001	-	hypothetical protein	18.9954	17.1234	18.5577	18.4981	18.9422	19.1519	19.6993	18.4841	18.7774	19.6283	0	19.4265	0.638549	17.8533	0.998121	0.761421	17.8533	0.920176	-5.20726	17.8533	0.60101
YP_513934.1	YP_513934.1	FTL_1258	-	aldo/keto reductase	19.5486	19.5537	20.0012	19.9498	20.5283	18.1162	20.5454	21.0316	19.8218	20.3831	19.5861	19.8098	-0.169675	19.9007	0.998121	0.76513	19.9007	0.308834	0.225226	19.9007	0.827829
YP_513755.1	YP_513755.1	FTL_1058	lipB	lipoate-protein ligase B	25.575	25.588	25.4284	25.5372	25.8643	25.6749	26.236	26.3693	26.2867	25.9569	25.419	25.6375	0.161722	25.7438	0.998121	0.766868	25.7438	0.000983298	0.140699	25.7438	0.626648
YP_513670.1	YP_513670.1	FTL_0959	pilD	Type IV pili leader peptidase and methylase.	20.1538	19.43	19.6678	19.7424	19.6328	19.5852	20.0032	20.7193	20.8498	16.7346	18.7622	19.6974	-0.0970962	19.6044	0.998121	0.773536	19.6044	0.57704	-1.35247	19.6044	0.606747
YP_514247.1	YP_514247.1	FTL_1608	-	hypothetical protein	29.4234	28.5834	29.824	28.8975	29.9942	29.8794	29.9049	29.8903	30.3683	31.146	29.0295	29.876	0.313409	29.7092	0.998121	0.777588	29.7092	0.327619	0.740238	29.7092	0.622059
YP_513722.1	YP_513722.1	FTL_1021	-	hypothetical protein	24.2497	23.5336	23.6783	23.6239	23.5114	23.8278	24.4947	24.7483	24.5612	23.2323	23.4054	23.538	-0.166201	23.8568	0.998121	0.780837	23.8568	0.00548767	-0.428679	23.8568	0.600631
YP_513942.1	YP_513942.1	FTL_1271	bioA	adenosylmethionine-8-amino-7-oxononanoate aminotransferase	28.3071	27.8644	28.3664	28.0986	28.8982	28.6999	29.0909	28.6521	29.1483	28.8209	28.0492	28.8627	0.386277	28.4778	0.998121	0.784461	28.4778	0.0606545	0.398243	28.4778	0.622059
YP_514082.1	YP_514082.1	FTL_1427	-	hypothetical protein	26.1217	26.2595	26.227	26.3227	26.1833	25.9607	26.9971	26.971	26.9976	26.0771	26.3688	26.0877	-0.0471831	26.3998	0.998121	0.78581	26.3998	5.71275e-06	-0.0248644	26.3998	0.890375
YP_513576.1	YP_513576.1	FTL_0854	-	ribonuclease H	25.2685	24.8636	25.337	25.0945	25.5681	25.5084	26.0068	25.5996	26.2467	26.3396	25.0939	25.5553	0.233962	25.4302	0.998121	0.794611	25.4302	0.115746	0.506539	25.4302	0.618732
YP_513844.1	YP_513844.1	FTL_1160	iglD	intracellular growth locus, subunit D	32.1692	31.8731	31.9746	31.9922	32.0397	32.1486	32.7748	32.8757	32.7581	31.9234	32.1429	32.1756	0.0545057	32.0884	0.998121	0.797228	32.0884	5.59555e-06	0.0749908	32.0884	0.658421
YP_512912.1	YP_512912.1	FTL_0114	iglD	intracellular growth locus, subunit D	32.1692	31.8731	31.9746	31.9922	32.0397	32.1486	32.7748	32.8757	32.7581	31.9234	32.1429	32.1756	0.0545057	32.0884	0.998121	0.797228	32.0884	5.59555e-06	0.0749908	32.0884	0.658421
YP_514235.1	YP_514235.1	FTL_1596	surA	peptidyl-prolyl cis-trans isomerase	26.8512	26.8905	26.8508	26.8373	26.9253	26.9546	27.7142	27.6777	27.6137	26.7209	26.8204	26.8041	0.0415488	27.0062	0.998121	0.804375	27.0062	1.11602e-07	-0.0823605	27.0062	0.620928
YP_513571.1	YP_513571.1	FTL_0849	secF	preprotein translocase subunit SecF	29.3142	28.5312	29.3332	28.994	29.3531	29.378	29.9616	29.8829	29.7497	29.5097	29.3826	29.6689	0.182179	29.189	0.998121	0.805208	29.189	0.0240177	0.460896	29.189	0.600631
YP_514180.1	YP_514180.1	FTL_1534	-	uridine kinase	28.2321	28.1052	28.2345	28.219	28.5408	28.4497	29.1491	28.7942	29.0551	28.502	28.1835	28.6001	0.212612	28.3989	0.998121	0.808871	28.3989	0.000904065	0.237944	28.3989	0.606747
YP_514108.1	YP_514108.1	FTL_1453	rplU	50S ribosomal protein L21	33.0069	32.4176	33.5175	32.5362	33.9305	33.8452	33.9228	33.3004	34.1663	34.7636	32.7875	34.022	0.456624	33.3855	0.998121	0.815817	33.3855	0.366967	0.877002	33.3855	0.622059
YP_514525.1	YP_514525.1	FTL_1915	-	putative acyltransferase	25.3734	25.7635	25.2568	25.2954	26.3237	25.5566	26.5374	26.6796	25.6404	25.5624	25.9347	24.5254	0.260706	25.3388	0.998121	0.821234	25.3388	0.193764	-0.123754	25.3388	0.893087
YP_513021.1	YP_513021.1	FTL_0226	pyrH	uridylate kinase	27.745	27.3128	27.7923	27.542	27.6747	27.7517	28.4209	28.5504	28.3637	27.5771	27.7708	27.6983	0.0394432	27.7895	0.998121	0.828275	27.7895	0.00176495	0.065339	27.7895	0.854538
YP_514061.1	YP_514061.1	FTL_1406	-	translation initiation factor IF-3	31.5156	31.6794	31.7123	31.5609	31.6628	31.6033	32.4744	32.4091	32.5209	32.1895	31.5589	31.6705	-0.0267803	31.9053	0.998121	0.832364	31.9053	0.000162262	0.170542	31.9053	0.622059
YP_513826.1	YP_513826.1	FTL_1140	-	malonyl CoA-acyl carrier protein transacylase	32.7323	32.5118	32.8135	32.6195	32.7161	32.6612	33.5045	33.6877	33.3654	32.4287	32.6476	32.578	-0.0202801	32.8584	0.998121	0.833335	32.8584	4.43755e-05	-0.134431	32.8584	0.626648
YP_514368.1	YP_514368.1	FTL_1737	rimM	16S rRNA-processing protein RimM	25.3904	25.3579	25.8325	25.6354	26.0067	25.8111	26.4079	26.0714	26.6022	27.1434	25.5688	26.0816	0.290771	25.9204	0.998121	0.833553	25.9204	0.1021	0.737645	25.9204	0.600631
YP_513319.1	YP_513319.1	FTL_0553	lepB	signal peptidase I	28.8408	28.7865	28.727	28.8085	28.6917	28.7414	29.634	29.8363	29.4249	28.5594	28.8171	28.7127	-0.0376248	28.9214	0.998121	0.846934	28.9214	5.26133e-06	-0.0883686	28.9214	0.626648
YP_514174.1	YP_514174.1	FTL_1527	eno	phosphopyruvate hydratase	32.3206	31.4132	32.5066	31.8314	32.6168	32.7281	32.8643	33.0968	32.8463	32.3798	32.1917	32.6038	0.311942	32.3032	0.998121	0.855669	32.3032	0.114827	0.311619	32.3032	0.675061
YP_514411.1	YP_514411.1	FTL_1786	-	succinate dehydrogenase, catalytic and NAD/flavoprotein subunit	32.3382	32.3215	32.2991	32.277	32.3633	32.356	33.252	33.0352	33.2437	32.5659	32.3753	32.5418	0.0124859	32.4022	0.998121	0.857334	32.4022	2.51136e-07	0.174739	32.4022	0.600631
YP_514432.1	YP_514432.1	FTL_1807	hisS	histidyl-tRNA synthetase	30.0264	30.1025	29.9715	30.0207	30.1587	30.0664	30.9547	30.68	31.0411	30.3895	30.1054	30.2877	0.0484486	30.0702	0.998121	0.858438	30.0702	1.43149e-05	0.227389	30.0702	0.600631
YP_514334.1	YP_514334.1	FTL_1703	lysP	lysine:H+ symporter	28.0525	27.5849	28.0578	27.8372	28.2679	28.3391	28.764	28.7785	28.7299	28.1726	28.0566	28.3507	0.249658	28.0042	0.998121	0.859093	28.0042	0.0221597	0.294884	28.0042	0.626648
YP_514512.1	YP_514512.1	FTL_1902	-	hypothetical protein	27.7052	27.5455	27.6281	27.6407	27.9535	27.7914	28.8468	27.5685	29.0471	29.4671	27.5012	28.3991	0.168977	27.9089	0.998121	0.861228	27.9089	0.184393	0.829531	27.9089	0.600631
YP_514124.1	YP_514124.1	FTL_1473	uvrA	DNA excision repair protein subunit A	30.1782	30.1466	30.1902	30.1612	30.1961	30.1812	31.0434	31.0754	30.9829	30.0066	30.17	30.1152	0.0078294	30.3583	0.998121	0.862204	30.3583	3.69881e-08	-0.0744066	30.3583	0.622059
YP_513528.1	YP_513528.1	FTL_0796	-	hypothetical protein	27.2518	27.1789	27.2039	27.0787	27.4597	27.556	28.1939	27.9511	28.1185	27.3312	27.3278	27.6295	0.153272	27.4935	0.998121	0.876307	27.4935	1.24225e-05	0.218004	27.4935	0.600631
YP_513651.1	YP_513651.1	FTL_0938	-	histidine decarboxylase	26.5197	26.4833	26.6695	26.5315	26.8215	26.8237	27.6284	27.3066	27.3701	26.5877	26.6316	26.7383	0.168076	26.8048	0.998121	0.877537	26.8048	0.000325803	0.0950394	26.8048	0.729899
YP_514445.1	YP_514445.1	FTL_1823	-	NADH dehydrogenase I subunit H	25.9712	25.8216	25.9821	25.8536	26.9901	26.8706	27.1766	26.1646	27.0884	27.305	25.8578	27.0632	0.646475	26.3734	0.998121	0.884923	26.3734	0.150214	0.817053	26.3734	0.600631
YP_514298.1	YP_514298.1	FTL_1663	deoC	deoxyribose-phosphate aldolase	27.5433	27.5157	27.3414	27.4979	27.3566	27.3723	28.332	28.3536	28.3806	27.6215	27.4696	27.3975	-0.0578272	27.5714	0.998121	0.88857	27.5714	6.8585e-07	0.0294074	27.5714	0.859987
YP_513509.1	YP_513509.1	FTL_0764	-	lipoprotein	23.7117	23.6138	23.0352	23.5352	23.3549	23.3617	24.5831	24.4657	23.9975	23.3818	23.3648	23.396	-0.0363139	23.4065	0.998121	0.895167	23.4065	0.0242573	-0.0727353	23.4065	0.899627
YP_514325.1	YP_514325.1	FTL_1694	-	hypothetical protein	21.1066	20.2544	22.0178	19.6199	21.7254	21.8608	21.8662	22.3318	21.8781	21.4447	20.641	21.8587	-0.0575887	21.3642	0.998121	0.899114	21.3642	0.367476	0.188523	21.3642	0.893087
YP_512842.1	YP_512842.1	FTL_0034	-	hypothetical protein	27.6706	27.7979	27.6823	27.6736	27.5987	27.6489	28.5586	28.676	28.6478	27.9384	27.6855	27.6444	-0.0765281	27.9033	0.998121	0.910529	27.9033	3.51217e-06	0.0391724	27.9033	0.838036
YP_513605.1	YP_513605.1	FTL_0885	-	phoH-like protein	28.1304	28.0974	28.1245	28.2634	28.1986	28.0745	28.9891	29.1417	28.9882	27.6946	28.0225	27.9106	0.0614225	28.2456	0.998121	0.92227	28.2456	2.39747e-06	-0.24149	28.2456	0.600631
YP_514300.1	YP_514300.1	FTL_1665	-	pantothenate kinase	22.1787	23.0098	22.665	22.1529	22.6076	22.1174	23.8223	23.7337	23.0802	22.757	21.5038	22.044	-0.325213	22.5324	0.998121	0.927532	22.5324	0.0512897	-0.516262	22.5324	0.606747
YP_513573.1	YP_513573.1	FTL_0851	-	RNA polymerase factor sigma-32	27.1829	27.2141	27.4265	27.2488	27.7867	27.5692	28.1367	28.1334	28.343	28.2367	27.4112	27.8505	0.26042	27.6643	0.998121	0.929874	27.6643	0.00469644	0.558337	27.6643	0.600631
YP_512931.1	YP_512931.1	FTL_0133	feoB	ferrous iron transport protein	29.0898	29.0623	29.1355	29.2143	29.0011	28.99	30.0257	30.1415	29.9199	28.9162	29.0651	29.0016	-0.0274039	29.2288	0.998121	0.93315	29.2288	1.32871e-05	-0.1016	29.2288	0.639171
YP_513350.1	YP_513350.1	FTL_0590	-	ATp-dependent helicase	25.2181	25.0643	25.0403	24.9433	24.6587	24.4627	26.0581	26.1529	25.934	25.4681	25.2225	25.0967	-0.419338	25.1926	0.998121	0.940758	25.1926	9.96899e-05	0.154875	25.1926	0.626648
YP_513453.1	YP_513453.1	FTL_0702	priM	hypothetical protein	24.954	24.3402	24.6267	24.6899	24.733	25.7377	25.4085	25.7928	25.5642	26.2899	24.3233	24.4669	0.413258	24.8754	0.998121	0.94823	24.8754	0.150855	0.386419	24.8754	0.671928
YP_514414.1	YP_514414.1	FTL_1789	-	citrate synthase	33.0786	32.9145	32.8655	33.0301	32.8778	32.9412	33.9573	34.0094	33.7392	32.4958	33.0803	32.8624	-0.00316124	33.0284	0.998121	0.949065	33.0284	0.0012087	-0.14008	33.0284	0.690528
YP_514225.1	YP_514225.1	FTL_1586	-	biotin--acetyl-CoA-carboxylase ligase	22.9173	23.1329	23.4135	23.3555	23.4448	23.0485	24.3265	23.9072	24.0947	23.6906	22.7603	22.8802	0.128376	23.558	0.998121	0.954885	23.558	0.00102309	-0.0441931	23.558	0.906086
YP_514081.1	YP_514081.1	FTL_1426	-	hypothetical protein	27.8853	27.9236	27.9582	28.0776	28.0609	28.07	28.912	28.9593	28.8075	27.8149	27.9965	28.0951	0.147136	28.0789	0.998121	0.970586	28.0789	8.5104e-05	0.0464694	28.0789	0.873824
YP_513865.1	YP_513865.1	FTL_1182	rnhB	ribonuclease HII	27.0634	27.2238	27.1981	27.1961	27.0596	27.0905	28.0617	28.2876	28.0669	26.5392	27.0156	26.7642	-0.0463498	27.4122	0.998121	0.976987	27.4122	2.40063e-05	-0.388729	27.4122	0.600631
YP_513334.1	YP_513334.1	FTL_0574	-	hypothetical protein	26.9945	26.9866	27.0746	27.0867	27.0655	27.1619	28.0106	28.0282	27.9583	26.8521	27.119	27.234	0.08615	27.2753	0.998121	0.980465	27.2753	7.74937e-07	0.0498228	27.2753	0.766494
YP_512961.1	YP_512961.1	FTL_0166	-	universal stress protein	28.8315	28.4324	28.7866	28.5979	29.948	29.6102	30.2227	28.644	30.1525	30.3281	28.6852	30.3141	0.701916	29.1484	0.998121	0.989584	29.1484	0.193764	1.09232	29.1484	0.600631
YP_513443.1	YP_513443.1	FTL_0692	-	16S ribosomal RNA methyltransferase RsmE	22.8586	22.2583	23.2741	22.8446	24.7001	24.3492	24.0239	22.9129	24.4254	24.535	22.5089	24.9878	1.16762	23.5916	0.998121	0.990378	23.5916	0.342596	1.21356	23.5916	0.60101
YP_513464.1	YP_513464.1	FTL_0713	-	PP-loop family protein	23.0651	23.2543	22.9306	23.286	22.803	22.7369	24.3176	24.0546	23.854	22.2419	23.098	22.9599	-0.141393	23.1409	0.998121	0.992057	23.1409	0.0351622	-0.316712	23.1409	0.630644
YP_513607.1	YP_513607.1	FTL_0887	-	o-methyltransferase family protein	25.3015	25.4916	25.4471	25.4184	25.6109	25.5669	26.393	26.3599	26.4679	25.9135	25.3317	25.7211	0.118631	25.7625	0.998121	0.993543	25.7625	4.32266e-05	0.242035	25.7625	0.600631
YP_513412.1	YP_513412.1	FTL_0660	feoA	ferrous iron transport protein A	22.5383	22.4289	23.155	22.5811	24.9715	23.5115	24.4413	22.0312	24.6373	24.9418	21.8361	24.9194	0.98068	23.2714	0.998121	0.99591	23.2714	0.519182	1.19171	23.2714	0.626648
YP_513728.1	YP_513728.1	FTL_1027	-	replicative DNA helicase	28.7422	28.7572	28.6886	28.6691	28.7574	28.689	29.7231	29.773	29.6874	29.0528	28.7064	28.6738	-0.0241475	28.9827	0.998121	0.998498	28.9827	1.37411e-06	0.0816409	28.9827	0.657408
YP_513791.1	YP_513791.1	FTL_1101	-	hypothetical protein	24.3312	23.9661	24.4039	24.2658	24.7835	24.6174	25.5039	24.559	25.6792	26.1415	24.3764	25.2551	0.321793	24.6228	0.998121	1.01364	24.6228	0.0999475	1.02392	24.6228	0.600631
YP_512823.1	YP_512823.1	FTL_0013	recX	regulatory protein recX	24.3102	23.7469	25.9544	24.2273	24.8483	24.6368	25.3391	25.7355	25.9995	25.3336	23.9729	25.8654	-0.099703	24.8042	0.998121	1.02087	24.8042	0.169618	0.386789	24.8042	0.698256
YP_513027.1	YP_513027.1	FTL_0232	rpsL	30S ribosomal protein S12	29.7987	29.4405	29.9783	29.6126	30.4812	30.403	31.0835	29.844	31.3551	31.9648	29.8202	30.9433	0.426395	30.1574	0.998121	1.02172	30.1574	0.199597	1.17027	30.1574	0.600631
YP_514544.1	YP_514544.1	FTL_1943	-	primosomal protein N'	25.9596	26.034	26.2417	25.9916	26.0686	25.9467	26.1385	29.0544	26.1187	25.8774	25.8921	25.9611	-0.0761532	26.1038	0.998121	1.02538	26.1038	0.129735	-0.168233	26.1038	0.866937
YP_512824.1	YP_512824.1	FTL_0014	ssb	single-strand binding protein	30.0084	29.1598	30.2918	29.3008	31.1278	30.9943	30.7114	30.4221	31.4299	32.0624	29.7076	31.1567	0.654286	30.3427	0.998121	1.03445	30.3427	0.300913	1.15558	30.3427	0.60101
YP_513228.1_YP_514021.1_shared	YP_513228.1_YP_514021.1_shared	FTL_0456 and FTL_1360	rpsU1 and rpsU3	30S ribosomal protein S21-1 and 30S ribosomal protein S21-3	28.2766	28.145	28.2659	0	0	0	29.1442	29.3275	29.3332	0	0	0	-28.2292	8.21393	8.88859e-32	1.03915	8.21393	9.19774e-10	-28.2292	8.21393	8.88859e-32
YP_514436.1	YP_514436.1	FTL_1811	-	hypothetical protein	29.6162	29.5715	29.9479	29.6773	30.3563	30.2677	30.8351	30.5628	30.8617	30.9997	29.5861	30.3369	0.388566	30.0938	0.998121	1.04135	30.0938	0.0470841	0.59568	30.0938	0.604645
YP_514145.1	YP_514145.1	FTL_1494	-	hypothetical protein	28.8767	28.7447	29.3214	28.7931	29.7513	29.5263	30.0308	29.0593	31.0262	32.2644	28.9809	29.8945	0.375932	29.5315	0.998121	1.05784	29.5315	0.301461	1.39904	29.5315	0.600631
YP_514132.1	YP_514132.1	FTL_1481	-	YjgP/YjgQ family permease	19.796	19.1401	19.5473	19.837	20.3157	19.4715	21.4996	19.565	20.6059	19.611	18.344	21.5388	0.380261	19.8553	0.998121	1.06234	19.8553	0.400277	0.336816	19.8553	0.853028
YP_513970.1	YP_513970.1	FTL_1299	-	hypothetical protein	23.0229	22.9747	22.9903	23.0468	24.2741	23.7849	24.2892	23.5083	24.4362	24.4885	23.3037	24.0771	0.705975	23.4325	0.998121	1.08195	23.4325	0.116475	0.960481	23.4325	0.600631
YP_514457.1	YP_514457.1	FTL_1835	fslD	hypothetical protein	20.2673	21.078	20.7851	20.7381	19.2248	19.8236	21.7608	22.5376	21.0907	20.2968	20.9302	20.401	-0.781284	20.3785	0.998121	1.08627	20.3785	0.0433552	-0.167434	20.3785	0.825298
YP_513503.1	YP_513503.1	FTL_0755	-	hypothetical protein	28.3477	28.1383	28.7987	28.238	28.9207	28.5175	29.3648	29.0956	30.087	30.5699	28.3112	28.7923	0.13052	28.8448	0.998121	1.08755	28.8448	0.127457	0.796237	28.8448	0.606747
YP_513120.1	YP_513120.1	FTL_0332	-	TolR protein	26.3406	25.8301	26.2656	26.0982	27.0672	27.2382	27.2887	27.0176	27.3999	27.6687	26.2782	27.1814	0.655782	26.6189	0.998121	1.08997	26.6189	0.0685583	0.897354	26.6189	0.600631
YP_514054.1	YP_514054.1	FTL_1399	-	3-deoxy-manno-octulosonate cytidylyltransferase	30.5053	30.5651	30.435	30.4942	30.4554	30.4284	31.6224	31.6544	31.582	30.2761	30.606	30.5287	-0.0424672	30.5779	0.998121	1.11779	30.5779	5.87056e-07	-0.031518	30.5779	0.874806
YP_514234.1	YP_514234.1	FTL_1595	ksgA	dimethyladenosine transferase	24.6532	24.5118	24.7317	24.6137	24.8641	24.7311	25.8034	25.7855	25.6778	24.4426	24.684	24.6971	0.104093	25.0062	0.998121	1.1234	25.0062	2.51136e-07	-0.0242985	25.0062	0.893087
YP_513156.1	YP_513156.1	FTL_0380	-	superoxide dismuate (Cu-Zn) precusor	25.3606	25.1415	24.7977	25.7587	24.532	25.1112	26.2403	26.4141	26.0319	25.7504	24.8057	23.6892	0.0340518	25.0861	0.998121	1.12883	25.0861	0.143799	-0.351455	25.0861	0.732404
YP_513436.1	YP_513436.1	FTL_0685	-	NH(3)-dependent NAD(+) synthetase	26.133	25.295	26.6185	25.684	27.121	27.0935	27.228	26.9019	27.3061	27.3842	25.8301	27.0477	0.617363	26.468	0.998121	1.12981	26.468	0.165727	0.738488	26.468	0.622844
YP_514381.2	YP_514381.2	FTL_1750	secE	preprotein translocase subunit SecE	26.6791	26.4658	26.5118	26.4994	26.7522	26.6941	27.8343	26.9455	28.2923	28.9156	26.5943	27.13	0.096366	26.8678	0.998121	1.13845	26.8678	0.0770066	0.994405	26.8678	0.600631
YP_513864.1	YP_513864.1	FTL_1181	-	SpoU rRNA methylase family protein	27.9739	28.2294	28.1364	28.1438	27.974	28.0176	29.2286	29.4164	29.1711	27.4316	27.8186	27.6497	-0.0681149	28.4916	0.998121	1.15882	28.4916	8.14942e-07	-0.479946	28.4916	0.198893
YP_513825.1	YP_513825.1	FTL_1139	-	3-oxoacyl-(acyl-carrier-protein) reductase	32.0193	30.9675	32.161	31.3361	32.4204	32.4337	32.916	32.7708	32.9421	32.9333	31.7905	32.4483	0.347461	32.0521	0.998121	1.16036	32.0521	0.0902207	0.674769	32.0521	0.622059
YP_512881.1	YP_512881.1	FTL_0077	-	riboflavin synthase subunit alpha	21.3767	21.7323	21.9462	22.7701	22.4849	22.6531	22.7728	23.2211	22.5482	22.0123	22.0897	22.1156	0.950957	22.2264	0.998121	1.1623	22.2264	0.0195348	0.387465	22.2264	0.626648
YP_513931.1	YP_513931.1	FTL_1251	dptA	proton-dependent oligopeptide transport (POT) family protein	23.8365	23.5999	24.3157	24.2723	25.7876	25.123	26.0305	23.8504	25.4352	25.7123	24.0571	26.2949	1.14356	24.5401	0.998121	1.18797	24.5401	0.224787	1.43739	24.5401	0.600631
YP_514416.1	YP_514416.1	FTL_1791	-	superoxide dismutase	30.3875	30.1333	30.4831	30.2696	30.9718	30.8928	31.6877	31.2241	31.6611	31.2522	30.3777	30.9811	0.376766	30.7212	0.998121	1.18968	30.7212	0.00670719	0.535721	30.7212	0.600631
YP_512974.1	YP_512974.1	FTL_0179	ddg	acyltransferase	28.8038	29.049	29.2077	29.1508	29.8723	29.5138	30.2441	30.0482	30.3751	30.1672	29.4544	29.5655	0.492136	29.4264	0.998121	1.20228	29.4264	0.0165874	0.708857	29.4264	0.600631
YP_513490.1	YP_513490.1	FTL_0741	-	hypothetical protein	19.9892	22.0447	21.0288	21.4054	21.5771	22.3432	22.6129	21.7324	22.3605	21.3243	21.6062	21.3666	0.75433	21.4238	0.998121	1.21439	21.4238	0.0386017	0.411466	21.4238	0.626648
YP_514044.1	YP_514044.1	FTL_1389	-	nicotinate-nucleotide pyrophosphorylase	25.3461	25.1328	25.6722	25.1899	26.0843	25.8659	26.7218	26.547	26.6701	26.1281	25.4804	26.0635	0.329671	25.9093	0.998121	1.26261	25.9093	0.00259213	0.506958	25.9093	0.600631
YP_512955.1	YP_512955.1	FTL_0159	-	hydrolase subunit	21.0279	20.3432	19.8827	20.3932	21.3689	21.2849	22.0198	21.2666	21.806	21.5779	20.7978	21.9341	0.597717	21.0229	0.998121	1.27952	21.0229	0.025854	1.01865	21.0229	0.600631
YP_514346.1	YP_514346.1	FTL_1715	groES	co-chaperonin GroES	33.7511	33.7471	33.9709	33.7426	34.1953	33.8815	35.028	35.0228	35.2742	34.9961	33.7088	33.9904	0.116775	34.2851	0.998121	1.28529	34.2851	0.00097399	0.408747	34.2851	0.60101
YP_514049.1	YP_514049.1	FTL_1394	galP2	major facilitator superfamily galactose-proton symporter	29.2983	28.9939	29.1955	29.3476	29.1305	29.1745	30.4834	30.5077	30.3831	29.3502	29.2978	29.2673	0.0549539	29.3587	0.998121	1.29549	29.3587	5.26133e-06	0.14254	29.3587	0.626648
YP_513867.1	YP_513867.1	FTL_1184	-	ClpXP protease specificity-enhancing factor	25.6198	25.5152	25.9721	25.6019	26.3753	26.1326	26.8643	26.2179	27.9521	28.9114	25.8463	26.6831	0.334195	26.1242	0.998121	1.30904	26.1242	0.178449	1.44453	26.1242	0.600631
YP_513320.1	YP_513320.1	FTL_0554	rnc	ribonuclease III	24.4613	24.5198	24.3936	24.5322	24.3744	24.0871	25.7917	25.9558	25.6707	23.9286	24.3663	24.3539	-0.127012	24.6416	0.998121	1.3478	24.6416	5.26037e-05	-0.24197	24.6416	0.622059
YP_513340.1	YP_513340.1	FTL_0580	-	hypothetical protein	21.2415	21.0322	20.9456	21.4701	21.496	21.7868	21.776	22.2907	23.2641	25.1747	21.3368	21.5454	0.511199	22.1013	0.998121	1.37048	22.1013	0.173076	1.61252	22.1013	0.600631
YP_513609.1	YP_513609.1	FTL_0890	-	thymidine kinase	23.1039	22.4904	23.4403	23.1655	24.8674	24.681	24.7817	23.7146	24.7722	24.7662	22.8916	24.7159	1.22637	23.6335	0.998121	1.41128	23.6335	0.101356	1.11301	23.6335	0.600631
YP_512970.1	YP_512970.1	FTL_0175	rpmH	50S ribosomal protein L34	28.4132	28.1314	28.8429	28.2886	29.5185	29.0425	29.9199	28.5203	31.2339	33.0349	28.3794	29.8496	0.487341	29.158	0.998121	1.42884	29.158	0.324161	1.95876	29.158	0.600631
YP_514066.1	YP_514066.1	FTL_1411	-	hypothetical protein	26.5266	25.8082	27.1052	26.104	28.3491	28.0167	28.2387	26.8357	28.92	29.9863	26.3362	28.3675	1.00993	27.3719	0.998121	1.51813	27.3719	0.295354	1.75002	27.3719	0.600631
YP_514172.1	YP_514172.1	FTL_1525	-	2-C-methyl-D-erythritol 4-phosphate cytidylyltransferase	26.1508	26.2002	26.2922	26.2236	26.4256	26.117	27.6398	27.7743	27.824	26.2561	26.1667	26.0333	0.0409814	26.5442	0.998121	1.53167	26.5442	1.01458e-08	-0.0623449	26.5442	0.70683
YP_514033.1	YP_514033.1	FTL_1372	-	lipoprotein	24.2686	24.0621	24.3846	24.4998	24.2724	23.9313	25.9445	25.9795	25.8905	24.6999	24.0354	23.7964	-0.00393075	24.8584	0.998121	1.69975	24.8584	1.19727e-05	-0.0611962	24.8584	0.884718
YP_514507.1	YP_514507.1	FTL_1897	-	outer membrane lipoprotein	25.884	25.4558	26.1445	25.6216	27.7153	27.3091	28.1954	26.4828	27.9141	27.7407	25.7859	27.7979	1.05391	26.554	0.998121	1.70265	26.554	0.10301	1.28005	26.554	0.600631
YP_514456.1	YP_514456.1	FTL_1834	fslC	diaminopimelate decarboxylase	27.7654	27.7325	27.6147	27.7224	27.637	27.8065	29.4412	29.516	29.3389	27.7921	27.9522	27.9967	0.0177425	27.7344	0.998121	1.72784	27.7344	1.16317e-07	0.209452	27.7344	0.60101
YP_514403.1	YP_514403.1	FTL_1776	-	hypothetical protein	25.6812	25.6017	26.047	25.5252	26.1919	25.9364	27.5068	27.1529	28.527	28.1414	25.649	25.969	0.107891	26.396	0.998121	1.95228	26.396	0.0148375	0.809828	26.396	0.609374
YP_514363.1	YP_514363.1	FTL_1732	-	acid phosphatase	22.7192	22.603	23.1169	22.2885	22.7323	22.4315	24.726	24.8023	24.8666	22.6704	23.1381	22.6957	-0.328947	23.2121	0.998121	1.98524	23.2121	7.65285e-07	0.0216889	23.2121	0.9563
YP_513415.1	YP_513415.1	FTL_0663	-	hypothetical protein	17.7901	18.8581	19.2568	18.9276	19.7561	19.6985	20.4108	21.5537	19.9496	17.947	19.1617	18.5019	0.82569	18.9975	0.998121	2.003	18.9975	0.00346003	-0.0981711	18.9975	0.91822
YP_513633.1	YP_513633.1	FTL_0920	-	hypothetical protein	19.2564	17.6642	20.2705	18.2851	21.0845	21.0394	22.0135	19.9176	22.0855	20.6751	19.0398	21.1047	1.07266	19.7611	0.998121	2.27514	19.7611	0.116532	1.20952	19.7611	0.626648
YP_513617.1	YP_513617.1	FTL_0898	hfq	host factor I for bacteriophage Q beta replication	29.3392	28.9219	29.5441	29.0658	30.6165	30.0777	31.8292	30.1987	33.4874	33.8498	29.2048	30.7928	0.651572	30.2688	0.998121	2.57	30.2688	0.0661768	2.01404	30.2688	0.600631
YP_513822.1	YP_513822.1	FTL_1136	-	hypothetical protein	27.6975	27.1719	27.8203	27.4049	28.0271	27.955	30.1504	30.023	30.669	29.8136	27.4826	27.9535	0.232443	28.2449	0.998121	2.71756	28.2449	0.000287293	0.853326	28.2449	0.600631
YP_514493.1	YP_514493.1	FTL_1880	-	potassium-transporting ATPase C chain	18.7666	18.6324	0	20.2156	19.8499	20.0547	16.5245	18.7219	18.557	17.7726	19.3004	18.9222	7.57375	18.1227	0.998121	5.46814	18.1227	0.218257	6.19875	18.1227	0.600631
YP_512942.1	YP_512942.1	FTL_0144	-	hypothetical protein	20.8352	19.9248	20.6613	21.7053	24.426	25.0063	27.0685	24.5804	27.3459	26.1449	20.2838	24.7981	3.23873	23.3793	0.998121	5.8578	23.3793	0.00200953	3.26847	23.3793	0.600631
YP_514339.1	YP_514339.1	FTL_1708	tkrH	potassium uptake protein	16.4427	0	14.8488	16.8694	14.7616	14.6386	15.1199	17.618	16.9967	0	14.4088	0	4.99276	11.8832	0.998121	6.14772	11.8832	0.314021	-5.62755	11.8832	0.622059
