# Supplementary material for: A Ribosomal Protein Homolog Governs Gene Expression and Virulence in a Bacterial Pathogen
Source: J Bacteriol. 2022 Sep 19;204(10):e00268-22. doi: 10.1128/jb.00268-22 (PMC9578407; doi:10.1128/jb.00268-22)
Supplement: Supplemental file 4 — Table S3. Download jb.00268-22-s0004.xlsx, XLSX file, 0.3 MB [file jb.00268-22-s0004.xlsx]

## Sheet: Table S3 RNA-Seq
Table S3. Cells lacking bS21-2 have significant changes in transcript abundance. RNA-Seq was used to compare genome-wide transcript abundance from wild-type cells with an empty vector (LVS pF), cells lacking bS21-2 and containing an empty vector (LVS ∆rpsU2 pF), and bS21-2 mutant cells with bS21-2-V ectopically expressed (LVS ∆rpsU2 pF-rpsU2-V). Transcripts with significant differences in cells l…
				LVS ∆rpsU2 pF vs LVS pF		LVS ∆rpsU2 pF-rpsU2-V vs LVS pF		LVS ∆rpsU2 pF-rpsU2-V vs LVS ∆rpsU2 pF
Locus	Gene Name	Product Name	baseMean	log2FoldChange	padj	log2FoldChange	padj	log2FoldChange	padj
FTL_0001	dnaA	chromosomal replication initiation protein	6426.01	0.0852143	0.479766	0.11754	0.297913	0.0631356	0.654375
FTL_0002	-	DNA polymerase III subunit beta	9636.27	-0.0386771	0.869254	0.0799192	0.568484	0.176581	0.395272
FTL_0003	-	hypothetical protein	6.85875	0.26765	0.278773	0.0160761	NA	-0.121514	0.619738
FTL_0004	isftu1	transposase	549.647	0.0612808	0.755531	-0.118445	0.388084	-0.257412	0.174832
FTL_0005	-	Na+/H+ antiporter NHAP, fragment	13.534	0.685014	0.0587558	-0.0142059	NA	-0.831361	0.0474401
FTL_0006	-	indolepyruvate decarboxylase	96.1511	1.09823	8.87624e-06	0.0246662	0.853561	-0.966653	0.000321917
FTL_0007	-	hypothetical protein	177.479	-0.167188	0.439235	0.0259749	0.859191	0.228793	0.327441
FTL_0008	-	peptidase	2173.63	-1.07546	6.40808e-30	0.0452059	0.729657	1.13277	4.5921e-28
FTL_0009	-	outer membrane protein	48301.5	-0.607912	3.01619e-06	0.0190183	0.918666	0.632307	9.08538e-06
FTL_0010	glpe	thiosulfate sulfurtransferase	2237.79	-0.0396778	0.738466	0.0261898	0.864444	0.0702521	0.58444
FTL_0011	secB1	preprotein translocase subunit SecB	2263	-0.436689	0.000313846	-0.133011	0.299675	0.244508	0.0896878
FTL_0012	recA	recombinase A	11355	-0.342552	0.000313522	-0.126332	0.259831	0.187234	0.109351
FTL_0013	recX	regulatory protein recX	354.472	0.149127	0.35797	-0.0244377	0.870592	-0.191075	0.281014
FTL_0014	ssb	single-strand binding protein	7330.58	-0.888628	3.67941e-17	0.116093	0.334515	1.04829	7.34193e-20
FTL_0015	ackA	propionate kinase	2657.5	-0.441864	4.73275e-05	0.159201	0.176651	0.644875	2.69375e-08
FTL_0016	pta	phosphate acetyltransferase	4249.9	-0.377709	8.02953e-06	0.19748	0.0349256	0.60772	2.42649e-11
FTL_0017	-	-	1119	-0.294539	0.00204727	0.150757	0.156871	0.477345	2.27171e-06
FTL_0018	isftu1	transposase	542.242	0.0388447	0.83108	-0.182293	0.188817	-0.286422	0.0834844
FTL_0019	-	sugar transferase	154.146	0.00344189	0.991186	-0.123773	0.345645	-0.268889	0.271588
FTL_0020	aspS	aspartyl-tRNA synthetase	18464	-0.120014	0.211093	-0.025633	0.856179	0.0940429	0.427223
FTL_0021	-	MFS superfamily proline/ betaine transporter	45.7643	1.89351	1.19627e-11	-0.038925	0.701316	-2.1156	5.68259e-11
FTL_0022	-	-	11.5604	-0.00495114	0.984264	-0.0128876	NA	-0.0628947	0.816881
FTL_0023	isftu1	transposase	524.972	0.10699	0.579763	-0.0894356	0.518537	-0.272925	0.167628
FTL_0024	-	serine transporter	5881.98	0.187999	0.135959	0.0922418	0.46805	-0.0601308	0.718083
FTL_0025	-	hypothetical protein	1.59143	0.0120421	NA	-0.0010534	NA	-0.0193876	NA
FTL_0026	-	3-hydroxyisobutyrate dehydrogenase	1374.37	-0.444823	0.00588144	0.784768	4.75791e-06	1.29659	1.19543e-13
FTL_0027	-	3-hydroxyisobutyrate dehydrogenase	282.247	-0.494618	0.0123438	0.622283	0.00264993	1.23602	1.03748e-08
FTL_0028	-	aspartate carbamoyltransferase	1235.24	-1.53053	3.38187e-31	-0.0588794	0.677559	1.42697	3.15481e-23
FTL_0029	carB	carbamoyl phosphate synthase large subunit	9723.96	-1.3758	2.39007e-58	-0.0670855	0.557723	1.28805	5.45422e-43
FTL_0030	-	carbamoyl phosphate synthase small subunit	2527.45	-1.60495	4.66901e-62	-0.0074037	0.957101	1.59075	1.31142e-51
FTL_0031	-	acid phosphatase	630.279	-0.808405	2.36656e-11	-0.0167785	0.918666	0.776552	4.08882e-09
FTL_0032	tmpT	thiopurine S-methyltransferase	281.379	-0.154858	0.426067	-0.0821702	0.554157	0.00172948	0.995169
FTL_0033	pyrC	dihydroorotase	4027.78	-0.381862	0.000123855	0.0229047	0.876777	0.40943	0.000168093
FTL_0034	-	hypothetical protein	4926.1	0.681197	1.33667e-07	-0.00987551	0.930818	-0.699777	7.38619e-07
FTL_0035	-	hypothetical protein	2.93725	0.0723688	NA	-0.00689442	NA	-0.107905	NA
FTL_0036	-	hypothetical protein	167.556	-0.230848	0.263983	0.0129727	0.930818	0.257301	0.25813
FTL_0037	-	hypothetical protein	1025.61	-0.404623	1.59847e-05	-0.460758	5.03266e-06	-0.0663941	0.6236
FTL_0038	emrA2	HlyD family secretion protein	983.807	-1.03422	1.26342e-12	-0.513069	0.000988011	0.443128	0.00775624
FTL_0039	-	hypothetical protein	4246.35	-0.105422	0.646981	-0.0608367	0.642499	-0.0277736	0.914476
FTL_0040	-	LysR family transcriptional regulator	224.72	-0.159222	0.330443	-0.0230452	0.889548	0.120119	0.530198
FTL_0041	-	hypothetical protein	11.3354	0.375028	0.198039	-0.00267736	NA	-0.345843	0.239562
FTL_0042	isftu2	transposase	53.4625	0.0618554	0.825546	-0.00487619	0.960612	-0.0746336	0.802773
FTL_0043	-	chorismate mutase	132.327	-0.290344	0.120419	0.0497408	0.716974	0.399249	0.0486835
FTL_0044	-	transglutaminase	393.744	0.0200009	0.899963	-0.0278779	0.855484	-0.0612383	0.710912
FTL_0045	-	orotidine 5'-phosphate decarboxylase	1886.38	-1.24241	2.67009e-43	-0.246666	0.0121128	0.953551	4.8941e-22
FTL_0046	-	diyroorotate dehydrogenase	1521.71	-1.1662	4.57717e-19	-0.125044	0.344183	0.960206	1.65806e-11
FTL_0047	-	hypothetical protein	7.20336	-0.108681	0.638305	-0.000822058	NA	0.0967844	0.687155
FTL_0048	-	prephenate dehydrogenase.	339.554	-0.548731	0.000199739	-0.112253	0.411242	0.348302	0.0396793
FTL_0049	-	D-tyrosyl-tRNA(Tyr) deacylase	144.44	-0.186572	0.337818	-0.0144505	0.926013	0.152318	0.491956
FTL_0050	-	hypothetical protein	11.2354	0.203361	0.433473	-0.0163546	NA	-0.304515	0.272849
FTL_0051	-	hypothetical protein	31.2552	-0.130174	0.642803	-0.0302986	NA	0.000940408	0.998375
FTL_0052	-	hypothetical protein	8.42386	0.150785	0.551516	-0.0114743	NA	-0.21157	0.409948
FTL_0053	-	Beta-fructofuranosidase	19.772	-0.0522147	0.857575	-0.0407336	NA	-0.127728	0.660006
FTL_0054	isftu1	transposase	537.709	0.0648998	0.756325	-0.0834388	0.539008	-0.219927	0.284267
FTL_0055	-	hypothetical protein	16.7465	0.242592	0.370944	0.0259669	NA	-0.0793774	0.783801
FTL_0056	-	NADH dehydrogenase	432.963	-0.42276	0.000968046	-0.0312213	0.839739	0.366646	0.0111859
FTL_0057	-	hypothetical protein	537.536	-0.694383	1.7742e-05	-0.122113	0.375803	0.458244	0.0120368
FTL_0058	-	aromatic amino acid HAAP transporter	1340.21	-0.39856	2.74443e-05	0.0820245	0.490677	0.508577	8.67071e-07
FTL_0059	gidB	16S rRNA methyltransferase GidB	300.519	-0.092889	0.585388	0.0691331	0.613117	0.205029	0.234465
FTL_0060	-	hypothetical protein	630.275	-0.178123	0.153537	0.0732294	0.573332	0.279507	0.0329968
FTL_0061	-	hypothetical protein	48.8874	-0.0353739	0.900957	0.076944	0.492899	0.268706	0.328603
FTL_0062	-	transcriptional regulator	14.5291	0.140182	0.604576	-0.00517193	NA	-0.15713	0.568755
FTL_0063	-	major facilitator transporter	117.792	-0.468228	0.0133911	-0.0537608	0.694065	0.328177	0.129701
FTL_0064	-	-	2.99208	0.169106	NA	-0.00188119	NA	-0.149581	NA
FTL_0065	-	-	40.1918	-0.0247149	0.930634	0.0299305	NA	0.131879	0.654755
FTL_0066	-	-	14.5485	-0.362212	0.200803	0.0193983	NA	0.544664	0.117109
FTL_0067	-	-	149.749	-0.722223	7.69932e-05	0.540288	0.00264993	1.36631	1.3968e-12
FTL_0068	-	phosphoheptose isomerase	1640.83	-0.401282	1.26597e-06	-0.0617931	0.573332	0.322428	0.000569708
FTL_0069	-	outer membrane lipoprotein	108.471	-0.333673	0.0854612	-0.204915	0.184833	0.00198527	0.997562
FTL_0070	rpsT	30S ribosomal protein S20	5634.65	-0.370944	0.00557847	-0.213033	0.121707	0.0968736	0.583981
FTL_0071	-	GTP-binding protein LepA	5752.61	-0.400307	9.48455e-10	0.0105216	0.943238	0.410928	1.22121e-08
FTL_0072	mnmA	tRNA-specific 2-thiouridylase MnmA	2012.05	0.257834	0.0131013	-0.00335721	0.978611	-0.259673	0.0262814
FTL_0073	-	hypothetical protein	4079.37	-0.86108	1.03938e-25	0.20154	0.0300744	1.09428	1.60332e-34
FTL_0074	-	peptide deformylase	996.515	-0.590418	1.59381e-06	-0.243405	0.0618728	0.279654	0.0558774
FTL_0075	-	riboflavin synthase beta subunit (6,7-dimethl-8-ribityllumazine synthase)	620.796	-0.615582	7.66304e-07	-0.213228	0.103748	0.32862	0.0234987
FTL_0076	-	riboflavin biosynthesis protein ribA/GTP-cyclohydrolase II	1851.85	-0.443476	3.87086e-07	-0.309833	0.00103078	0.106468	0.364108
FTL_0077	-	riboflavin synthase subunit alpha	130.006	0.252679	0.178837	-0.0603482	0.649523	-0.387345	0.0576017
FTL_0078	-	riboflavin biosynthesis protein ribD	397.403	0.574432	6.81975e-06	-0.162082	0.232871	-0.814357	8.14839e-09
FTL_0079	isftu2	transposase	55.6933	0.19989	0.436725	-0.0285023	0.81034	-0.302956	0.281327
FTL_0080	isftu1	transposase	503.266	0.160417	0.36178	-0.162267	0.256348	-0.417135	0.0194514
FTL_0081	-	-	29.6896	-0.0175453	0.951807	-0.0695695	NA	-0.261888	0.372665
FTL_0082	-	B-type cytochrome	493.964	-0.954862	3.60247e-13	0.0265725	0.863294	0.997755	2.69013e-12
FTL_0083	-	-	19.1824	0.205984	0.455039	0.000293439	NA	-0.189157	0.507643
FTL_0084	-	-	614.949	-0.517312	3.41338e-06	-0.0478806	0.714818	0.441512	0.000371954
FTL_0085	nhaA	pH-dependent sodium/proton antiporter	659.342	-0.262409	0.0263061	0.115647	0.353427	0.415824	0.000750754
FTL_0086	-	hypothetical protein	489.442	-0.196492	0.204602	0.17888	0.192995	0.448093	0.00403429
FTL_0087	-	acetyltransferase protein	1035.94	0.0600028	0.677329	-0.14837	0.231542	-0.248302	0.0626858
FTL_0088	-	acetyltransferase protein	1445.92	-0.118657	0.294655	0.01925	0.902776	0.144464	0.260013
FTL_0089	-	ferredoxin	1302.36	-0.663806	7.5858e-05	-0.275679	0.0838785	0.262184	0.1879
FTL_0090	-	hypothetical protein	965.598	-0.698825	9.97264e-08	-0.0213772	0.889987	0.654536	5.1791e-06
FTL_0091	-	O-methyltransferase	118.825	-0.569483	0.00333244	-0.0841391	0.523825	0.350496	0.11322
FTL_0092	purT	phosphoribosylglycinamide formyltransferase 2	2612.04	-0.821675	1.00918e-15	0.121577	0.309851	0.980993	1.07015e-18
FTL_0093	chiB	chitinase	2206.76	-0.286373	0.000752068	0.201905	0.0282618	0.514987	8.41789e-09
FTL_0094	clpB	ClpB protein	15884.8	-0.709078	2.80749e-10	0.562124	3.24507e-06	1.31288	7.14209e-27
FTL_0095	-	-	527.602	-0.119917	0.449364	-0.282656	0.0461746	-0.207726	0.216108
FTL_0096	-	-	147.711	-0.135414	0.535418	-0.211797	0.175114	-0.192049	0.411863
FTL_0097	-	hypothetical protein	343.836	-0.287574	0.285355	0.054985	0.549523	0.611766	0.0689902
FTL_0098	trpA	tryptophan synthase subunit alpha	2373.54	-1.06448	9.10847e-16	0.0914786	0.509132	1.21421	4.02829e-17
FTL_0099	-	tryptophan synthase subunit beta	4828.37	-0.937506	1.09822e-19	0.241092	0.0314747	1.22825	7.83389e-28
FTL_0100	-	carboxypeptidase,fragment	972.868	-0.58814	4.91567e-08	0.193062	0.100738	0.830643	8.57981e-13
FTL_0101	-	voltage-gated ClC-type chloride channel clcA	411.645	0.254212	0.0587558	-0.0681445	0.615394	-0.362793	0.0133004
FTL_0102	-	hypothetical protein	363.819	-0.178666	0.270767	0.017738	0.913313	0.205593	0.247453
FTL_0103	-	hypothetical protein	415.607	-0.597291	1.29595e-05	-0.175975	0.195318	0.335484	0.0364765
FTL_0104	-	hypothetical protein	4986.49	-0.451442	5.42332e-07	-0.0651644	0.571069	0.364885	0.000322852
FTL_0105	-	hypothetical protein	6904.27	-0.621975	1.54369e-13	-0.127155	0.21891	0.467527	7.15523e-07
FTL_0106	-	-	14.034	0.268752	0.324386	0.0651002	NA	0.0690881	0.81818
FTL_0107	isftu1	transposase	539.785	0.0784295	0.719058	-0.0600395	0.651498	-0.202999	0.359288
FTL_0108	-	hypothetical protein	3.32437	-0.030689	NA	0.0132453	NA	0.116343	NA
FTL_0109	-	hypothetical protein	3.92209	0.0449163	NA	-0.0315539	NA	-0.280272	NA
FTL_0110	-	hypothetical protein	1.93399	-0.0607728	NA	-0.0162482	NA	-0.0622877	NA
FTL_0111 / FTL_1157	iglA	intracellular growth locus, subunit A	5682.9	-0.934592	6.56408e-12	0.562924	0.000105528	1.56092	9.73898e-26
FTL_0112 / FTL_1158	iglB	intracellular growth locus, subunit B	30794.2	-0.365618	0.00391448	0.528396	6.94232e-05	0.935727	3.78928e-12
FTL_0113 / FTL_1159	iglC	intracellular growth locus, subunit C	19436.1	-0.338363	0.0164086	0.753049	3.68791e-07	1.11867	2.43361e-14
FTL_0114 / FTL_1160	iglD	intracellular growth locus, subunit D	15432.1	0.287704	0.0491711	0.58527	7.25862e-05	0.293176	0.0727543
FTL_0115 / FTL_1161	pdpE	PdpE protein	398.956	-0.208402	0.222496	0.760308	4.35972e-06	1.01213	1.6753e-09
FTL_0116 / FTL_1162	pdpC	PdpC protein	8687.8	-0.567026	0.000239793	0.843575	3.75843e-07	1.4697	1.6181e-18
FTL_0117 / FTL_1163	iglJ	IglJ protein	497.649	-0.643665	0.00577902	0.606633	0.0136457	1.44515	5.30325e-08
FTL_0118 / FTL_1164	iglI	IglI protein	1437.99	-1.04629	6.98486e-14	0.677179	4.35972e-06	1.77666	5.72609e-32
FTL_0119 / FTL_1165	dotU	DotU	858.742	-0.750877	6.73276e-08	0.652435	6.32375e-06	1.45791	1.45337e-22
FTL_0120 / FTL_1166	iglH	IglH protein	2250.64	-0.628324	0.000429444	0.935609	8.13198e-07	1.64592	2.89435e-17
FTL_0121 / FTL_1167	iglG	IglG protein	1612.34	-1.10224	8.67989e-34	0.38637	4.37067e-05	1.52161	2.32795e-54
FTL_0122 / FTL_1168	iglF	IglF protien	612.926	-0.0230247	0.924634	0.894894	3.32999e-05	0.933129	1.8703e-05
FTL_0123 / FTL_1169	vgrG	VgrG	307.658	-0.32742	0.0381897	0.693188	8.55348e-06	1.07389	1.88692e-11
FTL_0124 / FTL_1170	iglE	IglE protein	93.4946	-0.158004	0.549483	1.06837	0.000263543	1.32766	7.75909e-06
FTL_0125 / FTL_1171	pdpB	PdpB protein	3030.31	-0.898615	1.6767e-13	0.751707	5.72025e-09	1.69535	1.19635e-37
FTL_0126 / FTL_1172	pdpA	PdpA protein	4109.11	-0.690335	1.03033e-05	0.827726	6.43679e-07	1.57886	1.30018e-20
FTL_0127	-	formate dehydrogenase	2515.49	-0.514203	8.61217e-12	-0.0759628	0.458304	0.421123	4.83679e-07
FTL_0128	isftu1	transposase	533.491	0.0288201	0.892876	-0.104284	0.448188	-0.207376	0.298568
FTL_0129	-	2-isopropylmalate synthase	1886.02	-0.510309	4.03668e-06	0.133804	0.284054	0.688975	8.36799e-09
FTL_0130	-	isopropylmalate/homocitrate/citramalate synthase family protein	317.658	-0.63716	1.47149e-05	0.215325	0.131051	0.950255	2.02245e-09
FTL_0131	-	branched-chain amino acid aminotransferase	4735.08	-0.530505	1.67385e-07	0.379734	0.000483387	0.949525	4.30973e-18
FTL_0132	-	pyruvate phosphate dikinase	6069.86	-0.784539	2.0411e-17	0.0454146	0.712824	0.850691	5.31379e-17
FTL_0133	feoB	ferrous iron transport protein	5486.55	0.900952	1.14737e-36	-0.161574	0.0644183	-1.0904	8.72199e-44
FTL_0134	-	hypothetical protein	12.6971	0.365851	0.208429	-0.0316326	NA	-0.786068	0.0587055
FTL_0135	isftu1	transposase	532.98	0.089064	0.621588	-0.0645401	0.638731	-0.198382	0.274704
FTL_0136	-	hypothetical protein	59.726	0.386054	0.133649	0.0781386	0.46805	-0.101382	0.725102
FTL_0137	-	lipopolysaccharide protein	942.253	-0.437225	7.10451e-05	-0.0994322	0.421315	0.294803	0.0209599
FTL_0138	-	ribonuclease II family protein	2440.46	-0.234839	0.00725774	-0.109167	0.306206	0.107886	0.347401
FTL_0139	-	carboxylesterase/phospholipase family protein	576.148	0.100671	0.47174	-0.233207	0.0646134	-0.38127	0.0039183
FTL_0140	hemC	porphobilinogen deaminase	480.577	-0.210385	0.196483	-0.127189	0.353701	0.0111468	0.96265
FTL_0141	-	camphor resistance protein CrcB	91.3984	-0.14143	0.564924	-0.0415975	0.729657	0.024137	0.937273
FTL_0142	-	hypothetical protein	123.231	-0.571475	0.00725774	-0.163908	0.245982	0.201286	0.422551
FTL_0143	-	hypothetical protein	19.5557	0.57559	0.0859752	0.039615	NA	-0.205446	0.474576
FTL_0144	-	hypothetical protein	307.478	-0.758941	6.91199e-05	-0.534553	0.00790808	0.133707	0.571738
FTL_0145	-	ABC transporter membrane protein	1602.82	-1.18032	3.58703e-25	-0.226947	0.0636382	0.88676	1.30828e-12
FTL_0146	-	ABC transporter ATP-binding protein	3757.63	-1.13557	2.51754e-42	-0.205919	0.0283191	0.894113	1.65653e-22
FTL_0147	-	hypothetical protein	672.612	-0.176831	0.235834	0.702147	4.61918e-07	0.908562	1.42134e-10
FTL_0148	-	Sodium/hydrogen exchanger (antiporter) family protein	1412.75	-0.0670668	0.540727	0.0231733	0.863294	0.0963576	0.409633
FTL_0149	-	carbonic anhydrase	1601.5	-0.130881	0.170045	0.0508835	0.657251	0.190515	0.0558774
FTL_0150	-	lipoprotein releasing system, subunit B, outer membrane lipoprotein	335.871	-0.0113419	0.95659	-0.00999028	0.947122	-0.00725077	0.973374
FTL_0151	ipk	4-diphosphocytidyl-2-C-methyl-D-erythritol kinase	329.122	-0.103514	0.566527	-0.174553	0.223913	-0.144534	0.457724
FTL_0152	-	hypothetical protein	563.676	-0.149265	0.240213	-0.0414859	0.735647	0.0829029	0.590339
FTL_0153	isftu1	transposase	533.738	0.0207793	0.907015	-0.161374	0.238585	-0.242744	0.138624
FTL_0154	-	-	8.35535	0.249051	0.323417	0.0238504	NA	-0.0732915	0.782523
FTL_0155	-	-	247.767	-0.758351	6.00892e-06	0.0196184	0.897966	0.795171	1.23529e-05
FTL_0156	-	phosphate transport protein	1668.75	-0.311305	0.00104113	-0.391066	9.25944e-05	-0.0920299	0.470899
FTL_0157	-	hypothetical protein	1243.35	-0.84927	4.1236e-11	-0.284215	0.0364625	0.484537	0.000801154
FTL_0158	acpA	acid phosphatase, phospholipase C (EC:3.1.4.3)	1616.17	-0.734763	9.77874e-18	0.0229865	0.863294	0.763318	2.824e-16
FTL_0159	-	hydrolase subunit	339.671	0.1912	0.20686	0.293875	0.0416068	0.145704	0.40611
FTL_0160	-	LamB/YcsF family protein	670.213	0.224709	0.0395444	0.472086	1.29773e-05	0.254727	0.0315545
FTL_0161	-	-	599.806	0.387085	0.00774838	0.368059	0.0148871	0.0248958	0.907147
FTL_0162	-	hypothetical protein	62.5718	0.794439	0.000663553	0.0195138	0.889051	-0.692668	0.00675281
FTL_0163	-	MFS transporter	3.33599	-0.000762339	NA	0.00649444	NA	0.0402008	NA
FTL_0164	isftu1	transposase	534.125	0.0299302	0.892876	-0.135714	0.333362	-0.253014	0.20663
FTL_0165	-	dicarboxylate MFS transporter	25.8655	-0.482221	0.10548	-0.111546	NA	-0.00226264	0.994965
FTL_0166	-	universal stress protein	26437.3	-0.876265	7.45851e-17	0.192628	0.102068	1.11999	1.65653e-22
FTL_0167	-	DNA/RNA helicase	73.089	0.365937	0.0978127	-0.0794189	0.519616	-0.615203	0.0134919
FTL_0168	-	hypothetical protein	264.564	0.597874	0.00107755	0.0140531	0.930818	-0.551081	0.00671961
FTL_0169	-	hypothetical protein	293.193	-0.315952	0.0350859	-0.130245	0.350325	0.113063	0.559451
FTL_0170	-	hypothetical protein	60.4861	-0.46467	0.0656497	0.0452364	0.701316	0.644357	0.0225083
FTL_0171	-	tetrapyrrole methyltransferase family protein	471.642	-0.261837	0.0513637	0.0943786	0.48247	0.402678	0.00458816
FTL_0172	murC	UDP-N-acetylmuramate--L-alanine ligase	1357.83	-0.0123507	0.924634	0.0446974	0.701633	0.0675442	0.574907
FTL_0173	aroE	shikimate 5-dehydrogenase	1188.14	-0.100652	0.456115	0.0506348	0.701002	0.17214	0.221931
FTL_0174	-	hypothetical protein	699.872	-0.803305	3.02553e-10	-0.0670138	0.620421	0.685521	9.353e-07
FTL_0175	rpmH	50S ribosomal protein L34	55.9327	-1.0421	0.00158375	-0.0990387	0.310046	0.414784	0.178323
FTL_0176	-	ribonuclease P protein component	2617.02	-0.69071	4.11957e-07	-0.257181	0.0749628	0.354018	0.0247837
FTL_0177	-	hypothetical protein	281.227	-0.711678	0.000959688	-0.365398	0.0636382	0.173179	0.489764
FTL_0178	yidC	inner-membrane protein	7406.68	-0.817519	6.75778e-11	-0.204844	0.113902	0.528446	0.000160301
FTL_0179	ddg	acyltransferase	1008.2	-0.507515	2.15248e-06	-0.509327	8.80963e-06	-0.0180837	0.915183
FTL_0180	htrB	acyltransferase	2199.02	-0.0994732	0.4514	-0.0542609	0.676656	0.0228158	0.891888
FTL_0181	-	Type IV pili fiber building block protein	168.072	0.0483044	0.82165	-0.0299216	0.847589	-0.107099	0.623367
FTL_0182	-	elongation factor P	2593.99	-0.589474	1.32318e-05	-0.05289	0.703827	0.493752	0.00109402
FTL_0183	-	oligoribonuclease	1131.72	-0.867143	6.34599e-24	-0.242711	0.0102436	0.585224	7.85019e-10
FTL_0184	-	hypothetical protein	21.3458	-0.22967	0.402755	-0.171637	NA	-0.366845	0.236233
FTL_0185	isftu1	transposase	539.909	-0.0168226	0.933809	-0.134414	0.338584	-0.199353	0.322547
FTL_0186	-	hypothetical protein	95.4152	0.694625	0.00224401	-0.406296	0.0640658	-1.36165	3.76924e-07
FTL_0187	-	cyclohexadienyl dehydratase	2263.78	1.2006	4.13396e-16	-0.00834281	0.960612	-1.20948	7.78109e-14
FTL_0188	-	cytochrome d terminal oxidase, polypeptide subunit II	16179.2	-0.0222861	0.83224	-0.0903056	0.365528	-0.0787794	0.432852
FTL_0189	-	cytochrome d terminal oxidase, polypeptide subunit I	20484.4	-0.189	0.105814	-0.054052	0.670896	0.112803	0.427223
FTL_0190	-	major facilitator transporter	692.888	-0.555104	0.000120122	0.0235587	0.876777	0.597133	0.000160111
FTL_0191	-	cytochrome O ubiquinol oxidase subunit II	9279.92	-0.34999	0.000178354	-0.165965	0.11754	0.152681	0.19934
FTL_0192	-	cytochrome O ubiquinol oxidase subunit I	30098.3	-0.644368	1.13525e-12	-0.203765	0.0441645	0.415111	9.40384e-05
FTL_0193	-	cytochrome O ubiquinol oxidase, subunit III	4267.82	-0.452479	0.00031768	-0.141204	0.284054	0.249744	0.097506
FTL_0194	-	cytochrome O ubiquinol oxidase subunit IV	1386.53	-0.485976	3.59605e-05	-0.452271	0.000294206	0.00768406	0.966655
FTL_0195	-	protoheme IX farnesyltransferase	794.378	0.154112	0.306285	-0.39425	0.0070081	-0.606191	5.62763e-05
FTL_0196	-	UDP-3-O-[3-hydroxymyristoyl] glucosamine N-acyltransferase	8823.29	-0.793593	1.22925e-16	0.00164022	0.999816	0.798799	4.85268e-14
FTL_0197	-	hypothetical protein	986.009	-0.0204511	0.899592	-0.188006	0.129453	-0.209545	0.135083
FTL_0198	-	pyridoxal kinase	1142.74	-0.381128	6.16063e-05	-0.360119	0.000346798	-0.00376063	0.984502
FTL_0199	-	hypothetical protein	734.839	-0.452808	0.00497426	-0.00685584	0.960612	0.42457	0.0166133
FTL_0200	-	methanol dehydrogenase regulatory protein	1620.01	-0.272372	0.00199275	-0.0222301	0.876777	0.242823	0.0150013
FTL_0201	-	hypothetical protein	563.766	-0.132864	0.403626	-0.033889	0.823339	0.0758851	0.691451
FTL_0202	-	hypothetical protein	80.4792	-0.0240235	0.924834	0.0135632	0.926013	0.0594958	0.835516
FTL_0203	-	hypothetical protein	324.455	-0.266284	0.132114	-0.0587216	0.668267	0.145739	0.489764
FTL_0204	-	hypothetical protein	141.425	-0.333161	0.136415	0.0488665	0.701316	0.478385	0.0527482
FTL_0205	-	hypothetical protein	111.446	-1.08483	0.000748641	-0.185109	0.128577	0.300962	0.306663
FTL_0206	-	hypothetical protein	725.703	-0.760143	1.21978e-10	-0.275087	0.028426	0.417823	0.00195452
FTL_0207	-	pyrrolidone-carboxylate peptidase	4572.37	0.674582	6.38041e-15	0.396271	2.66056e-05	-0.25383	0.0137915
FTL_0208	-	putative cytochrome c-type biogenesis protein	1022.8	0.654471	6.02697e-06	0.773821	5.88397e-07	0.11607	0.544245
FTL_0209	-	DNA polymerase III subunit chi	508.417	0.405289	0.00373059	0.340572	0.0203224	-0.0160423	0.940041
FTL_0210	valS	valyl-tRNA synthetase	8388.97	-0.588283	1.76225e-18	0.00344066	0.967431	0.590309	7.18709e-16
FTL_0211	-	hypothetical protein	1336.52	-0.417746	0.00557271	0.0300453	0.846251	0.476384	0.00450214
FTL_0212	-	hypothetical protein	455.223	0.157407	0.327363	-0.117723	0.392391	-0.341594	0.0381251
FTL_0213	-	hypothetical protein	102.767	-0.205239	0.343706	-0.147177	0.31164	-0.0693071	0.795621
FTL_0214	-	L-lactate dehydrogenase	858.551	-0.452807	2.41077e-05	0.177178	0.129453	0.676495	3.47485e-09
FTL_0215	-	dihydropteridine reductase	793.21	-0.709722	1.49085e-10	0.193917	0.103748	0.957208	1.03234e-15
FTL_0216	-	MutT/nudix family protein	76.2788	-0.39274	0.113931	-0.048955	0.666356	0.205202	0.453963
FTL_0217	fumC	fumarate hydratase	1098.5	-0.271077	0.0110888	0.273407	0.0122124	0.580468	1.17204e-07
FTL_0218	gltX	glutamyl-tRNA synthetase	6294.56	-0.538401	9.40512e-10	-0.0886815	0.411607	0.422923	1.99038e-05
FTL_0219	-	hypothetical protein	125.498	0.3411	0.0648494	0.00680017	0.950865	-0.310607	0.135853
FTL_0220	isftu2	transposase	52.5211	0.210888	0.390957	0.0171576	0.893416	-0.148521	0.588549
FTL_0221	-	amino acid permease	623.1	0.0566332	0.695936	0.29879	0.0144234	0.270382	0.0409128
FTL_0222	-	hypothetical protein	2987.22	-0.551646	3.04335e-10	0.161435	0.113902	0.745355	4.11941e-15
FTL_0223	-	dihydrofolate reductase type I	1549.93	-0.678521	2.23951e-15	0.111642	0.285679	0.817027	1.12251e-18
FTL_0224	rpsB	30S ribosomal protein S2	9138.86	-0.274498	0.00151543	-0.16051	0.0970688	0.0897386	0.450232
FTL_0225	tsf	elongation factor Ts	14334.6	0.00336003	0.968505	-0.165368	0.163928	-0.213674	0.117109
FTL_0226	pyrH	uridylate kinase	3256.11	0.608774	3.21403e-06	-0.0535807	0.695757	-0.693727	1.01034e-06
FTL_0227	frr	ribosome recycling factor	2274.32	0.130806	0.571168	-0.0822714	0.523825	-0.323775	0.172264
FTL_0228	uppS	undecaprenyl pyrophosphate synthase	1022.26	0.0372546	0.861916	-0.0325686	0.832188	-0.0973992	0.650057
FTL_0229	cdsA	phosphatidate cytidylyltransferase	703.971	-0.783386	4.00625e-08	-0.109668	0.417026	0.587716	0.00021057
FTL_0230	dut	deoxyuridine 5'-triphosphate nucleotidohydrolase	1723.31	-0.46097	9.72488e-06	-0.0629044	0.614824	0.370554	0.00167925
FTL_0231	pgsA	phosphatidylglycerophosphate synthetase	855.149	-0.203913	0.0662594	0.0130655	0.928819	0.22098	0.0737772
FTL_0232	rpsL	30S ribosomal protein S12	6687.61	-0.335986	0.0326718	-0.0063202	0.960612	0.317364	0.0732096
FTL_0233	rpsG	30S ribosomal protein S7	9193.99	-0.733555	0.00654962	-0.167659	0.182243	0.20627	0.482914
FTL_0234	-	elongation factor G	83936.8	-0.564681	3.07465e-05	-0.443159	0.00282838	0.0897703	0.621284
FTL_0235	rpsJ	30S ribosomal protein S10	4064.7	-0.477681	0.000106985	-0.101518	0.430051	0.323091	0.0244621
FTL_0236	rplC	50S ribosomal protein L3	45522.2	-0.432947	0.00374784	-0.250201	0.0782597	0.0993398	0.628306
FTL_0237	rplD	50S ribosomal protein L4	21957	-0.932044	3.19775e-17	-0.238598	0.0529813	0.629112	1.83165e-07
FTL_0238	rplW	50S ribosomal protein L23	1821.58	-1.46254	0.000238702	-0.0814673	0.300559	0.618409	0.0768458
FTL_0239	rplB	50S ribosomal protein L2	15295.2	-1.03156	3.79341e-09	-0.272679	0.0955102	0.59563	0.00192677
FTL_0240	rpsS	30S ribosomal protein S19	3239.77	-0.927747	4.1088e-14	-0.4869	0.000245355	0.389494	0.00598567
FTL_0241	rplV	50S ribosomal protein L22	10796.4	-0.897225	3.19494e-08	-0.493715	0.0046522	0.315596	0.0948306
FTL_0242	rpsC	30S ribosomal protein S3	19852.1	-0.858312	6.51483e-08	-0.424646	0.00970096	0.333023	0.0723722
FTL_0243	rplP	50S ribosomal protein L16	15769.1	-0.465585	5.08118e-05	-0.367461	0.00260965	0.0693699	0.694722
FTL_0244	-	50S ribosomal protein L29	3124.3	-0.548787	0.000422383	-0.595363	0.000330359	-0.0620276	0.775742
FTL_0245	rpsQ	30S ribosomal protein S17	1962.34	-0.33441	0.00312145	-0.329967	0.00617533	-0.0236864	0.890647
FTL_0246	rplN	50S ribosomal protein L14	5714.04	-0.411564	0.125507	-0.13309	0.225223	0.000605309	0.999462
FTL_0247	rplX	50S ribosomal protein L24	3906.98	-0.428355	0.0100211	-0.231973	0.120616	0.0877576	0.685623
FTL_0248	rplE	50S ribosomal protein L5	20788.7	-0.00244987	0.962353	-0.0568359	0.662809	-0.099279	0.571367
FTL_0249	rpsN	30S ribosomal protein S14	13331.8	-0.0840945	0.621527	-0.107831	0.423695	-0.0747415	0.69087
FTL_0250	rpsH	30S ribosomal protein S8	6960.71	-0.0466434	0.761589	0.0116551	0.943113	0.0683997	0.704704
FTL_0251	rplF	50S ribosomal protein L6	9051.51	-0.304387	0.0155959	-0.15165	0.250469	0.106669	0.527612
FTL_0252	rplR	50S ribosomal protein L18	6671.02	-0.403841	0.00537975	-0.256913	0.067931	0.0713937	0.722439
FTL_0253	rpsE	30S ribosomal protein S5	11078.6	-0.635245	4.14839e-08	-0.260088	0.0395115	0.319175	0.0185157
FTL_0254	rpmD	50S ribosomal protein L30	2179.07	-0.590359	5.11246e-06	-0.169202	0.197036	0.343571	0.021724
FTL_0255	rplO	50S ribosomal protein L15	8140.62	-0.364282	3.1846e-05	-0.144057	0.156871	0.194364	0.0724283
FTL_0256	secY	preprotein translocase subunit SecY	24096.5	0.0107472	0.940807	-0.143413	0.244498	-0.191321	0.167108
FTL_0257	rpmJ	50S ribosomal protein L36	611.098	-0.439559	0.00135523	-0.0802311	0.549189	0.300003	0.059738
FTL_0258	rpsM	30S ribosomal protein S13	5278.45	-0.0645397	0.546663	-0.168818	0.0830011	-0.125417	0.256522
FTL_0259	-	30S ribosomal protein S11	7099.65	0.0206535	0.881644	-0.191217	0.0410609	-0.231364	0.0181945
FTL_0260	rpsD	30S ribosomal protein S4	18241.4	-0.391521	6.198e-05	-0.235476	0.0267552	0.123973	0.341606
FTL_0261	-	DNA-directed RNA polymerase subunit alpha	17763.4	-0.128089	0.371651	-0.0849534	0.521321	0.00582658	0.984267
FTL_0262	rplQ	50S ribosomal protein L17	10763.9	-1.17716	8.86837e-41	-0.632619	1.64974e-11	0.519238	1.51349e-07
FTL_0263	isftu1	transposase	522.588	0.0612771	0.770318	-0.068622	0.614824	-0.189601	0.359045
FTL_0264	-	-	56.5001	0.211131	0.380535	-0.0776239	0.510681	-0.461601	0.0824557
FTL_0265	-	hypothetical protein	6512.31	0.0627935	0.679617	0.394357	0.00194995	0.354185	0.00978713
FTL_0266	isftu1	transposase	537.049	0.0992874	0.629343	-0.0871306	0.523825	-0.263911	0.19934
FTL_0267	htpG	heat shock protein 90	18207.7	-0.999397	1.19546e-10	0.186971	0.200037	1.29818	2.2339e-14
FTL_0268	isftu1	transposase	529.329	0.0985238	0.557863	-0.0862359	0.52556	-0.233947	0.164854
FTL_0269	gdh	glutamate dehydrogenase	21959.6	-0.69828	1.17393e-11	-0.17426	0.116151	0.462089	5.62763e-05
FTL_0270	isftu2	transposase	55.7581	-0.0722232	0.788241	-0.0670906	0.541328	-0.124791	0.656438
FTL_0271	-	hypothetical protein	55.0509	0.348778	0.152082	0.0677641	0.553106	-0.120726	0.659778
FTL_0272	-	diaminopimelate decarboxylase	91.7252	0.16447	0.47246	0.0295539	0.840611	-0.0862111	0.747007
FTL_0273	-	glutamate/gamma-aminobutyrate anti-porter	133.732	-0.232946	0.22045	-0.0411781	0.771061	0.14056	0.531371
FTL_0274	-	-	77.5807	-0.0950046	0.709003	0.0563646	0.642223	0.250619	0.333509
FTL_0275	-	methylated-DNA--protein-cysteine methyltransferase	98.5686	-0.312086	0.143851	-0.027038	0.853929	0.231066	0.341186
FTL_0276	-	hypothetical protein	415.816	-0.766819	1.46956e-05	0.0227159	0.892147	0.808676	2.70261e-05
FTL_0277	-	mercuric reductase protein	1768.8	-0.404547	7.96638e-05	0.206413	0.0742663	0.656199	3.68973e-09
FTL_0278	-	hypothetical protein	113.49	-0.335944	0.13932	0.120578	0.36826	0.661461	0.0085693
FTL_0279	-	hypothetical protein	576.323	-0.471243	0.000557925	0.152069	0.261073	0.699069	1.86738e-06
FTL_0280	-	amino acid permease	427.988	-0.932994	5.09757e-15	0.135358	0.284124	1.12234	1.7652e-18
FTL_0281	-	heat shock protein, hsp40	4535.63	-0.609065	0.00231049	0.0710119	0.588513	0.809529	0.000319509
FTL_0282	-	hypothetical protein	641.011	-0.747082	2.60703e-10	0.496819	4.14219e-05	1.28686	1.2057e-24
FTL_0283	-	aromatic amino acid HAAP transporter	148.191	0.052184	0.807452	-0.0100004	0.945726	-0.0731684	0.753635
FTL_0284	-	hypothetical protein	316.158	-0.2339	0.161064	-0.0369069	0.80894	0.160824	0.412381
FTL_0285	-	GTP pyrophosphokinase	2736.4	0.247544	0.00499943	0.0556927	0.62116	-0.176015	0.0941955
FTL_0286	-	hypothetical protein	389.725	-0.871861	7.78636e-08	-0.243212	0.113902	0.493528	0.00679653
FTL_0287	-	hypothetical protein	100.612	-0.386452	0.114893	-0.0189981	0.888727	0.304522	0.259893
FTL_0288	-	hypothetical protein	215.87	-0.456089	0.0227022	0.0781166	0.54162	0.660685	0.0026988
FTL_0289	-	hypothetical protein	210.685	-0.162981	0.396855	-0.0210428	0.889051	0.115601	0.60093
FTL_0290	xerC	integrase/recombinase XerC	944.313	-0.784625	3.34724e-13	-0.0250321	0.863474	0.742269	3.02936e-10
FTL_0291	-	aromatic amino acid HAAP transporter	886.068	-0.642957	1.65065e-07	0.0680675	0.609742	0.750373	2.00541e-08
FTL_0292	-	-	57.3161	0.104629	0.682135	-0.115571	0.340227	-0.421252	0.109844
FTL_0293	secB2	preprotein translocase subunit SecB	1690.46	-0.681329	1.26888e-06	-0.0522318	0.684413	0.572128	0.000241428
FTL_0294	mutS	DNA mismatch repair protein MutS	2217.78	-0.64193	6.10525e-11	0.136409	0.229403	0.816999	1.72375e-14
FTL_0295	-	acetyl-CoA carboxylase carboxyltransferase subunit alpha	16205.4	-0.649674	3.00693e-20	0.121939	0.178917	0.797307	1.01746e-24
FTL_0296	-	hypothetical protein	1300.29	-0.589521	0.000105386	0.0533467	0.699477	0.691789	3.04661e-05
FTL_0297	-	hypothetical protein	844.741	-0.240988	0.0396426	0.0291572	0.846831	0.283274	0.0285895
FTL_0298	-	hypothetical protein	452.887	0.281465	0.0176459	-0.0577058	0.663385	-0.367449	0.00485965
FTL_0299	murQ	N-acetylmuramic acid 6-phosphate etherase	438.313	-0.46821	0.00021747	-0.203259	0.124493	0.196838	0.213229
FTL_0300	-	hypothetical protein	203.637	-0.935866	1.30421e-08	-0.0646741	0.651498	0.799527	9.60245e-06
FTL_0301	-	hypothetical protein	22.7723	1.04679	0.00384221	0.0155074	NA	-0.814177	0.0284901
FTL_0302	isftu2	transposase	47.8931	0.110345	0.696014	0.0316095	0.764021	0.0055978	0.989401
FTL_0303	-	hypothetical protein	4.17626	0.156787	NA	0.0138168	NA	-0.0495239	NA
FTL_0304	nhaP	Na+/H+ antiporter	1135.87	-0.284697	0.00937413	0.0959714	0.429966	0.415734	0.00040781
FTL_0305	-	hypothetical protein	1043.1	0.0218564	0.852661	-0.0926312	0.427981	-0.139767	0.256387
FTL_0306	-	tryptophanyl-tRNA synthetase	4064.64	-0.0859921	0.371033	0.121477	0.213984	0.230299	0.0152563
FTL_0307	coaE	dephospho-CoA kinase	3786.8	-0.56469	5.85771e-11	-0.17838	0.0712305	0.351191	0.000338574
FTL_0308	-	hypothetical protein	478.262	0.438853	0.000505887	-0.00846791	0.954113	-0.450311	0.00134153
FTL_0309	aceE	pyruvate dehydrogenase subunit E1	35692.9	-0.336822	0.000825009	-0.0728372	0.536532	0.238044	0.0465367
FTL_0310	-	dihydrolipoamide acetyltransferase	16476.6	-0.486779	1.34881e-05	-0.209163	0.0817641	0.224703	0.0991078
FTL_0311	-	dihydrolipoamide dehydrogenase	24474.2	-0.412384	0.00189468	-0.172897	0.209823	0.178122	0.287691
FTL_0312	-	transposase	0	NA	NA	NA	NA	NA	NA
FTL_0313	-	hypothetical protein	0	NA	NA	NA	NA	NA	NA
FTL_0314	isftu1	transposase	540.249	0.136201	0.448892	-0.0707157	0.605617	-0.263528	0.158945
FTL_0315	-	MutT protein	1085.43	-0.562325	8.02373e-07	-0.0813036	0.523825	0.43633	0.000618773
FTL_0316	-	arsenate reductase	679.747	-0.55363	0.00123457	-0.160922	0.269733	0.262982	0.195514
FTL_0317	-	hypothetical protein	5291.2	-0.92699	1.05969e-16	-0.151632	0.221665	0.713652	6.10492e-09
FTL_0318	-	lipoprotein	112.459	-0.723298	0.000472076	-0.219411	0.168415	0.296734	0.214944
FTL_0319	-	hypothetical protein	1733.12	-0.823729	6.69705e-20	-0.256178	0.0114735	0.531269	1.21721e-07
FTL_0320	-	aspartate aminotransferase	112.658	0.0643929	0.782975	0.0219442	0.882456	-0.0129378	0.962437
FTL_0321	-	-	3.75513	0.0236877	NA	-0.0052984	NA	-0.0534075	NA
FTL_0322	-	-	124.249	0.179377	0.382579	-0.0313852	0.832188	-0.250811	0.262335
FTL_0323	-	-	41.6832	0.732494	0.00910803	-0.00499981	NA	-0.730513	0.018579
FTL_0324	-	-	63.2661	0.114747	0.607579	0.0268904	0.564595	0.0412253	0.865896
FTL_0325	-	OmpA family protein	11044.2	-0.518404	7.80917e-05	0.361944	0.0094794	0.945113	2.73221e-11
FTL_0326	-	FKBP-type 16 kDa peptidyl-prolyl cis-transisomerase	1356.34	-0.439122	0.0119424	-0.0271869	0.853929	0.368043	0.0633082
FTL_0327	ispH	4-hydroxy-3-methylbut-2-enyl diphosphate reductase	4270.5	-0.405724	0.000568477	-0.0705101	0.582515	0.293362	0.0297479
FTL_0328	-	chorismate mutase	1057.43	-0.0960454	0.513023	-0.124704	0.332706	-0.0717842	0.667447
FTL_0329	pssA	CDP-alcohol phosphatidyltransferase	2281.26	-0.368867	0.000164791	-0.147593	0.18094	0.184611	0.126089
FTL_0330	-	hypothetical protein	62.6889	-0.400247	0.108467	-0.0663958	0.551301	0.159856	0.568491
FTL_0331	-	TolQ protein	1437.83	-0.355096	0.00179001	-0.0492139	0.701633	0.281218	0.0345319
FTL_0332	-	TolR protein	367.823	-0.389495	0.00138183	-0.118553	0.358277	0.217336	0.143618
FTL_0333	-	hypothetical protein	264.748	0.158344	0.415289	-0.273479	0.0982164	-0.549376	0.00523752
FTL_0334	-	TolB protein precursor	1426.91	-0.696807	7.64772e-11	-0.188986	0.110401	0.45142	0.00018523
FTL_0335	-	lipoprotein	195.54	-0.730531	0.000938707	-0.142577	0.295458	0.349433	0.155137
FTL_0336	-	peptidoglycan-associated lipoprotein	9300.83	-0.475923	2.46943e-05	-0.00509796	0.962486	0.465121	0.000197639
FTL_0337	-	-	8615.47	-0.208327	0.00767061	-0.109451	0.242172	0.0800827	0.42519
FTL_0338	-	N-acetyltransferase GCN5	220.306	0.0383808	0.87511	0.0576253	0.662809	0.0875536	0.726178
FTL_0339	isftu1	transposase	535.394	0.157396	0.38759	-0.0712572	0.603055	-0.290494	0.128627
FTL_0340	-	hypothetical protein	1.88988	0.118507	NA	-0.00792087	NA	-0.144349	NA
FTL_0341	-	deoxyribodipyrimidine photolyase	46.4938	0.0744157	0.792195	-0.0209661	0.863474	-0.137201	0.624942
FTL_0342	-	deoxyribodipyrimidine photolyase	16.3736	1.00452	0.0156144	0.0239865	NA	-0.518752	0.126587
FTL_0343	-	hypothetical protein	68.5246	0.116399	0.665	-0.00290609	0.973533	-0.121484	0.66801
FTL_0344	-	hypothetical protein	0.560744	-0.0299275	NA	0.00133121	NA	0.0354021	NA
FTL_0345	-	bile acid symporter family protein	773.221	-0.750991	2.40205e-08	-0.102281	0.444619	0.573828	0.000117499
FTL_0346	-	hypothetical protein	130.706	-0.187696	0.455039	0.0121089	0.925305	0.223736	0.408843
FTL_0347	-	hypothetical protein	102.175	-0.197547	0.355707	-0.0188051	0.892147	0.146261	0.553294
FTL_0348	-	-	607.391	-0.925664	1.55256e-12	0.451197	0.000829189	1.43685	1.4831e-24
FTL_0349	-	-	34.4965	-1.84011	2.16163e-05	-0.0107617	NA	1.71485	0.00019165
FTL_0350	-	-	34.8045	-0.186171	0.490167	-0.0737057	NA	-0.0762599	0.805694
FTL_0351	-	-	3.75154	0.0835943	NA	0.002151	NA	-0.0604169	NA
FTL_0352	-	hypothetical protein	10.897	0.122093	0.645957	-0.0183949	NA	-0.225176	0.407085
FTL_0353	isftu1	transposase	533.111	0.17789	0.357869	-0.0702266	0.603344	-0.322368	0.116446
FTL_0354	-	hypothetical protein	242.605	-0.522738	0.000238135	0.0442015	0.753522	0.600808	9.93827e-05
FTL_0355	ubiA	4-hydroxybenzoate polyprenyltransferase	381.997	-0.376724	0.00676915	-0.0365512	0.813173	0.308592	0.0526933
FTL_0356	ubiC	chorismate pyruvate lyase	554.158	-0.284076	0.0267598	0.150174	0.242532	0.490834	0.00025967
FTL_0357	rph	ribonuclease PH	2027.59	-1.14573	5.74521e-18	-0.247324	0.0730418	0.810884	2.75257e-08
FTL_0358	-	hypothetical protein	752.163	-0.181843	0.195417	0.0451482	0.737725	0.251462	0.0939338
FTL_0359	-	Type IV pili fiber building block protein	846.687	0.285543	0.0172246	-0.0794827	0.537997	-0.403606	0.00199864
FTL_0360	-	heat shock protein HtpX	3585.45	-1.01801	2.91579e-18	0.150315	0.23611	1.22904	5.07876e-22
FTL_0361	-	LemA-like protein	3856.95	-1.33735	7.36778e-38	0.109861	0.364504	1.48614	2.90966e-39
FTL_0362	-	-	19.4718	0.738521	0.0387695	0.0218245	NA	-0.421471	0.187592
FTL_0363	-	-	298.997	-0.112547	0.494353	-0.107055	0.433444	-0.0499459	0.807151
FTL_0364	-	-	11.2087	0.123633	0.586499	0.0307483	NA	0.0559302	0.827308
FTL_0365	-	-	70.5188	0.413725	0.107231	-0.0881597	0.404823	-0.809559	0.00795812
FTL_0366	-	-	37.5792	0.203318	0.453032	-0.0158262	NA	-0.263723	0.364957
FTL_0367	isftu2	transposase	57.5283	0.198989	0.422478	-0.0103199	0.93507	-0.228671	0.399042
FTL_0368	-	-	118.744	-0.0595001	0.790817	-0.22038	0.16361	-0.27242	0.221061
FTL_0369	-	-	281.08	-0.163047	0.47174	0.0138384	0.927645	0.193999	0.427223
FTL_0370	-	arsenical restistance operon repressor	138.172	-0.246143	0.239444	-0.107348	0.419155	0.0170851	0.951865
FTL_0371	-	hypothetical protein	253.975	-0.974833	1.98646e-09	-0.352828	0.0299446	0.499627	0.00666381
FTL_0372	gpsA	NAD(P)H-dependent glycerol-3-phosphate dehydrogenase	1544.24	-0.580699	8.22228e-11	-0.0492622	0.674107	0.511661	2.28578e-07
FTL_0373	-	hypothetical protein	96.2191	0.213277	0.332481	-0.11297	0.381058	-0.502209	0.0366448
FTL_0374	-	DNA repair protein RadA	841.488	0.0141809	0.925685	-0.240042	0.041384	-0.288361	0.0210705
FTL_0375	-	hypothetical protein	1402.89	-0.254534	0.0787842	-0.0735474	0.587337	0.134836	0.443533
FTL_0376	-	hypothetical protein	585.212	-0.176754	0.182404	0.0815395	0.532158	0.293292	0.0327406
FTL_0377	-	chorismate synthase	2324.98	-0.346007	0.000199739	0.02976	0.832176	0.382686	0.000165684
FTL_0378	-	hypothetical protein	199.027	-0.0715702	0.717441	0.105553	0.444619	0.259321	0.189932
FTL_0379	-	methionine sulfoxide reductase B	487.39	-0.777598	7.08448e-10	0.210629	0.106009	1.0578	6.69954e-15
FTL_0380	-	superoxide dismuate (Cu-Zn) precusor	2365.71	-0.0218943	0.909079	0.0249278	0.855496	0.067221	0.724935
FTL_0381	-	hypothetical protein	822.712	0.177444	0.154352	0.107043	0.390422	-0.031976	0.852958
FTL_0382	-	amino acid permease	36413.4	-1.47599	1.31557e-52	0.00567029	0.96754	1.48462	2.0258e-44
FTL_0383	manA	mannose-6-phosphate isomerase, fragment	307.82	-1.60966	2.10476e-09	-0.165776	0.21232	1.05958	0.000245226
FTL_0384	-	-	1626.03	-0.902038	6.86708e-17	0.216781	0.0646134	1.17492	1.6782e-23
FTL_0385	-	-	455.792	-0.791132	9.98104e-06	0.193185	0.199222	1.13038	6.03756e-09
FTL_0386	-	-	77.8787	-0.486357	0.0687942	0.020583	0.865679	0.57395	0.0542102
FTL_0387	aspC1	aspartate aminotransferase	18763.8	-0.86474	2.34478e-30	0.0116861	0.924417	0.884185	1.94706e-26
FTL_0388	-	cation transporter	324.937	-0.115556	0.503641	-0.0216567	0.887318	0.0753257	0.706658
FTL_0389	-	DNA repair protein recN	2624.82	-0.707381	5.92156e-12	0.0784782	0.523825	0.816662	3.22552e-13
FTL_0390	-	Type IV pili fiber building block protein	442.845	0.262551	0.103807	-0.174787	0.21891	-0.536923	0.00159998
FTL_0391	-	hypothetical protein	298.112	-0.0938485	0.658256	-0.0888976	0.517395	-0.0756864	0.749401
FTL_0392	-	Type IV pili fiber building block protein	137.101	-1.39925	9.91167e-07	-0.919763	0.00229909	0.270812	0.334264
FTL_0393	lpxE	lipid A 1-phosphatase	582.223	-0.493092	2.94245e-06	-0.215542	0.062058	0.229601	0.0757835
FTL_0394	folD	bifunctional 5,10-methylene-tetrahydrofolate dehydrogenase/ 5,10-methylene-tetrahydrofolate cyclohydrolase	4695.79	-0.651967	1.38228e-16	-0.0634431	0.554526	0.57063	5.18071e-11
FTL_0395	purM	phosphoribosylaminoimidazole synthetase	4704.3	-1.05685	9.51783e-30	-0.0534713	0.642499	0.975141	1.12014e-21
FTL_0396	purCD	fusion protein PurC/PurD	9409.54	-0.549832	1.17393e-11	-0.0112732	0.896135	0.52767	3.5324e-09
FTL_0397	purN	phosphoribosylglycinamide formyltransferase	606.879	-0.260852	0.0563608	-0.195247	0.145706	0.0104019	0.96265
FTL_0398	purE	phosphoribosylaminoimidazole carboxylase,catalyic subunit	1179.25	-0.662901	2.53178e-08	-0.0661816	0.612522	0.552346	2.68599e-05
FTL_0399	purK	phosphoribosylaminoimidazole carboxylase ATPase subunit	3054.47	-0.528514	6.94489e-08	-0.0621903	0.612259	0.439761	5.65786e-05
FTL_0400	isftu2	transposase	51.5746	-0.155325	0.54898	-0.0659863	0.545166	-0.0451455	0.882595
FTL_0401	-	Sua5_yciO_yrdC family protein	602.019	0.0877652	0.714966	0.112008	0.408913	0.136176	0.580636
FTL_0402	ispZ	intracellular septation protein A family protein	1786.55	-0.552262	0.000845329	-0.125687	0.361124	0.311644	0.106595
FTL_0403	-	hypothetical protein	250.1	0.0128117	0.966654	-0.0117117	0.892147	-0.064042	0.836596
FTL_0404	glk	glucose kinase	2498.64	-0.359285	0.000881703	-0.093749	0.444619	0.227572	0.0752173
FTL_0405	ubiE	menaquinone biosynthesis methyltransferase	2691.73	-0.234763	0.0524957	0.0353177	0.81034	0.287693	0.0315348
FTL_0406	-	hypothetical protein	668.069	-0.223979	0.104081	0.00730214	0.955731	0.234451	0.126587
FTL_0407	ubiB	2-polyprenylphenol 6-hydroxylase	1633.19	-0.411282	1.32337e-06	0.00814126	0.950259	0.420094	6.45246e-06
FTL_0408	hitA	histidine triad (HIT) family protein	403.577	-0.357697	0.0411561	-0.251789	0.116952	0.0103707	0.966655
FTL_0409	-	purine/pyrimidine phosphoribosyl transferase family protein	118.88	-0.190166	0.409218	-0.0365489	0.780555	0.0884036	0.746848
FTL_0410	-	hypothetical protein	943.707	-0.437527	0.00195684	0.0364324	0.815264	0.501567	0.00134153
FTL_0411	-	hypothetical protein	1978.47	-0.203604	0.0725863	0.0557649	0.659406	0.280198	0.0210705
FTL_0412	murB	UDP-N-acetylenolpyruvoylglucosamine reductase	629.43	0.0772027	0.610654	0.160436	0.22171	0.128963	0.426426
FTL_0413	murA	UDP-N-acetylglucosamine 1-carboxyvinyltransferase	3694.91	-0.099915	0.266281	-0.0420772	0.701633	0.0489427	0.658228
FTL_0414	engA	GTP-binding protein EngA	4860.06	-0.617798	2.18942e-18	0.0326904	0.763468	0.656748	1.40716e-17
FTL_0415	-	hypothetical protein	18.1955	0.382304	0.195443	0.00871773	NA	-0.28154	0.342025
FTL_0416	isftu2	transposase	65.9692	0.120591	0.637232	-0.0572542	0.617803	-0.293238	0.268187
FTL_0417	isftu1	transposase	519.399	0.0338776	0.880984	-0.0916288	0.510681	-0.203856	0.336731
FTL_0418	-	hypothetical protein	124.231	-0.290746	0.131277	-0.0302664	0.839739	0.211517	0.336812
FTL_0419	-	oligopeptidase A	4089.11	-0.502813	2.3267e-07	0.0774786	0.517873	0.609576	9.34477e-09
FTL_0420	-	hypothetical protein	604.604	-0.494912	9.44426e-05	0.105618	0.419155	0.652605	1.55326e-06
FTL_0421	-	lipoprotein	24342.1	-0.496037	2.13063e-07	-0.00747201	0.942766	0.478187	5.58359e-06
FTL_0422	-	-	250.964	0.439497	0.00197362	0.0278244	0.862666	-0.382577	0.0174046
FTL_0423	-	hypothetical protein	2089.93	-1.06663	6.42978e-15	-0.0772886	0.562086	0.92122	7.9391e-10
FTL_0424	-	lipoprotein	3931.45	-0.0809591	0.559285	0.0318402	0.818954	0.127481	0.382797
FTL_0425	-	Type IV pili glycosylation protein	3129	-0.916954	7.04722e-24	0.436399	6.32375e-06	1.38219	6.02168e-45
FTL_0426	-	DNA topoisomerase I	10052	0.0974887	0.356468	0.194811	0.0618145	0.116297	0.336812
FTL_0427	-	chmomosome partition protein A	2579.1	-0.335913	0.0146058	-0.204264	0.139634	0.0715881	0.704881
FTL_0428	-	chromosome partition protein B	1988.27	-0.239926	0.00276663	-0.0697473	0.510586	0.153955	0.114314
FTL_0429	-	glutamine amidotransferase	648.96	-0.105728	0.527187	-0.203865	0.142847	-0.156449	0.376828
FTL_0430	-	hypothetical protein	1464.41	-0.223195	0.0517765	-0.141584	0.241444	0.042857	0.783801
FTL_0431	-	hypothetical protein	152.717	-0.13745	0.55893	-0.095064	0.429966	-0.0868529	0.745834
FTL_0432	-	hypothetical protein	35.7897	0.255147	0.345395	0.00572824	NA	-0.215072	0.458186
FTL_0433	-	ribosomal large subunit methyltransferase J	344.127	-0.466901	0.0005791	-0.236978	0.0899566	0.156591	0.367755
FTL_0434	-	hypothetical protein	1149.88	-0.580466	1.29003e-07	0.0452522	0.727501	0.647298	6.59399e-08
FTL_0435	lspA	lipoprotein signal peptidase	1044.67	0.174001	0.289952	0.0780689	0.579784	-0.0456623	0.827507
FTL_0436	ileS	isoleucyl-tRNA synthetase	18488.5	-0.178517	0.0552457	-0.018238	0.892147	0.157901	0.15296
FTL_0437	-	riboflavin biosynthesis protein RibF	1308.24	-0.64271	4.10729e-13	-0.151562	0.142847	0.453323	4.51059e-06
FTL_0438	-	malate dehydrogenase	25896.9	0.0109506	0.933809	0.0162969	0.910459	0.010697	0.944956
FTL_0439	-	hypothetical protein	11809.2	0.0228363	0.869054	-0.0343783	0.813173	-0.0687672	0.632019
FTL_0440	isftu1	transposase	511.867	0.0615408	0.784517	-0.124021	0.349437	-0.301423	0.162756
FTL_0441	isftu2	transposase	89.3928	0.554415	0.0110691	0.0798529	0.522981	-0.29651	0.223176
FTL_0442	-	hypothetical protein	124.172	0.847442	8.6486e-06	0.178878	0.231542	-0.462717	0.0251611
FTL_0443	-	major facilitator transporter	1564.68	0.00928694	0.93978	-0.349294	0.000584932	-0.37879	0.000318704
FTL_0444	metG	methionyl-tRNA synthetase	7971.79	-0.469113	7.4317e-09	-0.0997548	0.331016	0.344836	0.00016805
FTL_0445	-	hypothetical protein	144.643	-0.782947	4.05065e-05	-0.0501775	0.719863	0.646948	0.00197772
FTL_0446	-	hypothetical protein	18.4929	-0.0201278	0.942618	-0.0837072	NA	-0.405574	0.203665
FTL_0447	-	hypothetical protein	258.951	0.293272	0.0829602	0.0195218	0.892147	-0.249217	0.206869
FTL_0448	-	hypothetical protein	659.89	-0.758732	2.73611e-11	0.0958099	0.45087	0.89812	3.78088e-13
FTL_0449	pigR	pathogenicity island gene regulator	3998.22	-0.190362	0.139247	0.378663	0.00222184	0.603598	1.55326e-06
FTL_0450	psd	phosphatidylserine decarboxylase	2897.32	-0.706097	3.67941e-17	-0.0489688	0.672779	0.640298	3.51571e-12
FTL_0451	-	hypothetical protein	1657.84	-0.320304	0.00175216	-0.0132359	0.940143	0.30289	0.0088403
FTL_0452	-	bifunctional nicotinamide mononucleotide adenylyltransferase/ADP-ribose pyrophosphatase	1747.79	-0.231022	0.0133423	-0.0245626	0.856179	0.198373	0.068005
FTL_0453	-	UDP-N-acetylglucosamine pyrophosphorylase/glucosamine-1-phosphate N-acetyltransferase	5061.65	-0.530111	1.09053e-07	-0.14669	0.20119	0.343568	0.00285004
FTL_0454	-	glucosamine--fructose-6-phosphate aminotransferase	10883.8	-0.474957	1.32059e-08	-0.103848	0.319207	0.345121	0.000264687
FTL_0455	-	acetyltransferase	616.569	-0.574198	2.03172e-05	-0.336129	0.0175516	0.171675	0.319629
FTL_0456	rpsU	30S ribosomal protein S21	7227.82	-0.479356	0.00268189	-0.0478005	0.714818	0.369124	0.0416009
FTL_0457	-	cold shock protein	1468.81	-0.21991	0.0520822	0.0614057	0.627128	0.30341	0.0123107
FTL_0458	-	hypothetical protein	82.94	-0.695461	0.00967401	0.037281	0.751589	0.853941	0.0041593
FTL_0459	-	methionine aminopeptidase	1725.2	-0.601103	1.08797e-05	0.00759382	0.962884	0.608114	5.23116e-05
FTL_0460	-	hypothetical protein	1636.11	-0.0698878	0.665127	-0.0294068	0.851676	0.0223654	0.90623
FTL_0461	-	hypothetical protein	825.145	0.780171	2.97605e-06	-0.0687418	0.615109	-0.925834	4.32731e-07
FTL_0462	-	DNA topoisomerase IV subunit A	4251.27	-0.457676	5.42043e-09	0.0157987	0.907325	0.475964	3.27888e-08
FTL_0463	-	5'-methylthioadenosine/S-adenosylhomocysteine nucleosidase	939.235	-0.985265	1.31904e-17	-0.0201992	0.892147	0.948766	4.40112e-14
FTL_0464	-	hypothetical protein	242.809	-0.363121	0.0331102	0.185232	0.212125	0.668394	0.000241428
FTL_0465	-	BNR/Asp-box repeat-containing protein	1278.1	-0.300761	0.00741276	0.0426982	0.74368	0.361012	0.00328779
FTL_0466	-	soluble lytic murein transglycosylase	3894.23	-0.474072	2.1258e-07	0.266499	0.00750927	0.774729	3.16329e-15
FTL_0467	-	hypothetical protein	5.55087	0.138205	NA	-0.00273319	NA	-0.141302	NA
FTL_0468	isftu2	transposase	55.7341	0.0359788	0.903056	-0.0309477	0.790276	-0.133488	0.636342
FTL_0469	-	hypothetical protein	2.12681	0.149957	NA	0.0116802	NA	-0.0514802	NA
FTL_0470	-	hypothetical protein	795.013	-0.226538	0.267052	0.0516086	0.697634	0.348636	0.115448
FTL_0471	-	hypothetical protein	9.23325	0.128303	0.595574	0.0328384	NA	0.058537	0.829779
FTL_0472	-	DNA polymerase III subunit alpha	4880.6	-0.363771	1.84489e-05	0.0252085	0.853561	0.39674	2.20868e-05
FTL_0473	-	peptide deformylase	1228.72	-1.13682	6.149e-35	0.36695	0.000121566	1.53418	2.99915e-54
FTL_0474	-	lipoprotein releasing system, subunit C,putative membrane protein	1738.86	-0.275569	0.00693288	-0.0260391	0.855841	0.238141	0.042306
FTL_0475	-	lipoprotein releasing system, subunit D, ABC transporter ATP-binding protein	783.989	-0.0918662	0.441087	0.0445766	0.717941	0.148084	0.22719
FTL_0476	-	lysine decarboxylase, inducable	5251.86	-0.715277	7.01803e-18	0.15229	0.128102	0.898059	3.47085e-23
FTL_0477	gcvT	glycine cleavage system aminomethyltransferase T	6334.45	-0.770922	3.37211e-17	0.118679	0.284007	0.923244	1.82843e-20
FTL_0478	-	glycine cleavage system H protein	4407.61	-0.688959	2.11507e-08	0.0642344	0.625793	0.795407	3.9077e-09
FTL_0479	-	glycine dehydrogenase subunit 1	9013.11	-1.00493	1.28436e-19	0.0399065	0.818597	1.05634	2.89848e-18
FTL_0480	-	glycine dehydrogenase subunit 2	12677.2	-0.45339	3.67426e-05	0.0197695	0.919589	0.476975	8.58818e-05
FTL_0481	-	shikimate 5-dehydrogenase	891.609	0.17825	0.189593	-0.147501	0.272644	-0.383855	0.00705428
FTL_0482	-	pullulonase	5169.05	0.0549675	0.667245	-0.143268	0.234416	-0.228146	0.0631119
FTL_0483	glgB	glycogen branching protein	6977.1	-0.141214	0.175516	-0.0446602	0.717941	0.0849852	0.505874
FTL_0484	pgm	phosphoglucomutase	2794.29	-0.581815	2.72265e-10	-0.0944851	0.413433	0.457052	8.38862e-06
FTL_0485	glgC	glucose-1-phosphate adenylyltransferase	3625.85	-0.982634	2.49891e-17	-0.265084	0.034048	0.652482	3.76924e-07
FTL_0486	glgA	glycogen synthase	2612.04	-0.55438	8.84302e-09	-0.266825	0.0121017	0.25077	0.0313746
FTL_0487	-	maltodextrin phosphorylase	6156.88	-0.367795	0.00060975	-0.0772764	0.524915	0.256761	0.041105
FTL_0488	-	4-alpha-glucanotransferase	1274.09	-0.503306	9.3087e-05	-0.341118	0.0122124	0.109952	0.521995
FTL_0489	glyQ	glycyl-tRNA synthetase subunit alpha	3050.59	-0.254759	0.00343921	-0.039328	0.73826	0.204895	0.0443738
FTL_0490	-	UDP-N-acetylmuramoylalanyl-D-glutamate--2,6-diaminopimelate ligase	1650.47	0.0456249	0.762419	0.0515549	0.701633	0.0271994	0.877567
FTL_0491	-	outer membrane lipoprotein	677.449	-0.440023	0.0178552	0.33941	0.0612045	0.926153	6.06187e-06
FTL_0492	-	UDP-N--acetylmuramoylalanyl-D-glutamyl-2,6- diaminopimelate-D-alanyl-D-alanyl ligase	3421.6	-0.419504	3.15864e-06	-0.0385376	0.740431	0.367784	0.000291114
FTL_0493	-	hypothetical protein	2080.47	-0.778659	7.82398e-22	-0.0372839	0.741987	0.727633	2.14973e-16
FTL_0494	-	aspartate-semialdehyde dehydrogenase	4.87295	0.158769	NA	0.0130647	NA	-0.0566515	NA
FTL_0495	-	-	5.9992	0.182976	0.400575	0.0218986	NA	-0.0291132	NA
FTL_0496	-	-	0.292012	0.00233675	NA	-0.0023924	NA	-0.0182757	NA
FTL_0497	-	-	0.687067	0.0198054	NA	-0.00579053	NA	-0.0525423	NA
FTL_0498	-	threonine synthase	38.4707	0.000452576	0.998158	0.000626912	NA	0.00355746	0.994506
FTL_0499	-	S-adenosylmethionine decarboxylase	1554.29	-0.306575	0.00656164	0.220368	0.0618728	0.574485	1.25974e-06
FTL_0500	-	spermidine synthase	869.324	0.415828	0.000978071	0.201941	0.126948	-0.151437	0.345263
FTL_0501	-	putative arginine decarboxylase	21.0104	0.180735	0.512041	0.0137602	NA	-0.0958552	0.73919
FTL_0502	-	hypothetical protein	45.5101	-0.236002	0.366756	-0.0922294	0.364461	-0.062772	0.840333
FTL_0503	isftu1	transposase	545.078	0.0791678	0.703168	-0.0634963	0.639916	-0.201963	0.332902
FTL_0504	-	beta-alanine synthase or beta-ureidopropionase	1.54384	-0.00832318	NA	0.00160408	NA	0.0178438	NA
FTL_0505	-	carbon-nitrogen hydrolase family protein	9.70514	-0.0512743	0.838188	0.0221387	NA	0.170996	0.509845
FTL_0506	lpxH	UDP-2,3-diacylglucosamine hydrolase	383.624	-0.0271022	0.900391	0.0436677	0.767072	0.103013	0.618737
FTL_0507	pyrE	orotate phosphoribosyltransferase	939.819	-0.181821	0.136142	-0.064996	0.613117	0.0888849	0.559451
FTL_0508	mpl	UDP-N-acetylmuramate--L-alanyl-gamma-D-glutamyl-meso-diaminopimelate ligase	2929.2	-0.779068	2.28436e-20	0.0840619	0.427981	0.886125	3.48984e-22
FTL_0509	yjfH	tRNA/rRNA methyltransferase	577.66	-0.80141	1.20936e-12	-0.145155	0.237242	0.590069	1.88334e-06
FTL_0510	isftu1	transposase	549.048	0.0438639	0.812137	-0.11583	0.394748	-0.231334	0.209654
FTL_0511	-	hypothetical protein	685.958	-0.64038	0.000986135	-0.201194	0.184833	0.259411	0.252791
FTL_0512	-	BolA-like protein	233.721	-0.552243	0.00135217	-0.139284	0.321858	0.283231	0.16504
FTL_0513	-	hypothetical protein	301.619	-0.0872469	0.628243	-0.0535073	0.701316	-0.00519236	0.981799
FTL_0514	-	hypothetical protein	1164.54	-0.682489	5.59167e-09	-0.170365	0.174818	0.446125	0.000748026
FTL_0515	-	ABC transporter substrate-binding protein	590.082	-0.404372	0.00170318	-0.299624	0.0269831	0.0539359	0.768857
FTL_0516	-	ABC transporter membrane protein	324.926	-0.107111	0.547403	-0.266333	0.0774053	-0.219891	0.234465
FTL_0517	-	ABC transporter ATP-binding protein	687.738	-0.199033	0.199032	-0.398661	0.00775523	-0.226763	0.188397
FTL_0518	minE	cell division topological specificity factor MinE	617.585	-0.286778	0.0120619	-0.225283	0.0616149	0.0195042	0.910706
FTL_0519	minD	septum site-determining protein MinD	9437.72	-0.449932	4.95193e-07	-0.0595391	0.612259	0.371462	0.000223037
FTL_0520	minC	septum site-determining protein MinC	8721.48	-0.305353	0.000114006	-0.15463	0.0955203	0.129956	0.19934
FTL_0521	rpmG	50S ribosomal protein L33	297.338	-0.422324	0.0172893	-0.0503801	0.712281	0.302948	0.139562
FTL_0522	rpmB	50S ribosomal protein L28	1743.87	-0.299732	0.00162601	-0.115907	0.297913	0.15295	0.199878
FTL_0523	-	hypothetical protein	1439.19	-0.718955	3.10097e-10	-0.0785681	0.54162	0.59508	2.32696e-06
FTL_0524	-	ATP-dependent DNA helicase RecG	1459.2	-0.107315	0.35769	0.322457	0.00207303	0.456836	1.86008e-05
FTL_0525	-	fumerate hydratase	7963.42	-0.282126	0.00799001	0.0239606	0.858917	0.315368	0.00718344
FTL_0526	isftu1	transposase	448.179	0.0941076	0.654985	-0.0553346	0.684413	-0.205808	0.336812
FTL_0527	-	endonuclease	21.9661	0.277778	0.321725	0.0139848	NA	-0.174855	0.547345
FTL_0528	-	Type III restriction enzyme	835.321	0.435305	0.00488702	0.0345441	0.818954	-0.359243	0.0403972
FTL_0529	-	uracil-DNA glycosylase	186.566	0.0829284	0.718276	0.0909367	0.511409	0.100149	0.684133
FTL_0530	-	hypothetical protein	3.2595	-0.104757	NA	0.0200413	NA	0.244526	NA
FTL_0531	-	hypothetical protein	1.21907	0.0386002	NA	0.0136464	NA	0.0563158	NA
FTL_0532	-	hypothetical protein	32.0074	-1.06548	0.00230147	0.00301283	NA	1.06273	0.00502566
FTL_0533	-	DNA gyrase subunit A	24474.7	-0.42561	2.79695e-08	0.123074	0.195318	0.572095	7.76548e-12
FTL_0534	-	1-deoxy-D-xylulose 5-phosphate reductoisomerase	3357.24	-0.0575764	0.63026	0.145755	0.166559	0.234317	0.0338188
FTL_0535	-	outer membrane protein	3457.01	0.216836	0.0376841	-0.0628791	0.603344	-0.29847	0.00747922
FTL_0536	-	outer membrane protein OmpH	7214.74	-0.313827	0.000507585	0.0816751	0.448844	0.412757	1.64015e-05
FTL_0537	lpxD	UDP-3-O-[3-hydroxymyristoyl] glucosamine N-acyltransferase	6065.61	-0.526196	0.000941612	-0.113193	0.423695	0.31901	0.0854934
FTL_0538	fabZ	(3R)-hydroxymyristoyl-ACP dehydratase	4618.81	-0.205337	0.121436	0.0267899	0.862666	0.241795	0.0929947
FTL_0539	-	UDP-N-acetylglucosamine acyltransferase	11325.6	-0.0577134	0.605667	-0.0173817	0.896135	0.0380284	0.783801
FTL_0540	lpxB	lipid-A-disaccharide synthase	4022.2	0.0927824	0.371033	-0.0696127	0.534193	-0.176111	0.0929714
FTL_0541	-	hypothetical protein	1568.56	-0.402432	3.20669e-05	-0.10192	0.386636	0.270068	0.0162646
FTL_0542	-	hypothetical protein	264.421	0.0519833	0.783325	-0.0875497	0.523825	-0.196606	0.281014
FTL_0543	-	-	1187.39	-0.27823	0.00469897	0.221342	0.0330086	0.533702	1.96015e-07
FTL_0544	ppk	polyphosphate kinase 2	1438.87	-0.422396	0.00166519	0.0113869	0.943246	0.443796	0.00327594
FTL_0545	pcs	phosphatidylcholine synthase	1110.67	-0.513999	0.000221731	-0.100583	0.451104	0.341762	0.0332195
FTL_0546	ispA	geranyltranstransferase	891.463	0.3226	0.00567543	-0.0892846	0.510586	-0.448954	0.000409017
FTL_0547	kdtA	3-deoxy-D-manno-octulosonic-acid transferase	2092.98	-0.221069	0.00970059	-0.143751	0.136255	0.054567	0.644119
FTL_0548	rdgB	putative deoxyribonucleotide triphosphate pyrophosphatase	458.87	-0.648851	1.86535e-08	-0.0243314	0.866485	0.606648	1.64977e-06
FTL_0549	proC	pyrroline-5-carboxylate reductase	760.248	-0.359596	0.00273301	-0.100492	0.428569	0.210853	0.148438
FTL_0550	-	-	7.42612	-0.0836923	0.707398	-0.0100623	NA	0.0207585	0.935955
FTL_0551	-	-	83.5553	1.27059	6.89002e-09	0.00403304	0.971398	-1.24106	3.40015e-07
FTL_0552	pmrA	two-component response regulator	8257.77	-0.318019	0.0396426	-0.104665	0.434711	0.141557	0.466917
FTL_0553	lepB	signal peptidase I	2185.26	-0.0200894	0.909672	-0.117502	0.375803	-0.147158	0.386111
FTL_0554	rnc	ribonuclease III	456.037	0.498848	0.000334873	-0.251626	0.0838785	-0.842375	3.86619e-08
FTL_0555	truB	tRNA pseudouridine synthase B	835.867	0.236413	0.0737072	-0.188138	0.160269	-0.484211	0.00047564
FTL_0556	rnr	ribonuclease R	8365.95	0.135397	0.117291	0.070188	0.510586	-0.0535052	0.636281
FTL_0557	-	Delta 9 acyl-lipid fatty acid desaturase	7.08906	0.0346796	0.885281	-0.00181289	NA	-0.0411701	0.864295
FTL_0558	-	oxidoreductase	44.8291	-0.586789	0.0349687	-0.0648667	0.532785	0.265353	0.354421
FTL_0559	-	hypothetical protein	22.1317	-0.905022	0.0119866	-0.0418814	NA	0.482513	0.141686
FTL_0560	-	hypothetical protein	3.69654	0.290301	NA	-0.0070743	NA	-0.299684	NA
FTL_0561	-	cyclopropane-fatty-acyl-phospholipid synthase	40.2461	0.604575	0.0324475	-0.0153542	NA	-0.674815	0.0337696
FTL_0562	-	-	56.0626	-0.973917	0.00102349	0.0408753	0.711378	1.16985	0.000306509
FTL_0563	-	-	7.02698	0.140302	0.55893	-0.0106841	NA	-0.196469	0.412885
FTL_0564	-	-	3.76344	0.430742	NA	0.0164617	NA	-0.164821	NA
FTL_0565	-	-	7.60055	1.43528	0.0122503	0.0492727	NA	-0.208726	0.419988
FTL_0566	-	-	43.3036	0.162304	0.545443	0.000432967	0.992883	-0.151489	0.596953
FTL_0567	-	-	1.67555	-0.0786646	NA	0.00855918	NA	0.128919	NA
FTL_0568	isftu2	transposase	51.6808	0.156059	0.539485	0.00531298	0.960612	-0.13439	0.626257
FTL_0569	-	hypothetical protein	7278.49	-0.735422	8.92473e-18	0.360714	9.25944e-05	1.124	8.21338e-34
FTL_0570	-	hypothetical protein	259.966	-0.119608	0.616239	0.277602	0.120526	0.554683	0.0191512
FTL_0571	-	hypothetical protein	3871.6	-0.722635	4.2875e-10	0.164376	0.187739	0.945732	6.40158e-14
FTL_0572	-	hypothetical protein	16095.1	-0.97883	3.53164e-21	0.0661213	0.566139	1.08465	1.18037e-21
FTL_0573	-	hypothetical protein	6661.58	-0.547724	5.17052e-11	0.0426817	0.711378	0.603508	4.05623e-11
FTL_0574	-	hypothetical protein	2596.38	0.761941	2.79565e-12	-0.159234	0.192022	-0.975721	3.40188e-16
FTL_0575	isftu2	transposase	51.5687	-0.0693941	0.796595	-0.0610546	0.559644	-0.124139	0.669681
FTL_0576	-	hypothetical protein	13.8958	0.210414	0.439235	-0.0205927	NA	-0.336044	0.265933
FTL_0577	-	hypothetical protein	0.205453	0.0211795	NA	0.00260466	NA	-0.0011562	NA
FTL_0578	-	ornithine cyclodeaminase	3809.6	0.473213	6.46858e-10	0.258963	0.00211028	-0.188594	0.0431494
FTL_0579	-	putative nicotinate phosphoribosyltransferase	1436.75	-0.332679	0.00115166	0.0351775	0.796778	0.379205	0.000695397
FTL_0580	-	hypothetical protein	1218.2	-0.565903	0.00153803	0.0481337	0.715502	0.677052	0.00055411
FTL_0581	-	sugar transport protein	1257.38	0.435321	0.000595758	0.0480472	0.724924	-0.356233	0.0143003
FTL_0582	-	hypothetical protein	1244.69	-0.209201	0.137113	0.162097	0.216595	0.422138	0.00253521
FTL_0583	-	acetyl-CoA acetyltransferase	10920	-0.186182	0.192931	0.12251	0.370121	0.364291	0.0150385
FTL_0584	-	bifunctional 3-hydroxacyl-CoA dehydrogenase/acyl-CoA-binding protein	29149.4	-0.255556	0.0200527	0.22995	0.0420451	0.52627	3.82488e-06
FTL_0585	fadE	acyl-CoA dehydrogenase	43720.2	-0.206922	0.0976781	0.325676	0.00569043	0.56616	2.33558e-06
FTL_0586	-	long chain fatty acid CoA ligase	2560.06	-0.513496	4.29185e-12	-0.0721355	0.483189	0.423536	2.45078e-07
FTL_0587	-	arsenate reductase	707.137	-0.301045	0.105814	0.157277	0.284007	0.587066	0.00293512
FTL_0588	-	isocitrate dehydrogenase	31533.8	-0.584893	8.13877e-07	0.0362987	0.822287	0.632178	9.61439e-07
FTL_0589	-	hypothetical protein	6231.69	-0.434607	6.65893e-06	-0.0768561	0.52273	0.328913	0.00262383
FTL_0590	-	ATp-dependent helicase	3362.53	0.844168	1.02552e-29	0.00387676	0.966691	-0.839121	1.63603e-24
FTL_0591	isftu2	transposase	49.7828	-0.0281617	0.918193	-0.0165274	0.893416	-0.0224441	0.943072
FTL_0592	wbtA	dTDP-glucose 4,6-dehydratase	4285.15	-0.285839	0.00982788	-0.00710015	0.960612	0.272999	0.0287385
FTL_0593	wbtB	galactosyl transferase	1916.03	-0.659027	0.000382956	-0.137684	0.324599	0.362365	0.0859485
FTL_0594	wbtC	UDP-glucose 4-epimerase	4226.55	-0.543613	7.33699e-11	-0.0985035	0.349437	0.418591	7.04517e-06
FTL_0595	-	galacturonosyl transferase	3114.13	-0.266218	0.0910012	0.0754226	0.583888	0.393996	0.0185077
FTL_0596	-	UDP-glucose/GDP-mannose dehydrogenase	12618.6	-0.50724	6.5158e-11	-0.0113374	0.9115	0.495644	1.21198e-08
FTL_0597	wbtF	NAD dependent epimerase	2722.1	-0.674092	0.000137325	-0.0730981	0.583888	0.497593	0.0117686
FTL_0598	wzy	membrane protein/O-antigen protein	556.498	0.677371	6.33793e-06	0.0410862	0.785714	-0.586915	0.000391166
FTL_0599	wbtG	glycosyl transferase family protein	1578.34	0.365424	0.0469927	0.0845932	0.539008	-0.184221	0.395272
FTL_0600	wbtH	asparagine synthase	5365.37	-0.591485	1.24624e-12	-0.0621509	0.587373	0.511932	2.67825e-08
FTL_0601	wbtI	sugar transamine/perosamine synthetase	5355.73	-0.0369412	0.782578	-0.167015	0.118414	-0.155278	0.181477
FTL_0602	wbtJ	hypothetical protein	3790.16	-0.125314	0.382405	-0.00622089	0.962486	0.113623	0.478535
FTL_0603	wzx	O-antigen flippase	1579.28	0.00293286	0.991337	-0.174795	0.159231	-0.223395	0.120583
FTL_0604	wbtK	glycosyltransferase	4235.63	-0.21362	0.147505	-0.0216615	0.901474	0.176643	0.292029
FTL_0605	wbtL	glucose-1-phosphate thymidylyltransferase	4127.06	-0.127866	0.245788	-0.18182	0.0878932	-0.0827867	0.527972
FTL_0606	wbtM	dTDP-D-glucose 4,6-dehydratase	3294.59	-0.132448	0.309861	-0.0171351	0.913349	0.102681	0.476802
FTL_0607	isftu1	transposase	534.871	0.191681	0.323554	-0.0460283	0.746057	-0.284227	0.173744
FTL_0608	manC	mannose-1-phosphate guanyltransferase	2422.47	-0.598413	9.31826e-11	-0.0235232	0.864499	0.564044	2.90621e-08
FTL_0609	manB	phosphomannomutase	1988.13	-0.487275	3.71366e-08	0.00109555	0.994449	0.487487	5.55512e-07
FTL_0610	rho	transcription termination factor Rho	9402.3	-0.270434	0.00240163	-0.221408	0.0198059	0.0209906	0.864757
FTL_0611	trx1	thioredoxin	1698.33	-0.165255	0.12923	-0.126206	0.269035	0.00811878	0.958326
FTL_0612	ppx	exopolyphosphatase	1121.83	-0.261754	0.0935525	-0.0557981	0.701316	0.163582	0.375493
FTL_0613	isftu2	transposase	54.6335	0.0305598	0.915051	-0.151837	0.229403	-0.418641	0.127911
FTL_0614	-	-	1.42667	0.0438371	NA	-0.0126223	NA	-0.120898	NA
FTL_0615	-	recombination factor protein RarA	17.099	-0.0430452	0.881125	0.0245006	NA	0.157991	0.580286
FTL_0616	rpoA2	DNA-directed RNA polymerase subunit alpha	11143.7	0.646759	6.94204e-06	-0.132954	0.328899	-0.86138	3.25853e-08
FTL_0617	-	hypothetical protein	46886.4	-0.0611287	0.732403	0.079575	0.543919	0.199062	0.277953
FTL_0618	-	-	127.358	-0.0789569	0.719014	-0.0368378	0.80254	-0.000752532	0.994965
FTL_0619	-	-	17.8105	0.0899023	0.749626	0.00633421	NA	-0.0550717	0.856037
FTL_0620	tatD	deoxyribonuclease	441.276	0.163315	0.265199	0.0691491	0.62012	-0.0582139	0.754171
FTL_0621	-	-	468.144	-0.0487389	0.771533	-0.0764232	0.568348	-0.067272	0.712341
FTL_0622	isftu2	transposase	51.4272	-0.106566	0.689791	-0.0519506	0.633066	-0.0543284	0.855739
FTL_0623	-	ABC transporter ATP-binding protein	1117.7	-0.469685	0.00115641	-0.120612	0.358625	0.264618	0.126587
FTL_0624	-	ABC transporter membrane protein	886.827	-0.459319	1.07964e-05	-0.0961939	0.427244	0.324359	0.006761
FTL_0625	gtrB	glycosyl transferase family protein	1178.27	-0.640935	7.94781e-11	-0.00674212	0.959002	0.628933	6.04403e-09
FTL_0626	ppnK	inorganic phosphate/ATP-NAD kinase	878.791	0.445291	2.12517e-05	-0.134925	0.265	-0.626001	4.61401e-08
FTL_0627	rhtB	threonine efflux protein	285.196	-0.977601	4.26889e-11	0.099093	0.46805	1.1489	6.31455e-13
FTL_0628	-	-	808.06	-0.295606	0.0210498	-0.0226725	0.882456	0.255035	0.0817771
FTL_0629	-	-	702.04	-0.397425	0.00103902	0.183443	0.142847	0.637628	6.89781e-07
FTL_0630	-	-	8.42837	0.0806861	0.755774	-0.0160995	NA	-0.169592	0.507643
FTL_0631	isftu1	transposase	542.412	0.0716993	0.703956	-0.0753147	0.579784	-0.202537	0.283583
FTL_0632	-	ArsR family transcriptional regulator	37.298	-0.346409	0.199032	-0.181191	NA	-0.126414	0.664428
FTL_0633	-	hypothetical protein	189.743	0.29948	0.148995	-0.133128	0.32672	-0.611724	0.00736384
FTL_0634	-	NADH oxidase	0.521441	0.0368426	NA	-0.0038804	NA	-0.049982	NA
FTL_0635	-	FAD-dependent pyridine nucleotide-disulfide oxidoreductase	72.919	0.580125	0.00886992	-0.04183	0.741162	-0.718718	0.00432763
FTL_0636	-	NADH oxidase	34.9894	-0.236929	0.378408	-0.214105	NA	-0.265972	0.369358
FTL_0637	-	hypothetical protein	1880.78	-0.241142	0.0249501	-0.0131292	0.930045	0.220215	0.0734063
FTL_0638	-	hypothetical protein	1222.66	0.312863	0.0120833	0.19656	0.128577	-0.0642239	0.707281
FTL_0639	-	oxidoreductase	311.299	-0.493655	0.0005791	0.110312	0.416576	0.679574	1.15867e-05
FTL_0640	-	hypothetical protein	1265.64	-0.279188	0.0158788	-0.168988	0.164291	0.0647591	0.676281
FTL_0641	-	hypothetical protein	1.19816	0.00696004	NA	-0.00842096	NA	-0.0654958	NA
FTL_0642	-	lipoprotein	31.6729	-0.0852281	0.763077	0.037307	NA	0.253913	0.391821
FTL_0643	-	N utilisation substance protein B	1525.27	-0.335795	0.00114849	0.00904749	0.945845	0.348344	0.0023925
FTL_0644	-	carbon-nitrogen hydrolase	2292.76	-0.636495	3.20381e-07	-0.0428779	0.764021	0.559113	4.58597e-05
FTL_0645	-	lipoprotein	5692.21	-0.329139	0.0362299	-0.125006	0.364504	0.123614	0.530198
FTL_0646	-	hypothetical protein	13.8162	-0.0391477	0.889556	0.0181096	NA	0.126011	0.654375
FTL_0647	-	hypothetical protein	9.32285	0.143327	0.584159	-0.0353723	NA	-0.420971	0.168285
FTL_0648	-	aminotransferase	246.147	-0.685733	2.01022e-05	0.0289577	0.852061	0.745104	2.0598e-05
FTL_0649	-	aspartate/tyrosine/aromatic aminotransferase family protein	1108.01	-0.836163	3.19264e-13	-0.0948015	0.458304	0.693196	4.49787e-08
FTL_0650	-	prolyl-tRNA synthetase	6718.42	-0.0530452	0.649421	0.013198	0.926013	0.0705667	0.578855
FTL_0651	-	transposase	23.1953	0.394673	0.18614	-0.0158622	NA	-0.504004	0.134869
FTL_0652	-	hypothetical protein	748.309	-1.12203	1.66877e-23	-0.122169	0.319049	0.944765	1.44547e-14
FTL_0653	-	hypothetical protein	822.197	0.0624657	0.640647	-0.034416	0.815192	-0.110467	0.432893
FTL_0654	-	uroporphyrinogen III synthase	306.947	-0.0180399	0.927792	-0.121192	0.375803	-0.172914	0.361292
FTL_0655	-	hypothetical protein	2331.86	-0.392845	0.00397647	0.0268678	0.862666	0.436127	0.00387461
FTL_0656	-	hypothetical protein	1812.34	-0.691692	1.34858e-13	-0.0515009	0.662426	0.616074	2.10629e-09
FTL_0657	-	hydroxyacylglutathione hydrolase	891.7	0.0814544	0.565741	-0.00851574	0.955126	-0.0933873	0.550753
FTL_0659	-	cell division protein	679.655	-0.667811	6.24841e-09	-0.0618514	0.644067	0.567331	7.12283e-06
FTL_0660	feoA	ferrous iron transport protein A	60.4535	-0.629971	0.0159169	0.0726158	0.535073	0.917759	0.00160593
FTL_0661	-	hypothetical protein	6347.25	-0.71412	3.3263e-15	-0.00761839	0.955126	0.704043	1.70949e-12
FTL_0662	-	prophage repressor protein	417.987	0.38999	0.00151705	-0.378012	0.00617533	-0.826924	1.01444e-09
FTL_0663	-	hypothetical protein	370.732	0.572486	0.0786416	0.0378019	0.651536	-0.254838	0.384198
FTL_0664	-	hypothetical protein	563.157	-0.339583	0.0770611	0.512623	0.0090533	0.961145	2.93687e-06
FTL_0665	gltB	hypothetical protein (glutamate synthase domain-containing 2)	1349.67	-0.507297	2.86768e-06	0.0749914	0.545775	0.613831	1.71506e-07
FTL_0666	recC	exodeoxyribonuclease V subunit gamma	2029.02	-0.505612	3.0497e-08	0.231387	0.020849	0.772787	3.56942e-15
FTL_0667	-	hypothetical protein	154.37	-0.421997	0.0450669	0.1085	0.417026	0.700171	0.00246396
FTL_0668	-	ATP-dependent DNA helicase	1097.61	-0.448436	2.82295e-05	0.133339	0.265	0.62418	5.55342e-08
FTL_0669	recB	exodeoxyribonuclease V subunit beta	1563.57	-0.287294	0.00390021	0.0677146	0.566371	0.376754	0.000454801
FTL_0670	recD	exodeoxyribonuclease V subunit alpha	616.701	-0.00655376	0.968813	0.119922	0.338436	0.164348	0.252136
FTL_0671	-	pantothenate kinase	14539.4	-0.848892	1.29606e-28	-0.297679	0.000408	0.523233	7.2947e-10
FTL_0672	panD	aspartate alpha-decarboxylase	1718.42	-0.791341	1.0172e-07	-0.294926	0.0541128	0.399518	0.0196827
FTL_0673	panC	pantoate-beta-alanine ligase	22195	-0.821738	4.28357e-15	-0.198768	0.0874993	0.568458	1.02578e-06
FTL_0674	panB	3-methyl-2-oxobutanoate hydroxymethyltransferase	17739.6	-1.19033	7.15829e-11	-0.152975	0.297146	0.872344	1.2992e-05
FTL_0675	panG	hypothetical protein, putative ketopantoate reductase	3594.97	-0.641388	7.18818e-06	-0.0481121	0.729657	0.540408	0.000566897
FTL_0676	-	DNA ligase	2957.47	0.0122838	0.909079	-0.12953	0.146207	-0.152327	0.081494
FTL_0677	-	hypothetical protein	57.3794	0.000216404	0.999425	-0.0201049	0.876777	-0.0594214	0.842237
FTL_0678	isftu1	transposase	535.917	0.0455545	0.825641	-0.0646835	0.638731	-0.167764	0.423704
FTL_0679	potI	ATP-binding cassette putrescine uptake system, membrane protein, subunit I	1906.64	-1.00292	7.03975e-14	-0.157861	0.237242	0.753906	3.20259e-07
FTL_0680	potH	ATP-binding cassette putrescine uptake system, membrane protein, subunit H	2114.8	-0.676197	3.53212e-10	-0.0654323	0.608403	0.575919	1.32281e-06
FTL_0681	potG	ATP-binding cassette putrescine uptake system, ATP-binding protein	6924.32	-0.7402	1.44971e-19	-0.0128141	0.926013	0.72777	7.35901e-16
FTL_0682	isftu1	transposase	531.251	0.0965409	0.598262	-0.0925135	0.50703	-0.25455	0.165268
FTL_0683	-	-	32.846	-0.306316	0.261855	-0.0195655	NA	0.199652	0.491073
FTL_0684	-	hypothetical protein	696.625	-0.582119	5.39312e-06	-0.234822	0.0789685	0.274661	0.0735122
FTL_0685	-	NH(3)-dependent NAD(+) synthetase	1894.47	-0.0210543	0.866374	-0.050759	0.670896	-0.0444095	0.745614
FTL_0686	-	outer membrane efflux protein	7415.58	0.134251	0.207296	-0.0448548	0.715248	-0.193454	0.0939338
FTL_0687	-	HlyD family secretion protein	6451.46	-0.176005	0.0710854	0.0107571	0.932063	0.188844	0.0809432
FTL_0688	-	major facilitator transporter	3526.58	0.177083	0.0412448	0.0650088	0.544814	-0.0959633	0.369689
FTL_0689	-	transcriptional regulator araC family protein	285.878	-0.321821	0.034773	-0.0628961	0.645078	0.204933	0.262195
FTL_0690	-	Acyl-CoA synthetase (long-chain-fatty-acid--CoA ligase)	1926.02	-0.324707	0.000123505	0.000728972	0.990664	0.325517	0.000516019
FTL_0691	-	proton-dependent oligopeptide transport (POT) family protein	14034	-0.0900828	0.354237	0.325042	0.000422619	0.440358	3.0123e-06
FTL_0692	-	16S ribosomal RNA methyltransferase RsmE	215.325	-0.0461717	0.852284	0.108936	0.419155	0.274961	0.248229
FTL_0693	-	hypothetical protein	89.9347	-0.121929	0.649421	-0.0253603	0.831482	0.0337041	0.914959
FTL_0694	-	hypothetical protein	1252.74	-1.37428	4.27526e-15	0.0632988	0.647148	1.51374	2.32439e-15
FTL_0695	-	cell entry (mce) related family protein	648.015	-1.23542	1.10389e-16	0.0526622	0.703437	1.32882	1.59663e-16
FTL_0696	-	ABC transporter ATP-binding protein	1184.18	-0.595238	1.51858e-09	0.037779	0.771247	0.646067	1.76371e-09
FTL_0697	-	ABC transporter membrane protein	1233.86	-0.511579	4.45552e-07	0.0452901	0.712824	0.576965	1.78319e-07
FTL_0698	-	hypothetical protein	399.81	0.124527	0.382353	0.0613353	0.646969	-0.0309062	0.865896
FTL_0699	-	ribosomal large subunit pseudouridine synthase D	1072.65	-0.266213	0.042877	-0.106191	0.384442	0.100924	0.547345
FTL_0700	-	lipoprotein	636.666	-0.111033	0.547403	0.31493	0.043684	0.493679	0.00371222
FTL_0701	mreA	FAD binding family protein	716.974	-0.264129	0.0284825	-0.0122372	0.943246	0.244072	0.0751606
FTL_0702	priM	hypothetical protein	357.335	0.487581	0.000431279	0.0694103	0.612259	-0.3583	0.0229247
FTL_0703	glyA	serine hydroxymethyltransferase	15419.1	-0.582694	1.03015e-09	0.0285354	0.890395	0.611074	6.50382e-09
FTL_0704	-	hypothetical protein	1125.13	0.118449	0.585388	0.209139	0.178268	0.194049	0.394689
FTL_0705	-	hypothetical protein	424.106	0.155542	0.495207	0.0400622	0.777223	-0.0584028	0.831019
FTL_0706	wyz	predicted O-antigen ligase	218.527	0.299231	0.0762324	-0.0119825	0.940143	-0.320879	0.0896878
FTL_0707	-	glycosyl transferase family protein	1162.18	-0.770204	3.53212e-10	0.0865009	0.518537	0.904498	1.4115e-11
FTL_0708	-	hypothetical protein	779.404	-0.203854	0.141114	0.333951	0.0114735	0.586369	1.54039e-05
FTL_0709	-	glycosyl transferases group 1 family protein	833.42	-0.426088	0.00620646	-0.0686526	0.615109	0.293014	0.109587
FTL_0710	-	choloylglycine hydrolase family protein	10.147	0.0972512	0.705399	-0.0169263	NA	-0.194506	0.443533
FTL_0711	-	proton-dependent oligopeptide transport (POT) family protein	63.1883	0.515349	0.0339752	0.130895	0.299152	-0.130824	0.625706
FTL_0712	-	hypothetical protein	5.99516	0.00489318	0.985859	-0.0168085	NA	-0.103386	NA
FTL_0713	-	PP-loop family protein	421.947	0.396388	0.00354959	-0.125049	0.353719	-0.591176	6.77217e-05
FTL_0714	-	D-3-phosphoglycerate dehydrogenase	3861.74	-0.538235	1.72806e-06	-0.108094	0.385835	0.38084	0.00290453
FTL_0715	thyA	thymidylate synthase	2140.7	-0.131109	0.303659	-0.128902	0.295458	-0.0347799	0.836596
FTL_0716	-	prolipoprotein diacylglyceryl transferase	3663.58	0.086529	0.529536	-0.0773599	0.539008	-0.191899	0.160232
FTL_0717	-	ribonuclease E	21253.7	0.464313	6.15415e-07	0.0264462	0.853561	-0.420577	3.6365e-05
FTL_0718	-	cysteine desulfarase	868.35	-0.689098	3.67211e-09	-0.0320384	0.832188	0.63303	7.85695e-07
FTL_0719	-	hypothetical protein	167.523	-0.487588	0.00870051	0.0154801	0.919151	0.52348	0.0110505
FTL_0720	-	DNA repair protein recO	164.447	-0.656524	0.000505887	0.00684672	0.96026	0.669519	0.00127319
FTL_0721	-	DedA family protein	607.906	-0.463905	5.20862e-05	-0.178475	0.147251	0.22827	0.100076
FTL_0722	-	DedA family protein	679.323	0.331246	0.00988206	0.086091	0.523825	-0.199179	0.206793
FTL_0723	-	hypothetical protein	471.81	0.196656	0.316079	0.168537	0.255153	0.0723023	0.762468
FTL_0724	-	5-formyltetrahydrofolate cyclo-ligase	984.643	0.267069	0.0358716	0.435902	0.00069948	0.183952	0.222369
FTL_0725	-	hypothetical protein	597.998	-0.285516	0.0984289	-0.0426393	0.764021	0.195864	0.332213
FTL_0726	-	2-octaprenyl-6-methoxyphenyl hydroxylase	1846.14	0.342023	0.00128956	-0.016121	0.913913	-0.363416	0.00206053
FTL_0727	-	monooxygenase family protein	1677.48	0.2588	0.00209116	-0.0268291	0.843515	-0.29489	0.00179046
FTL_0728	-	hypothetical protein	267.931	-0.0487788	0.818004	0.0744247	0.583888	0.192992	0.365142
FTL_0729	queA	S-adenosylmethionine--tRNA ribosyltransferase-isomerase	620.431	-0.594024	2.23892e-06	-0.155329	0.234412	0.365668	0.0111072
FTL_0730	-	haloacid dehalogenase-like hydrolase family protein	3152.07	-0.308786	0.0494523	-0.102652	0.448844	0.132931	0.495087
FTL_0731	-	YhhQ family protein	1781.45	-1.21187	2.05383e-23	-0.12698	0.325787	1.01756	1.90553e-14
FTL_0732	-	lactoylglutathione lyase	346.555	-0.424346	0.0230154	-0.0547618	0.684413	0.287793	0.184557
FTL_0733	isftu1	transposase	533.128	0.000599759	0.998916	-0.0484884	0.723965	-0.0926139	0.673565
FTL_0734	-	-	91.1888	0.623508	0.00336867	-0.00194455	0.980206	-0.618165	0.00931887
FTL_0735	-	-	2.34145	0.0625611	NA	0.00186353	NA	-0.0414215	NA
FTL_0736	-	ribose-5-phosphate isomerase A	2553.01	-0.049309	0.662361	0.122302	0.22366	0.191168	0.0563414
FTL_0737	-	hypothetical protein	1309.64	-0.226213	0.281117	0.0116323	0.930818	0.245674	0.271588
FTL_0738	-	hypothetical protein	486.68	-0.00721522	0.975777	-0.139816	0.310046	-0.192399	0.26268
FTL_0739	-	tRNA uridine 5-carboxymethylaminomethyl modification protein GidA	8946.85	-0.195509	0.0547545	0.00695476	0.955731	0.20018	0.0740414
FTL_0740	-	hypothetical protein	294.797	0.283108	0.123991	0.0752966	0.576779	-0.124873	0.573973
FTL_0741	-	hypothetical protein	328.317	-0.0406681	0.829744	-0.0393367	0.79454	-0.0270564	0.90127
FTL_0742	-	LysR family transcriptional regulator	10.8038	-0.0924632	0.711832	-0.0166936	NA	-0.00543436	0.987244
FTL_0743	-	oxidoreductase, short-chain dehydrogenase family protein	2570.28	-0.739674	5.19162e-11	0.0874809	0.501682	0.867848	1.64995e-12
FTL_0744	-	exodeoxyribonuclease I	1942.82	-0.221074	0.0077592	0.10945	0.269733	0.347004	6.67469e-05
FTL_0745	-	excinuclease ABC subunit B	1622.29	-0.156137	0.196064	-0.0138435	0.926013	0.135259	0.334395
FTL_0746	-	hypothetical protein	564.149	-0.151778	0.420712	-0.0374043	0.802607	0.0762931	0.731024
FTL_0747	-	glutamate racemase	409.174	0.332375	0.0328751	0.0702451	0.610777	-0.199822	0.281014
FTL_0748	-	major facilitator transporter	1027.19	-0.286915	0.0358979	0.0569519	0.677888	0.370256	0.0108049
FTL_0749	isftu2	transposase	50.9655	-0.18068	0.467849	-0.119636	0.318792	-0.119419	0.66623
FTL_0750	-	-	256.923	0.133236	0.449364	-0.261305	0.0912005	-0.477498	0.0055707
FTL_0751	-	lipoprotein	422.025	1.18382	3.54442e-17	-0.217047	0.134681	-1.50662	7.38553e-22
FTL_0752	-	hypothetical protein	410.432	-0.0935367	0.564343	0.0657652	0.650679	0.186413	0.250603
FTL_0753	-	aminoacylase	99.4834	-0.34713	0.0987405	0.0517566	0.701633	0.480293	0.035739
FTL_0754	xseA	exodeoxyribonuclease VII large subunit	1004.98	-0.0762034	0.543391	0.0766186	0.523825	0.172633	0.152173
FTL_0755	-	hypothetical protein	764.34	0.421232	1.89141e-05	-0.287959	0.0090533	-0.75674	2.75445e-12
FTL_0756	-	-	794.73	0.221468	0.151393	-0.339192	0.0250449	-0.632326	6.44716e-05
FTL_0757	-	-	296.246	0.586944	1.29022e-05	-0.205624	0.146799	-0.887028	3.72354e-09
FTL_0758	-	-	70.9721	0.502513	0.0383937	0.0715792	0.535073	-0.23421	0.37534
FTL_0759	-	hypothetical protein	91.0271	-1.36652	1.10645e-07	0.0842985	0.514794	1.62872	3.0082e-09
FTL_0760	-	C32 tRNA thiolase	1101.52	-0.249196	0.0489464	-0.140414	0.269035	0.0582294	0.731024
FTL_0761	smpB	SsrA-binding protein	450.852	-0.428966	0.00100904	-0.0602428	0.662864	0.32751	0.0289646
FTL_0762	-	hypothetical protein	741.186	-0.518929	1.25517e-05	-0.0842538	0.522142	0.386472	0.0040432
FTL_0763	-	hypothetical protein	906.052	-0.189431	0.257231	-0.168585	0.220891	-0.0595062	0.783801
FTL_0764	-	lipoprotein	421.689	0.3117	0.0101577	-0.241619	0.0636382	-0.615083	2.63803e-06
FTL_0765	-	VacJ lipoprotein	583.487	-0.245509	0.0662594	0.129595	0.319207	0.424437	0.00198182
FTL_0766	ggt	gamma-glutamyltranspeptidase	2730.02	0.0377455	0.816718	0.408658	0.000491791	0.385223	0.0014972
FTL_0767	-	hypothetical protein	1866.87	-0.59383	7.41327e-07	0.338611	0.00775523	0.988862	1.89983e-14
FTL_0768	-	GTP binding translational elongation factor Tu and G family protein	13155.9	-0.518699	1.82721e-09	0.0317121	0.795557	0.558364	2.9488e-09
FTL_0769	-	hypothetical protein	23.5908	0.743599	0.0243728	-0.0266207	NA	-0.974272	0.0130765
FTL_0770	-	-	5.55225	0.051229	NA	0.0465713	NA	0.238102	NA
FTL_0771	-	-	60.7985	0.172989	0.517405	-0.0462726	0.649946	-0.354777	0.222361
FTL_0772	-	-	1.77106	0.011241	NA	-0.00934416	NA	-0.0716681	NA
FTL_0773	-	-	0.777617	-0.0273724	NA	-0.00700418	NA	-0.0306871	NA
FTL_0774	-	-	0.355822	-0.0164713	NA	-0.00217488	NA	-0.00226188	NA
FTL_0775	-	-	0.27481	0.029209	NA	-0.000361281	NA	-0.0217232	NA
FTL_0776	-	hypothetical protein	41.4672	-0.107809	0.697287	0.207056	NA	0.686697	0.0309106
FTL_0777	-	hypothetical protein	1.4042	0.0295202	NA	0.00650363	NA	0.0151405	NA
FTL_0778	-	-	21.2597	0.0834739	0.770234	-0.012118	NA	-0.135953	0.636505
FTL_0779	-	-	38.8818	-0.0152843	0.958128	-0.0317838	NA	-0.0958684	0.748063
FTL_0780	-	cold shock protein (DNA-binding)	20.8147	0.49363	0.107269	-0.0512018	NA	-1.00507	0.0154791
FTL_0781	-	-	69.6892	0.301416	0.181073	0.066982	0.583888	-0.109615	0.67656
FTL_0782	-	-	9.94559	0.143843	0.565741	0.0487323	NA	0.114734	0.663148
FTL_0783	isftu1	transposase	548.647	0.103915	0.609022	-0.111314	0.419155	-0.306253	0.127412
FTL_0784	-	lipoprotein	2575.03	-0.200969	0.0397715	0.0375735	0.767072	0.249403	0.0197405
FTL_0785	-	GTP-binding protein	985.332	-0.471127	0.000205623	-0.0902473	0.516863	0.327971	0.0237184
FTL_0786	-	N-acetylglucosamine-6-phosphate deacetylase	2686.54	-0.229417	0.00734924	0.117954	0.238585	0.37048	4.44897e-05
FTL_0787	-	glycoprotease family protein	930.742	-0.209454	0.10249	0.0840767	0.519616	0.328825	0.0137915
FTL_0788	-	glutamine amidotransferases class-II family protein	788.96	-0.292142	0.0146571	0.0340269	0.818954	0.340657	0.0095773
FTL_0789	-	aspartate aminotransferase	3829.38	-0.628142	1.34175e-12	0.0702014	0.549523	0.723712	1.23026e-13
FTL_0790	era	GTP-binding protein Era	1688.81	-0.999095	9.85055e-23	0.0247525	0.862666	1.03342	1.00464e-20
FTL_0791	-	hypothetical protein	13.7398	-0.0123533	0.962683	0.0380641	NA	0.214178	0.43103
FTL_0792	-	-	997.272	-0.146325	0.21393	0.0153738	0.918666	0.166459	0.204801
FTL_0793	-	-	139.582	0.207665	0.257947	-0.0146555	0.925305	-0.234781	0.247924
FTL_0794	-	-	3.11158	-0.0388733	NA	-0.0127245	NA	-0.0424035	NA
FTL_0795	adk	adenylate kinase	3381.88	-0.905736	3.69195e-15	-0.0977652	0.440546	0.753509	2.68325e-09
FTL_0796	-	hypothetical protein	2030.5	0.416529	0.000455177	-0.0113447	0.944433	-0.436588	0.00105581
FTL_0797	-	Type IV pili associated protein	376.571	0.36541	0.00869676	-0.0827444	0.541328	-0.506048	0.000954707
FTL_0798	-	Type IV pili glycosylation protein	276.05	0.289481	0.0470736	-0.163895	0.231542	-0.546176	0.000524795
FTL_0799	-	Type IV pili lipoprotein	427.757	0.425592	0.0110691	-0.121311	0.37783	-0.661366	0.000335565
FTL_0800	-	Type IV pilin multimeric outer membrane protein	4694.55	0.574121	3.44243e-16	-0.258872	0.00125931	-0.853723	1.68254e-28
FTL_0801	aroK	shikimate kinase I	5263.39	0.282094	0.00127872	-0.083415	0.447035	-0.385167	4.82189e-05
FTL_0802	aroB	3-dehydroquinate synthase	2452.61	0.0951794	0.343086	-0.0672472	0.546212	-0.176234	0.0879196
FTL_0803	-	hypothetical protein	3163.94	-0.456206	2.08947e-08	-0.293396	0.00099953	0.140625	0.186394
FTL_0804	-	hypothetical protein	401.262	-0.755474	7.03136e-07	0.114579	0.4059	0.951228	6.03756e-09
FTL_0805	-	bifunctional proline dehydrogenase/pyrroline-5-carboxylate dehydrogenase	30808.5	-0.351897	0.00113837	0.0688729	0.607863	0.440232	0.000168093
FTL_0806	-	amino acid transporter family protein	2680.57	-0.821788	2.0872e-15	0.19889	0.0874993	1.06701	2.69018e-21
FTL_0807	-	major facilitator transporter	1150.86	0.0926764	0.508586	0.379653	0.00181438	0.30865	0.0190876
FTL_0808	-	bifunctional 4'-phosphopantothenoylcysteine decarboxylase,phosphopantothenoylcysteine synthetase	4277.03	0.0206982	0.874453	0.246679	0.0282618	0.252334	0.0392909
FTL_0809	-	-	2447.81	-0.186803	0.065689	0.198179	0.0562549	0.418241	4.74879e-05
FTL_0810	-	cation transport regulator	17.2258	-1.00473	0.0161553	0.0246149	NA	1.26795	0.00774112
FTL_0811	-	-	1.896	0.074477	NA	0.00418839	NA	-0.0345049	NA
FTL_0812	-	-	11.8981	0.332729	0.188712	2.00147	NA	0.466155	0.140714
FTL_0813	-	-	100.295	-0.335422	0.161127	0.659544	0.00910881	1.1696	1.50723e-05
FTL_0814	-	hypothetical protein	131.532	-1.68412	3.03083e-10	0.0815598	0.510681	1.96224	7.96692e-12
FTL_0815	-	PRC-barrel protein	2.82835	-0.19292	NA	0.00762386	NA	0.243378	NA
FTL_0816	-	hypothetical protein	23.782	-1.38356	0.0048127	0.100393	NA	2.32371	3.12264e-05
FTL_0817	-	-	2.21174	0.0149521	NA	-0.0125431	NA	-0.0964553	NA
FTL_0818	-	-	0.827775	0.00331229	NA	0.0105099	NA	0.0609062	NA
FTL_0819	-	-	3.02644	0.0141152	NA	0.00088971	NA	-0.00677152	NA
FTL_0820	isftu2	transposase	53.0184	-0.101105	0.703168	-0.0606711	0.586414	-0.0781035	0.794098
FTL_0821	hemH	ferrochelatase	650.825	-0.155442	0.270579	0.0626894	0.641995	0.24487	0.0928875
FTL_0822	-	hypothetical protein	673.465	-0.748262	0.000134895	-0.118621	0.379177	0.45538	0.0368549
FTL_0823	-	hypothetical protein	1438.85	0.219418	0.418039	0.0952021	0.339309	0.0806053	0.78021
FTL_0824	-	-	619.229	-0.0630676	0.666688	-0.00933663	0.950865	0.049237	0.773489
FTL_0825	-	-	307.921	0.156331	0.310186	-0.139636	0.309851	-0.363352	0.0205275
FTL_0826	-	-	14.404	0.143081	0.606686	-0.0329736	NA	-0.345279	0.253225
FTL_0827	-	Type IV pili polytopic inner membrane protein	3336	-0.65869	7.89022e-18	-0.232986	0.00736488	0.398687	3.52333e-06
FTL_0828	-	Type IV pili nucleotide binding protein, ABC transporter ATP-binding protein	5473.38	-0.491054	4.1236e-11	-0.0703785	0.484631	0.400288	1.11846e-06
FTL_0829	-	glycerophosphoryl diester phosphodiesterase	518.088	0.370657	0.0121559	0.0764656	0.583888	-0.234567	0.182996
FTL_0830	-	molybdopterin binding family protein, fragment	828.374	-0.326834	0.014756	-0.0100594	0.955126	0.308201	0.041105
FTL_0831	-	cyanophycin synthetase	8936.92	-0.441234	3.73232e-06	-0.0745168	0.523825	0.340287	0.00170622
FTL_0832	-	Mur ligase family protein	5552.69	-0.559538	1.13142e-13	-0.0820519	0.424601	0.459014	3.57294e-08
FTL_0833	ispF	2-C-methyl-D-erythritol 2,4-cyclodiphosphate synthase	1437.15	-0.42799	0.000109424	0.292991	0.012548	0.767981	7.1394e-11
FTL_0834	-	rhodanese-like family protein	3887.87	-0.701887	1.2313e-13	0.282415	0.00664241	1.02334	2.3628e-23
FTL_0835	-	aromatic amino acid HAAP transporter	38.2223	2.02539	1.88247e-08	0.0860598	NA	-1.33976	0.00028617
FTL_0836	-	hypothetical protein	173.645	0.519298	0.00352306	-0.330407	0.0678948	-1.0046	7.21466e-07
FTL_0837	metIQ	D-methionine binding transport protein, ABC transporter, membrane and periplasmic protein	3023.8	-0.61335	3.41937e-09	0.0476406	0.711378	0.680303	2.02245e-09
FTL_0838	metN	D-methionine transport protein, ABC transporter,ATP-binding subunit	2928.16	-0.661741	2.13613e-12	0.22444	0.0314747	0.924972	1.25401e-19
FTL_0839	-	hypothetical protein	1215.46	-0.650206	2.35575e-09	0.128063	0.295458	0.824493	2.93843e-12
FTL_0840	-	hypothetical protein	520.574	-0.340234	0.0212198	-0.152778	0.269733	0.108686	0.568755
FTL_0841	-	lipoprotein	311.409	-0.247442	0.154352	-0.143612	0.309851	0.0142544	0.955634
FTL_0842	-	transposase	6.25983	0.297625	0.202531	-0.0211193	NA	-0.661974	NA
FTL_0843	tgt	queuine tRNA-ribosyltransferase	2378.13	-0.408006	5.31827e-06	-0.116803	0.281628	0.261138	0.0124164
FTL_0844	-	LysR transcriptional regulator family protein	80.5014	1.5441	5.92338e-12	0.191087	0.202141	-1.04665	1.00693e-05
FTL_0845	-	hypothetical protein	28.1799	-0.109477	0.696014	-0.0136323	NA	0.0448827	0.886894
FTL_0846	-	isochorismatase hydrolase family protein	475.686	-0.447562	0.000685595	0.350676	0.00930046	0.863978	5.65257e-10
FTL_0847	yajC	preprotein translocase family protein	4110.36	-0.799715	5.32107e-10	-0.057231	0.676575	0.696467	9.00671e-07
FTL_0848	secD	preprotein translocase subunit SecD	12509.7	-0.105944	0.350568	0.115761	0.305246	0.250232	0.0262961
FTL_0849	secF	preprotein translocase subunit SecF	2350.51	-0.266576	0.00219992	-0.017654	0.883223	0.241489	0.0152745
FTL_0850	-	hypothetical protein	8562.81	-0.606654	2.85171e-06	0.0751705	0.579775	0.728286	2.61033e-07
FTL_0851	-	RNA polymerase factor sigma-32	5318.59	-0.811066	3.97684e-35	0.0370127	0.677888	0.853197	3.60445e-33
FTL_0852	-	3-phosphoshikimate 1-carboxyvinyltransferase	3499.68	0.0975994	0.421277	-0.000348844	0.992784	-0.0973631	0.482914
FTL_0853	-	hypothetical protein	318.016	0.539867	0.000135472	0.0830371	0.545187	-0.384564	0.0160486
FTL_0854	-	ribonuclease H	179.676	0.159887	0.475536	0.141963	0.309851	0.109052	0.665041
FTL_0855	-	L-asparaginase	1954.41	-0.202884	0.0540399	0.000856979	0.994771	0.203086	0.089345
FTL_0856	-	carbonic anhydrase	2614.78	-0.350864	0.000253704	0.00804972	0.953417	0.360072	0.00066843
FTL_0857	-	hypothetical protein	110.584	0.0116962	0.966654	0.206685	0.177697	0.36729	0.150424
FTL_0858	-	hypothetical protein	453.246	0.0868916	0.625224	0.0366978	0.811963	-0.022961	0.912373
FTL_0859	-	rubredoxin	474.152	-0.29433	0.0739729	0.0218273	0.884267	0.335534	0.0646505
FTL_0860	-	hypothetical protein	120.288	0.0214532	0.931146	0.0520106	0.657469	0.109541	0.658435
FTL_0861	isftu2	transposase	52.0442	-0.0387978	0.892481	-0.0075491	0.947122	0.0120604	0.975196
FTL_0862	-	hypothetical protein	272.127	-0.0865409	0.63026	-0.0157596	0.925305	0.0577796	0.781756
FTL_0863	-	Sodium-dicarboxylate symporter family protein	6294.21	-0.513023	1.49193e-05	0.0415504	0.767072	0.57697	8.6411e-06
FTL_0864	-	SIS domain-containing protein	3139.09	-0.529763	2.74483e-06	0.222012	0.0678948	0.806114	3.71494e-11
FTL_0865	-	major facilitator transporter	3083.84	-0.888101	1.17766e-19	-0.0379485	0.77092	0.827969	8.77127e-15
FTL_0866	-	IS1 transposase	84.0715	-0.419979	0.0583269	-0.0476782	0.701633	0.26443	0.290664
FTL_0867	-	hypothetical protein	381.38	0.956118	1.16478e-13	0.0298731	0.853561	-0.894933	2.74594e-10
FTL_0868	isftu2	transposase	51.5154	0.080092	0.771533	-0.00507502	0.960612	-0.0935895	0.749213
FTL_0869	-	hypothetical protein	0.472828	-0.0254964	NA	0.00352254	NA	0.0394774	NA
FTL_0870	-	hypothetical protein	0.0580978	-0.00134167	NA	-0.00016253	NA	-0.00126193	NA
FTL_0871	-	Na+/H+ antiporter	1.70888	0.0300187	NA	-0.00301811	NA	-0.0441578	NA
FTL_0872	-	hypothetical protein	2.9544	0.0576645	NA	-0.00225457	NA	-0.0673487	NA
FTL_0873	-	-	10.3962	0.240275	0.356468	-0.0151385	NA	-0.340144	0.236142
FTL_0874	-	-	34.7009	-0.0771015	0.788006	0.0427372	NA	0.253718	0.390647
FTL_0875	ispG	4-hydroxy-3-methylbut-2-en-1-yl diphosphate synthase	6148.89	1.21072	7.03447e-87	-0.0794496	0.367741	-1.29969	3.60365e-83
FTL_0876	-	hypothetical protein	2089.94	0.252352	0.00608898	-0.00768338	0.955731	-0.260263	0.0116789
FTL_0877	-	peptidase, M24 family protein	10350.8	-0.357327	0.000134895	0.241402	0.0175516	0.636741	2.37273e-10
FTL_0878	-	DNA/RNA endonuclease family protein, DNA/RNA endonuclease G	774.838	-0.0238071	0.865056	0.197782	0.0825094	0.256623	0.0340138
FTL_0879	-	beta-lactamase	3133.31	-1.02593	6.2221e-22	0.573364	4.48397e-07	1.63239	1.24125e-45
FTL_0880	-	hypothetical protein	354.416	-0.450958	0.00967401	0.522169	0.00379509	1.06831	1.0563e-08
FTL_0881	-	hypothetical protein	171.265	-0.0483918	0.852284	0.0850128	0.135371	0.728444	0.06214
FTL_0882	-	apolipoprotein N-acyltransferase	830.855	0.393828	0.000280765	-0.222934	0.0675409	-0.668318	1.66521e-08
FTL_0883	-	metal ion transporter protein	812.485	0.0841691	0.545443	-0.27005	0.027382	-0.393867	0.00188507
FTL_0884	-	hypothetical protein	500.688	0.496462	0.000125886	-0.0514393	0.717751	-0.57916	4.9803e-05
FTL_0885	-	phoH-like protein	3500.44	0.368206	0.000398019	-0.275683	0.0137114	-0.68884	7.24262e-10
FTL_0886	-	(dimethylallyl)adenosine tRNA methylthiotransferase	9348.34	0.131016	0.224227	-0.0340385	0.818954	-0.174393	0.145565
FTL_0887	-	o-methyltransferase family protein	414.329	0.605595	1.05489e-07	-0.444849	0.000829189	-1.10336	9.36712e-18
FTL_0888	-	-	32.5102	0.55529	0.089916	0.00486707	NA	-0.444784	0.168836
FTL_0889	-	hypothetical protein	1.41985	0.14312	NA	0.00968793	NA	-0.0611191	NA
FTL_0890	-	thymidine kinase	190.799	0.0681849	0.730506	-0.0344109	0.832188	-0.128491	0.532443
FTL_0891	tig	trigger factor	7185.67	-0.321473	0.0294637	0.0823181	0.573107	0.454683	0.00475885
FTL_0892	clpP	ATP-dependent Clp protease proteolytic subunit	4056.27	-0.387876	0.000560594	0.178015	0.135371	0.614674	2.8145e-07
FTL_0893	clpX	ATP-dependent protease ATP-binding subunit ClpX	6509.9	-0.21331	0.0191914	0.188413	0.0557414	0.428499	5.88218e-06
FTL_0894	lon	DNA-binding, ATP-dependent protease La	14002.8	-0.216633	0.0086681	0.156368	0.107782	0.398024	7.04517e-06
FTL_0895	hupB	histone-like protein HU form B	8740.49	-0.952248	1.26545e-09	-0.0254353	0.859923	0.887111	2.60918e-07
FTL_0896	-	hypothetical protein	3620.72	-0.419858	0.00322763	0.0357728	0.818597	0.481792	0.00225179
FTL_0897	miaA	tRNA delta(2)-isopentenylpyrophosphate transferase	869.715	0.127613	0.270367	-0.0237305	0.863817	-0.157332	0.209995
FTL_0898	hfq	host factor I for bacteriophage Q beta replication	8342.55	0.834389	2.18942e-18	-0.0999643	0.350926	-0.975683	7.41713e-21
FTL_0899	-	protease, GTP-binding subunit	7561.27	0.138194	0.171838	-0.416157	1.31919e-05	-0.580288	3.68973e-09
FTL_0900	-	monooxygenase	10.9608	1.89195	0.000721726	0.0170592	NA	-1.32305	0.0134259
FTL_0901	-	monooxygenase family protein	150.837	0.634675	0.000181797	0.281147	0.0908421	-0.225038	0.259063
FTL_0902	-	oxidoreductase	231.997	-0.487981	0.0670165	-0.0402715	0.705945	0.289821	0.308154
FTL_0903	-	hypothetical protein	13231	-0.22671	0.0198361	-0.132925	0.217802	0.0667107	0.620871
FTL_0904	-	hypothetical protein	13259.5	-0.0133282	0.9177	-0.0495957	0.701316	-0.0531159	0.731974
FTL_0905	-	low molecular weight (LMW) phosphotyrosine protein phosphatase	1547.08	0.164533	0.262199	-0.0763839	0.523825	-0.278956	0.0534954
FTL_0906	engB	ribosome biogenesis GTP-binding protein YsxC	4679.37	0.349264	0.000783584	-0.114975	0.331016	-0.501129	7.75909e-06
FTL_0907	-	-	1128.42	-0.332378	0.00456665	-0.254545	0.0396606	0.0360945	0.836596
FTL_0908	-	-	446.617	0.175235	0.154788	-0.183091	0.135371	-0.409765	0.00116563
FTL_0909	-	hypothetical protein	12.0262	0.0978829	0.71575	-0.0966817	NA	-1.59214	0.0126148
FTL_0910	-	hypothetical protein	0.0791011	-0.00139107	NA	0.00278186	NA	0.0172499	NA
FTL_0911	-	-	8.28109	0.0384586	0.881125	-0.0145589	NA	-0.119366	0.618737
FTL_0912	-	-	116.771	0.273056	0.218212	-0.253688	0.13179	-0.767837	0.00222565
FTL_0913	-	-	10409.5	0.289928	0.00557847	-0.0811267	0.510681	-0.398703	0.000413893
FTL_0914	-	-	1036.15	0.273037	0.0320384	-0.294045	0.0251808	-0.623911	3.00569e-06
FTL_0915	-	acetolactate synthase small subunit	564.613	0.156409	0.443954	-0.0130301	0.932063	-0.181681	0.412399
FTL_0916	-	ketol-acid reductoisomerase	8605.65	-0.404523	2.96316e-05	-0.3847	0.000161542	-0.00396738	0.9988
FTL_0917	-	transcription-repair coupling factor	5196.97	0.448099	5.14954e-05	0.0734891	0.510586	-0.322111	0.0109044
FTL_0918	yccA	hypothetical protein	14557.4	-0.394561	0.000143241	0.0729668	0.544896	0.503598	1.0469e-05
FTL_0919	-	hypothetical protein	402.99	0.859445	0.000273843	0.0768066	0.541328	-0.574138	0.0238075
FTL_0920	-	hypothetical protein	272.79	-0.089492	0.625224	0.0290387	0.853929	0.141038	0.461792
FTL_0921	-	endonuclease III	799.728	-0.0783814	0.637261	-0.144612	0.284054	-0.121645	0.487323
FTL_0922	-	Iron-sulfur cluster-binding protein	2496.95	-0.411488	1.541e-05	0.149918	0.164802	0.595587	5.30173e-09
FTL_0923	-	glutaredoxin	5467.7	-0.494824	0.000181787	0.30385	0.0293773	0.855752	1.29324e-09
FTL_0924	-	proton-dependent oligopeptide transporter	105.244	-0.0692878	0.785508	0.518131	0.0249684	0.681552	0.00587005
FTL_0925	-	proton-dependent oligopeptide transport (POT) family protein	72.011	-0.0489777	0.855404	0.0453098	0.701633	0.17747	0.509235
FTL_0926	-	Ferritin-like protein	4073.22	-1.20902	8.27768e-19	-0.0829445	0.532785	1.05385	1.55555e-12
FTL_0927	-	lipoyl synthase	3478.65	-0.0273761	0.862439	0.0265903	0.862666	0.0565959	0.69087
FTL_0928	-	isoprenoid biosynthesis protein with amidotransferase-like domain	4028.13	-0.0240396	0.820049	-0.0451217	0.701316	-0.0269738	0.823887
FTL_0929	-	hypothetical protein	3137.52	-0.262079	0.0157045	-0.0647762	0.601049	0.170951	0.197139
FTL_0930	ruvC	Holliday junction resolvase	1084.15	0.0662394	0.641384	-0.0211111	0.889051	-0.0957665	0.524897
FTL_0931	-	major facilitator transporter	1006.75	-0.601721	2.4898e-09	-0.0131509	0.926013	0.577189	1.78319e-07
FTL_0932	ruvA	Holliday junction DNA helicase RuvA	583.941	-0.226613	0.161127	0.0431955	0.764021	0.304576	0.0837243
FTL_0933	-	DNA recombination protein RmuC family protein	456.793	-0.459393	0.000929422	-0.00165262	0.994461	0.452516	0.00324043
FTL_0934	-	hypothetical protein	7.73207	-0.00569248	0.979964	-0.01887	NA	-0.100754	0.675332
FTL_0935	-	hypothetical protein	107.03	-0.688671	0.00664721	-0.0777132	0.510586	0.366572	0.176184
FTL_0936	-	hypothetical protein	3.53233	0.0605872	NA	0.00215903	NA	-0.0397058	NA
FTL_0937	-	hypothetical protein	836.867	-0.257218	0.15471	0.628628	0.000570035	0.955476	3.21192e-07
FTL_0938	-	histidine decarboxylase	1811.29	-0.17685	0.202338	0.0457936	0.740431	0.243715	0.0996594
FTL_0939	-	aldolase/adducin class II family protein	2441.01	-0.640073	1.38368e-06	0.00201926	0.999816	0.632861	1.25102e-05
FTL_0940	-	methylpurine-DNA glycosylase family protein	61.49	-0.802713	0.00451287	-0.0617813	0.565659	0.471436	0.109964
FTL_0941	-	hypothetical protein	1677.34	-0.53333	1.02106e-06	0.168312	0.156871	0.748773	1.77408e-10
FTL_0942	-	nicotinamide mononucleotide transport (NMT) family protein	2025.91	-0.204299	0.127662	0.343471	0.00750927	0.590197	6.84933e-06
FTL_0943	-	Sodium/hydrogen exchanger family protein	240.59	-0.561945	0.00108452	0.00937086	0.947094	0.580337	0.00219545
FTL_0944	-	-	31.7371	0.607031	0.0505044	0.0370192	NA	-0.312593	0.294402
FTL_0945	-	hypothetical protein	143.12	0.00808987	0.972526	0.116622	0.390857	0.214337	0.341078
FTL_0946	-	major facilitator transporter	68.9116	-0.107795	0.675424	0.0132173	0.924417	0.145651	0.59465
FTL_0947	-	-	15.0904	1.58227	0.00090279	0.0295405	NA	-0.943284	0.0297768
FTL_0948	-	hypothetical protein	146.359	-0.209408	0.281678	-0.0185372	0.902871	0.164669	0.456704
FTL_0949	-	ribose-phosphate pyrophosphokinase	6405.33	-0.642844	2.18353e-09	-0.0533447	0.682627	0.561665	2.42546e-06
FTL_0950	-	50S ribosomal protein L25	3790.04	-0.18368	0.126041	-0.110204	0.368115	0.0382258	0.818507
FTL_0951	-	hypothetical protein	1510.2	-0.0211952	0.907015	0.112879	0.402171	0.180611	0.26984
FTL_0952	-	hypothetical protein	4.0151	3.27258	NA	0.00388711	NA	-2.20097	NA
FTL_0953	-	hypothetical protein	1913.89	0.649686	0.000477983	0.778835	0.000111876	0.118161	0.621013
FTL_0954	-	hypothetical protein	147.856	-0.258827	0.231874	-0.0215253	0.881252	0.197832	0.425758
FTL_0955	-	GTP-dependent nucleic acid-binding protein EngD	3897.81	-0.560925	3.69124e-12	0.0201927	0.878568	0.585789	3.68457e-11
FTL_0956	pth	peptidyl-tRNA hydrolase	238.583	-0.0474335	0.811926	-0.0128561	0.942766	0.0232509	0.915183
FTL_0957	blaA	Beta-lactamase class A	377.598	-0.0353934	0.822748	-0.088233	0.514211	-0.0940884	0.584503
FTL_0958	-	hypothetical protein	644.796	-0.440544	0.00126983	-0.101939	0.446295	0.275274	0.0927015
FTL_0959	pilD	Type IV pili leader peptidase and methylase.	851.795	-0.0322091	0.844933	-0.0971268	0.444619	-0.100336	0.503972
FTL_0960	udhA	soluble pyridine nucleotide transhydrogenase	4359.21	-0.353815	0.0118518	0.0266576	0.872027	0.389841	0.0113319
FTL_0961	-	potassium channel protein	56.1417	-0.325878	0.193349	-0.0475887	0.665696	0.146587	0.60115
FTL_0962	-	hypothetical protein	47.7447	-0.145804	0.600918	0.0424314	0.649523	0.332647	0.268766
FTL_0963	-	proton-dependent oligopeptide transport (POT) family protein	699.878	-1.14403	1.47119e-20	0.344478	0.00662117	1.54476	7.69769e-32
FTL_0964	hslU	ATP-dependent protease ATP-binding subunit HslU	2880.8	-1.39992	3.65187e-39	0.244912	0.0343007	1.6987	4.61866e-48
FTL_0965	hslV	ATP-dependent protease peptidase subunit	661.651	-0.960709	5.50336e-10	0.164709	0.250469	1.23602	2.90062e-13
FTL_0966	-	hypothetical protein	543.088	-0.665901	0.000509562	-0.131489	0.343095	0.36905	0.0903127
FTL_0967	lplA	lipoate-protein ligase A	694.696	-0.592384	7.83124e-05	0.0201467	0.897126	0.626959	0.000136726
FTL_0968	tyrS	tyrosyl-tRNA synthetase	3002.91	-0.512927	8.87624e-06	-0.0386822	0.785425	0.447675	0.00046532
FTL_0969	isftu1	transposase	534.208	0.0450977	0.812461	-0.174484	0.223065	-0.297956	0.0951785
FTL_0970	-	L-lactate dehydrogenase	35.0304	-0.0930889	0.738466	0.00372276	NA	0.102362	0.73362
FTL_0971	-	FAD linked oxidase	192.017	1.29341	1.37746e-15	-0.0330198	0.832877	-1.36556	4.14621e-14
FTL_0972	-	-	103.925	0.385692	0.0473365	-0.0847857	0.521696	-0.600131	0.00572154
FTL_0973	-	-	243.856	0.238944	0.168446	0.0696154	0.605617	-0.102316	0.625706
FTL_0974	-	50S ribosomal protein L11 methyltransferase	784.408	-0.555516	2.39974e-06	-0.0215127	0.889051	0.517457	6.67469e-05
FTL_0975	-	Nif3 family protein	1283.89	-0.213176	0.126041	-0.0634089	0.625966	0.111381	0.51769
FTL_0976	-	hypothetical protein	174.486	0.274635	0.191908	0.0504431	0.700595	-0.141408	0.564942
FTL_0977	-	hypothetical protein	6.90877	0.357392	0.158124	0.0277442	NA	-0.0902101	0.70631
FTL_0978	-	hypothetical protein	15.4245	-0.0417431	0.882874	0.0327889	NA	0.203663	0.469462
FTL_0979	-	hypothetical protein	0.772225	0.0731955	NA	0.00464028	NA	-0.030972	NA
FTL_0980	-	hypothetical protein	21.1375	0.0495152	0.866374	-0.000562245	NA	-0.049016	0.87517
FTL_0981	-	DNA polymerase IV	326.762	0.135692	0.426835	-0.00854098	0.955126	-0.149137	0.426426
FTL_0982	-	DJ-1/PfpI family protein	491.508	-0.00106079	0.998158	0.0440217	0.759599	0.0770115	0.706658
FTL_0983	-	-	927.525	-0.453609	3.89143e-05	0.0153445	0.919151	0.474055	8.65311e-05
FTL_0984	-	bifunctional gluaredoxin/ribonucleoside-diphosphate reductase subunit beta	9336.48	-0.162051	0.0733656	-0.00476649	0.935834	0.152602	0.157712
FTL_0985	grxA	glutaredoxin	911.885	-0.28807	0.0161151	0.0493092	0.712059	0.359878	0.00590187
FTL_0986	nrdA	ribonucleotide-diphosphate reductase subunit alpha	6999.6	-0.468164	5.6019e-10	0.00685968	0.950865	0.477219	9.03129e-09
FTL_0987	mdh	malate dehydrogenase	9664.54	-0.596769	5.90766e-09	0.0101582	0.939173	0.608658	5.62598e-08
FTL_0988	-	hypothetical protein	388.151	-0.148323	0.480458	-0.0195811	0.895585	0.10336	0.666124
FTL_0989	-	ubiquinone biosynthesis protein	1683.71	-0.398374	4.30774e-05	-0.157515	0.141524	0.199635	0.0940604
FTL_0990	-	lipoprotein	46.3039	-0.0855299	0.761908	0.00149448	0.9883	0.0877995	0.775742
FTL_0991	-	-	0.798899	-0.0528303	NA	-0.00641266	NA	0.00681914	NA
FTL_0992	-	-	526.815	0.119958	0.542029	-0.0419747	0.767072	-0.201417	0.325095
FTL_0993	-	HesA/MoeB/ThiF family protein	86.3145	-0.198533	0.368019	-0.263092	0.130647	-0.188084	0.45642
FTL_0994	-	hypothetical protein	2558.67	-0.0567406	0.659481	0.0733818	0.54162	0.151262	0.231498
FTL_0995	-	haloacid dehalogenase	2351.12	-0.279849	0.0221956	0.0925017	0.474466	0.40891	0.00165801
FTL_0996	-	AhpC/Tsa family protein	526.879	0.468803	0.000310169	-0.0572675	0.679329	-0.564736	8.15686e-05
FTL_0997	-	hypothetical protein	8.23615	0.586558	0.0857968	0.0268177	NA	-0.180155	0.466544
FTL_0998	-	hypothetical protein	8.37573	0.0829338	0.72751	-0.0106949	NA	-0.139825	0.55129
FTL_0999	-	phosphonoacetate hydrolase	679.754	-0.553267	0.0015697	-0.240598	0.129453	0.183574	0.391821
FTL_1000	-	hypothetical protein	138.76	0.300993	0.126041	0.00412948	0.955126	-0.273352	0.221433
FTL_1001	-	hypothetical protein	101.249	-0.0363516	0.882874	-0.559065	0.0140172	-0.565384	0.0160968
FTL_1002	-	hypothetical protein	10.8973	0.0258924	0.924888	-0.0105148	NA	-0.079634	0.769199
FTL_1003	-	DNA polymerase III subunit epsilon	1086.3	-0.155648	0.153537	0.15721	0.151419	0.345193	0.00144667
FTL_1004	-	D-alanyl-D-alanine carboxypeptidase	613.032	-0.354236	0.0182197	0.0559262	0.711378	0.446065	0.00664671
FTL_1005	-	hypothetical protein	1430.25	-0.317532	0.00133124	-0.0553235	0.649523	0.240084	0.0368606
FTL_1006	-	-	631.691	-0.247389	0.0926976	-0.0884862	0.518537	0.105427	0.570058
FTL_1007	-	-	207.771	-0.166458	0.516175	-0.104754	0.367277	-0.103945	0.713817
FTL_1008	-	-	6.57975	-0.0654208	0.783493	-0.0421106	NA	-0.197513	0.385786
FTL_1009	-	aldehyde dehydrogenase	20.339	0.289778	0.303142	-0.064597	NA	-0.888896	0.0300592
FTL_1010	-	-	19.4674	0.504313	0.11447	-0.0512105	NA	-1.17191	0.0117959
FTL_1011	-	-	0.753583	0.0222551	NA	0.00649498	NA	0.0216259	NA
FTL_1012	-	hypothetical protein	1066.99	-1.18851	5.67843e-15	0.0970699	0.505094	1.36847	2.14973e-16
FTL_1013	-	hypothetical protein	3811.51	-0.639519	3.61573e-07	0.207121	0.115161	0.924427	1.67394e-11
FTL_1014	-	oxidative stress transcriptional regulator	1414.19	-0.373831	0.00332805	0.0279169	0.878561	0.408579	0.00371454
FTL_1015	-	AhpC/TSA family protein	10511.9	-0.777512	2.50949e-18	0.130091	0.216558	0.938812	2.64779e-22
FTL_1016	-	short chain dehydrogenase	12031.7	-0.370155	0.0016325	0.333446	0.00703303	0.761504	1.71878e-09
FTL_1017	-	cytidylate kinase	1246.73	-0.400507	0.000819802	-0.0257902	0.866485	0.357168	0.00795812
FTL_1018	-	phosphoserine aminotransferase	2894.01	-0.105436	0.573187	0.1193	0.390192	0.284951	0.102711
FTL_1019	-	hypothetical protein	0	NA	NA	NA	NA	NA	NA
FTL_1020	isftu1	transposase	531.541	0.107623	0.547206	-0.103077	0.447471	-0.286899	0.118039
FTL_1021	-	hypothetical protein	742.537	-0.151084	0.270579	-0.223342	0.0830011	-0.116026	0.468606
FTL_1022	-	coproporphyrinogen III oxidase	1995.25	-0.593635	2.81392e-11	-0.0805436	0.483869	0.486839	8.67071e-07
FTL_1023	isftu2	transposase	84.7396	0.238734	0.258699	-0.0233253	0.866957	-0.295102	0.206667
FTL_1024	rpsF	30S ribosomal protein S6	6573.75	-0.518894	4.80403e-05	-0.349602	0.0090533	0.116981	0.490837
FTL_1025	rpsR	30S ribosomal protein S18	2055.47	-0.349444	0.0198361	-0.27552	0.0616149	0.00732435	0.975895
FTL_1026	rplI	50S ribosomal protein L9	13436.2	-0.312981	0.00990288	-0.286553	0.0209773	-0.0135398	0.941057
FTL_1027	-	replicative DNA helicase	4066.3	0.172331	0.119608	-0.206347	0.0604882	-0.410023	0.000168431
FTL_1028	-	radical SAM superfamily protein	4010.04	-0.084421	0.382405	-0.0955686	0.370625	-0.0238633	0.850028
FTL_1029	-	Type IV pili lipoprotein	1824.89	-0.424639	2.03284e-07	-0.184809	0.0477103	0.211381	0.0319219
FTL_1030	-	ribosomal large subunit pseudouridine synthase B	1660.39	0.00309637	0.979759	-0.337431	0.0126431	-0.379882	0.00888668
FTL_1031	-	hypothetical protein	58.5577	0.137655	0.604132	-0.0394426	0.717323	-0.269819	0.329467
FTL_1032	-	ribosomal-protein-alanine acetyltransferase	83.1188	0.679581	0.0687942	0.0134939	0.851168	-0.347534	0.217144
FTL_1033	-	-	39.3368	0.895699	0.00334328	0.0651475	NA	-0.451694	0.129701
FTL_1034	cysN	sulfate adenylyltransferase	852.451	-0.540239	2.25425e-07	-0.118947	0.317777	0.376157	0.00154277
FTL_1035	cysC	sulfate adenylyltransferase	207.914	-0.249172	0.135329	-0.169296	0.240492	-0.00723716	0.980982
FTL_1036	-	adenylylsulfate kinase, fragment	49.3046	0.225417	0.371033	-0.0428074	0.694941	-0.387793	0.168969
FTL_1037	-	hypothetical protein	959.172	-0.456654	4.17475e-05	-0.114561	0.353408	0.294362	0.0231938
FTL_1038	-	hypothetical protein	406.875	-0.058162	0.7997	-0.0866039	0.518537	-0.118634	0.622169
FTL_1039	-	hypothetical protein	39.8589	0.237973	0.382405	0.033517	NA	-0.0861159	0.778899
FTL_1040	-	hypothetical protein	612.345	0.120101	0.429447	0.0121664	0.943092	-0.0995285	0.566392
FTL_1041	-	octaprenyl-diphosphate synthase	2066.93	0.313963	0.00613278	-0.00594229	0.9645	-0.318798	0.0128022
FTL_1042	-	FKBP-type peptidyl-prolyl cis-trans isomerase family protein	7042.02	-0.841415	1.23984e-16	0.0133276	0.943246	0.858262	1.56182e-14
FTL_1043	-	C32 tRNA thiolase	1949.17	-0.65588	3.60531e-12	-0.0558552	0.647865	0.576131	2.90621e-08
FTL_1044	-	hypothetical protein	353.774	-0.685517	3.21403e-06	0.086978	0.523825	0.838816	1.3543e-07
FTL_1045	-	lipoprotein	1198.28	-0.717661	2.19322e-10	0.0756878	0.55571	0.828298	1.67394e-11
FTL_1046	dacB	D-alanyl-D-alanine carboxypeptidase	5058.99	-0.457211	8.87624e-06	0.278575	0.0128197	0.784775	2.24424e-12
FTL_1047	rpsU	30S ribosomal protein S21	2094.67	-12.5542	4.71543e-14	4.38769	2.00574e-23	17.2813	1.97248e-25
FTL_1048	-	hypothetical protein	3960.91	2.60867	9.40744e-123	-0.978412	5.04392e-16	-3.61663	8.43047e-190
FTL_1049	dnaG	DNA primase	2811.83	1.18607	2.28458e-64	-0.991844	1.7838e-39	-2.19129	4.96127e-171
FTL_1050	rpoD	RNA polymerase sigma-70 factor	4901.24	-0.642305	2.15355e-12	-0.284525	0.00481668	0.321903	0.0024832
FTL_1051	ndh	NADH dehydrogenase	3251.15	0.0148375	0.91656	0.507408	3.68791e-07	0.504617	7.3273e-07
FTL_1052	-	putative glycosidase	0.951664	-0.0145926	NA	-0.00441059	NA	-0.0174812	NA
FTL_1053	-	putative alpha-xylosidase	25.1032	0.710242	0.0285023	0.0193105	NA	-0.485434	0.129698
FTL_1054	-	putative alpha-xylosidase	56.7696	-0.150291	0.564003	-0.034068	0.768687	0.0392103	0.902359
FTL_1055	-	-	170.631	-0.435877	0.0119022	0.0343156	0.82243	0.508838	0.00776767
FTL_1056	-	-	20.0004	-0.214528	0.432597	0.0335024	NA	0.410063	0.199136
FTL_1057	-	-	294.591	-0.768743	3.37324e-06	0.461052	0.00617533	1.3234	7.23061e-14
FTL_1058	lipB	lipoate-protein ligase B	1316.15	0.44312	0.00075614	0.00712418	0.960612	-0.423547	0.003653
FTL_1059	-	hypothetical protein	852.752	0.755553	8.56166e-08	0.116164	0.392391	-0.547831	0.000448586
FTL_1060	dacD	D-alanyl-D-alanine carboxypeptidase	11993.8	-0.0693331	0.572808	0.178795	0.107338	0.284385	0.0140591
FTL_1061	-	inorganic pyrophosphatase	1618.81	-0.595816	1.78464e-12	-0.0830264	0.463863	0.490853	1.55216e-07
FTL_1062	-	3-deoxy-D-manno-octulosonate 8-phosphate phosphatase	1140.02	0.0323025	0.855991	0.00874844	0.947122	-0.0132137	0.943072
FTL_1063	-	hypothetical protein	498.643	0.425795	0.00235469	0.101486	0.449135	-0.251485	0.127911
FTL_1064	-	hypothetical protein	844.355	-0.000169113	0.999425	-0.0801475	0.532785	-0.1113	0.461792
FTL_1065	-	ABC transporter ATP-binding protein	623.493	-0.181479	0.362515	-0.139247	0.320389	-0.0604364	0.805694
FTL_1066	-	fumarylacetoacetate hydrolase family protein	309.59	-0.429081	0.00431231	-0.0612722	0.662809	0.312003	0.0741464
FTL_1067	-	hypothetical protein	2710	-0.243198	0.0186486	0.0630915	0.605445	0.329073	0.00348236
FTL_1068	truA	tRNA pseudouridine synthase A	284.969	-0.0388584	0.83492	0.0266677	0.863474	0.0849772	0.665041
FTL_1069	-	amino acid permease	248.265	-0.196325	0.2347	-0.02246	0.882456	0.152786	0.427223
FTL_1070	-	hypothetical protein	0.759704	0.0401494	NA	-0.00601709	NA	-0.0632371	NA
FTL_1071	guaA	GMP synthase	6508.29	-0.183003	0.0597386	0.0246017	0.85728	0.213022	0.0455896
FTL_1072	-	1-deoxy-D-xylulose-5-phosphate synthase	7174.69	-0.337286	3.21948e-06	-0.103237	0.265963	0.220275	0.0104955
FTL_1073	-	hypothetical protein	862.586	-0.711302	1.19076e-06	0.0115803	0.944433	0.729873	5.36726e-06
FTL_1074	-	GDSL-like lipase/acylhydrolase family protein	1021.31	-0.320729	0.00797401	-0.168962	0.17739	0.0994976	0.535536
FTL_1075	-	hypothetical protein	3852.71	-0.585513	2.28946e-07	-0.00850998	0.954113	0.566961	4.94734e-06
FTL_1076	-	short chain dehydrogenase family protein	653.354	-0.39107	0.000903175	0.0160852	0.916484	0.413968	0.00143609
FTL_1077	ruvB	Holliday junction DNA helicase RuvB	2784.6	-0.408344	0.00019161	0.0189439	0.893416	0.434192	0.000303672
FTL_1078	-	-	194.825	0.510071	0.00654452	0.0967471	0.483869	-0.278721	0.196795
FTL_1079	-	helix-turn-helix family protein	21.8181	0.114983	0.68368	0.0921791	NA	0.233314	0.431131
FTL_1080	-	hypothetical protein	83.332	0.0245033	0.930753	0.179771	0.196376	0.359647	0.184502
FTL_1081	-	hypothetical protein	8.04568	0.249834	0.285404	0.0320401	NA	-0.0224664	0.925796
FTL_1082	-	hypothetical protein	1.92079	0.063933	NA	0.0199446	NA	0.0657499	NA
FTL_1083	-	hypothetical protein	0.766066	0.0282067	NA	0.00262398	NA	-0.00660184	NA
FTL_1084	-	hypothetical protein	0.893262	0.00630697	NA	0.00262824	NA	0.0111534	NA
FTL_1085	-	hypothetical protein	1.20296	0.0914724	NA	0.00185107	NA	-0.0644062	NA
FTL_1086	-	proton-dependent oligopeptide transporter (POT) family protein	270.71	0.274974	0.238625	0.100936	0.421777	-0.0217212	0.9416
FTL_1087	isftu2	transposase	50.2987	-0.0398629	0.890704	0.00486262	0.964075	0.0544223	0.864295
FTL_1088	-	hypothetical protein	682.87	-0.499927	0.00418096	0.0616022	0.648697	0.636314	0.000929273
FTL_1089	-	choloylglycine hydrolase family protein	2535.87	-0.924025	7.3216e-21	-0.101562	0.369298	0.780645	5.73986e-13
FTL_1090	-	rRNA methyltransferase	358.529	-0.556813	0.000133896	-0.0695357	0.594866	0.422502	0.0110361
FTL_1091	-	-	120.455	-0.480266	0.0233594	0.676643	0.00178319	1.29045	1.60252e-08
FTL_1092	-	-	32.1891	-0.181608	0.51347	0.0438625	NA	0.380409	0.213026
FTL_1093	-	bifunctional methionine sulfoxide reductase B/A protein	3947.09	-0.593248	2.06332e-10	0.0196258	0.889119	0.619159	1.51242e-09
FTL_1094	-	-	178.86	0.00627221	0.982052	0.153986	0.285679	0.257728	0.234688
FTL_1095	-	-	170.632	-0.455197	0.0284825	0.155455	0.284007	0.805527	0.000408647
FTL_1096	dsbA	Disulfide bond formation protein A	19752.8	-0.798234	2.38501e-17	-0.0636001	0.603344	0.709199	7.07495e-12
FTL_1097	-	hypothetical protein	2554.88	-1.04662	1.9142e-24	-0.0250999	0.853561	1.00341	3.09142e-19
FTL_1098	-	-	25.5028	0.46754	0.11783	-0.0343625	NA	-0.735671	0.0425937
FTL_1099	-	-	591.183	-0.221922	0.121517	-0.0389973	0.79454	0.157131	0.355457
FTL_1100	-	hypothetical protein	1312.42	-0.502537	0.000124397	-0.0114058	0.939173	0.477436	0.00102071
FTL_1101	-	hypothetical protein	527.06	-0.0260731	0.924634	0.140398	0.325414	0.283727	0.218499
FTL_1102	-	-	86.5057	-0.453007	0.0376841	-0.0889198	0.488105	0.202743	0.421755
FTL_1103	-	-	18.8124	1.24555	0.00228545	0.0417947	NA	-0.625667	0.0788759
FTL_1104	-	-	15.3927	1.29016	0.00290184	0.00795886	NA	-1.0582	0.0176931
FTL_1105	-	hypothetical protein	1147.43	-0.635728	4.69126e-08	-0.0819174	0.523825	0.505404	9.2907e-05
FTL_1106	alaS	alanyl-tRNA synthetase	8132.83	-0.168829	0.104452	0.07484	0.523825	0.264308	0.0153396
FTL_1107	-	hypothetical protein	1416.05	0.0572652	0.646981	0.0884864	0.448844	0.055421	0.691922
FTL_1108	-	cytosol aminopeptidase	3038.36	-0.757881	5.2301e-14	-0.106022	0.388084	0.613056	3.27967e-08
FTL_1109	-	transaldolase B	4692.3	-0.574196	7.16189e-17	0.0412968	0.690971	0.622782	1.06078e-16
FTL_1110	-	hypothetical protein	1884.1	-0.979086	1.95806e-16	-0.132338	0.307094	0.781677	2.32645e-09
FTL_1111	-	isochorismatase hydrolase family protein	3.54059	0.329554	NA	-0.00851167	NA	-0.331756	NA
FTL_1112	isftu2	transposase	63.386	0.102196	0.696014	-0.037849	0.739798	-0.21886	0.416034
FTL_1113	-	hypothetical protein	92.6737	1.36102	5.7368e-05	0.0499429	0.598713	-0.952085	0.00659787
FTL_1114	-	isochorismatase hydrolase family protein	142.883	1.78997	2.55784e-13	-0.00401474	0.969011	-1.79336	3.58495e-11
FTL_1115	-	hypothetical protein	1559.56	-0.447114	0.00011457	0.194251	0.116109	0.693682	1.9496e-08
FTL_1116	-	ATP-dependent DNA helicase	950.254	-0.391036	0.000238135	0.00832969	0.955126	0.401	0.000637964
FTL_1117	-	hypothetical protein	1677.95	-0.419464	2.50764e-05	0.0985526	0.403259	0.549276	3.24147e-07
FTL_1118	-	hypothetical protein	2222.83	-0.678152	2.37977e-14	-0.147116	0.179064	0.500744	4.0573e-07
FTL_1119	rdgC	recombination associated protein	1945.58	-0.37978	0.000433821	0.112239	0.349437	0.531725	4.45915e-06
FTL_1120	-	hypothetical protein	229.851	-0.281382	0.128306	-0.00776806	0.957821	0.258689	0.217144
FTL_1121	-	hypothetical protein	350.55	-0.820115	3.64888e-09	0.0511459	0.7077	0.91041	1.51242e-09
FTL_1122	-	hypothetical protein	37.6839	-0.283306	0.310664	0.00834594	NA	0.310729	0.302571
FTL_1123	-	hypothetical protein	53.7883	-0.761511	0.0116088	-0.0473963	0.639916	0.449386	0.140615
FTL_1124	-	hypothetical protein	17.302	-0.23813	0.382379	0.00270806	NA	0.238821	0.409948
FTL_1125	-	transcriptional regulator	147.534	0.0581312	0.79076	0.00867088	0.954113	-0.0381548	0.878614
FTL_1126	-	transcriptional regulator	17.3286	-0.0377849	0.894161	-0.0301158	NA	-0.111304	0.691451
FTL_1127	isftu1	transposase	548.756	0.0775408	0.666688	-0.0545231	0.697634	-0.1699	0.354668
FTL_1128	-	hypothetical protein	0	NA	NA	NA	NA	NA	NA
FTL_1129	-	acetyltransferase	1382.09	-0.198907	0.198367	0.0683885	0.613117	0.315764	0.0558774
FTL_1130	-	ribosomal RNA small subunit methyltransferase	2.26762	-0.0587128	NA	-0.0190505	NA	-0.0762958	NA
FTL_1131	-	Sun protein	278.764	0.00766979	0.9754	-0.0204612	0.892147	-0.0502961	0.842587
FTL_1132	-	inositol-1-monophosphatase	2390.71	-0.345654	0.000534949	-0.0692062	0.566139	0.250127	0.0313446
FTL_1133	-	hypothetical protein	1123.03	-0.49229	3.74701e-05	-0.0706197	0.587337	0.378077	0.00502566
FTL_1134	-	hypothetical protein	5358.27	-0.543715	1.64356e-07	0.157946	0.174403	0.749619	3.36746e-11
FTL_1135	-	-	449.111	-0.50818	0.000287916	0.448616	0.00181438	1.0213	5.52884e-12
FTL_1136	-	hypothetical protein	1412.69	0.0063684	0.968007	-0.27261	0.0517521	-0.331431	0.033671
FTL_1137	-	3-oxoacyl-ACP synthase	60812.5	0.136941	0.316079	-0.114671	0.353701	-0.28162	0.0304025
FTL_1138	acpP	acyl carrier protein	8080.07	-0.370117	0.00151543	-0.197893	0.109343	0.122916	0.424375
FTL_1139	-	3-oxoacyl-(acyl-carrier-protein) reductase	10591.1	-0.313123	0.00410114	-0.0343999	0.814224	0.266999	0.0369212
FTL_1140	-	malonyl CoA-acyl carrier protein transacylase	13809.2	-0.119041	0.400324	0.0368813	0.81034	0.175388	0.259556
FTL_1141	-	3-oxoacyl-ACP synthase	6210.51	-0.0695005	0.573002	0.0502194	0.684413	0.136822	0.281014
FTL_1142	-	putative glycerol-3-phosphate acyltransferase PlsX	16502.4	-0.1524	0.119365	-0.21446	0.0265057	-0.0833278	0.47687
FTL_1143	rpmF	50S ribosomal protein L32	762.005	-0.342028	0.0160227	-0.116332	0.386601	0.157662	0.372665
FTL_1144	-	hypothetical protein	641.415	-0.402488	0.0121796	-0.0980112	0.481496	0.22036	0.257081
FTL_1145	-	transketolase	11352.6	-0.656982	1.30737e-10	0.0795705	0.519616	0.773124	6.20765e-12
FTL_1146	gapA	glyceraldehyde-3-phosphate dehydrogenase	13019.1	-0.48168	1.86131e-06	0.137751	0.231542	0.662291	1.65812e-09
FTL_1147	pgk	phosphoglycerate kinase	10374.9	-0.383989	0.00251029	0.0396135	0.811963	0.435741	0.00168129
FTL_1148	pyk	pyruvate kinase	11485.7	-0.53961	0.00173224	-0.0324453	0.832877	0.457963	0.017799
FTL_1149	fbaA	fructose-1,6-bisphosphate aldolase	9713.76	-0.441942	8.08272e-05	-0.0232177	0.878851	0.405148	0.00120538
FTL_1150	treA	Alpha,alpha-trehalase.	4.14703	-0.0659108	NA	0.000535734	NA	0.0645108	NA
FTL_1151	-	trehalase, pseuodgene	13.9761	0.110345	0.677329	0.0153103	NA	-0.0295343	0.922061
FTL_1152	-	-	0.116196	-0.00145928	NA	-0.000175525	NA	-0.00139075	NA
FTL_1153	isftu1	transposase	527.522	0.0973328	0.646981	-0.0780018	0.55942	-0.253783	0.235336
FTL_1154	-	-	3.84136	0.0998369	NA	0.0206399	NA	0.0332512	NA
FTL_1155	-	hypothetical protein	2.86658	-0.010499	NA	-0.0238337	NA	-0.155883	NA
FTL_1156	-	hypothetical protein	2.81729	0.0087367	NA	0.0162606	NA	0.0923043	NA
FTL_1173	-	hypothetical protein	1573.88	-0.818855	2.59694e-11	-0.175007	0.184349	0.572053	2.6926e-05
FTL_1174	-	cystathionine beta-synthase (cystein synthase)	1897.85	-0.887604	2.27343e-14	0.465261	0.000144091	1.397	9.1722e-29
FTL_1175	-	-	9.30575	-0.0951874	0.666688	0.0298936	NA	0.295303	0.237837
FTL_1176	-	LysR transcriptional regulator family protein	115.616	0.0731162	0.771241	0.0926063	0.46805	0.137062	0.591304
FTL_1177	trmE	tRNA modification GTPase TrmE	3251.93	-0.134945	0.302374	0.18276	0.14017	0.365744	0.00498302
FTL_1178	-	hypothetical protein	0.496322	-0.00507376	NA	-0.00489134	NA	-0.0341921	NA
FTL_1179	-	sigma-54 modulation protein	9348.79	-0.357235	3.67794e-05	-0.057077	0.614744	0.285413	0.00419847
FTL_1180	-	PEP-dependent sugar PTS system family protein	2097.72	0.154979	0.153537	-0.0146358	0.9115	-0.172164	0.145273
FTL_1181	-	SpoU rRNA methylase family protein	2214.79	0.527065	9.68057e-10	-0.094192	0.406963	-0.64434	1.00457e-11
FTL_1182	rnhB	ribonuclease HII	713.308	0.34586	0.00126983	-0.0894728	0.476953	-0.471376	6.06407e-05
FTL_1183	-	Sodium-solute symporter family protein	340.225	0.550241	0.000974389	-0.111499	0.416262	-0.778009	2.60631e-05
FTL_1184	-	ClpXP protease specificity-enhancing factor	1671.16	-0.0277067	0.852661	-0.0937322	0.448844	-0.0962561	0.509235
FTL_1185	-	macrophage growth locus subunit A	6602.9	-0.0314399	0.818004	-0.0223093	0.878568	0.00125356	0.994965
FTL_1186	rpsI	30S ribosomal protein S9	8060.25	-0.556759	1.43726e-13	-0.197943	0.0209773	0.334965	0.000107194
FTL_1187	rplM	50S ribosomal protein L13	8658.55	-0.754714	1.27708e-11	-0.121047	0.333362	0.584207	2.63031e-06
FTL_1188	-	hypothetical protein	1375.99	-0.139114	0.222843	-0.0261539	0.863294	0.106148	0.43333
FTL_1189	mltA	membrane-bound lytic murein transglycosylase A (MLT) family protein	873.88	0.136644	0.257444	0.103037	0.395148	-0.00166495	0.994965
FTL_1190	-	heat shock protein GrpE	1410.53	-0.384025	0.161127	0.0251262	0.813173	0.516467	0.0996594
FTL_1191	dnaK	molecular chaperone DnaK	60679.2	-0.398587	0.00469897	0.489715	0.00113017	0.944142	4.68237e-10
FTL_1192	-	chaperone protein DnaJ	7950.66	-0.0351869	0.835409	0.177467	0.184349	0.262676	0.0860277
FTL_1193	-	LysR transcriptional regulator family protein	3.43271	-0.00450299	NA	0.00387872	NA	0.0281404	NA
FTL_1194	-	pirin family protein	5.01935	0.0639684	NA	-0.00574832	NA	-0.093618	NA
FTL_1195	isftu1	transposase	527.911	0.0508577	0.796595	-0.105398	0.443462	-0.234534	0.235429
FTL_1196	-	hypothetical protein	64.8805	0.341994	0.141799	0.134118	0.300559	-0.0176265	0.955258
FTL_1197	pheS	phenylalanyl-tRNA synthetase subunit alpha	4341.61	-0.243671	0.0928389	0.0296445	0.853561	0.286891	0.0674517
FTL_1198	pheT	phenylalanyl-tRNA synthetase subunit beta	11205.5	0.140076	0.156987	0.055536	0.648769	-0.0762868	0.554462
FTL_1199	-	regulatory protein	394.983	-0.0571113	0.723705	-0.0670247	0.620421	-0.0439206	0.81647
FTL_1200	-	cobalamin (vitamin B12) synthesis protein/P47K family protein	678.463	-0.0469339	0.795615	-0.203116	0.146207	-0.219991	0.209048
FTL_1201	-	ZIP metal transporter family protein	317.721	0.177633	0.368383	-0.0579711	0.667734	-0.299244	0.15296
FTL_1202	-	hypothetical protein	449.413	-0.968696	1.46619e-14	-0.0555448	0.683392	0.873011	2.43564e-10
FTL_1203	-	cardiolipin synthetase	973.145	-0.605224	1.25017e-08	-0.0134517	0.934867	0.580639	5.66611e-07
FTL_1204	-	cardiolipin synthetase	419.336	-1.24147	2.04681e-21	-0.010145	0.950865	1.22149	4.01304e-18
FTL_1205	-	hypothetical protein	3.6244	0.103115	NA	0.00165772	NA	-0.0804323	NA
FTL_1206	-	major facilitator transporter	59.779	0.193375	0.431214	0.0323435	0.797793	-0.0890175	0.753942
FTL_1207	-	MRP like protein	2063.94	0.810831	9.59681e-16	-0.164471	0.156871	-1.02184	2.76221e-20
FTL_1208	dcd	deoxycytidine triphosphate deaminase	1449.25	-0.150757	0.100061	-0.0560047	0.614824	0.0814208	0.472357
FTL_1209	-	hypothetical protein	38.5837	0.137209	0.618401	0.0326873	NA	-0.014944	0.962437
FTL_1210	-	hypothetical protein	105.132	0.0701517	0.709003	0.0113564	0.78185	0.00212047	0.995169
FTL_1211	-	lipoprotein	2531.84	-0.734696	5.1959e-11	0.0251099	0.866604	0.770263	3.20373e-10
FTL_1212	leuS	leucyl-tRNA synthetase	19799.6	-0.342298	0.000218698	0.0647593	0.575391	0.425258	2.20868e-05
FTL_1213	-	hypothetical protein	4221.16	-0.872217	7.44893e-10	0.574749	0.000148709	1.50962	1.65653e-22
FTL_1214	-	hypothetical protein	6.3882	-0.0940241	0.673023	0.0275231	NA	0.27055	NA
FTL_1215	-	hypothetical protein	519.846	-0.138733	0.342838	-0.432838	0.00181438	-0.312868	0.0369212
FTL_1216	-	hypothetical protein	1732.99	-0.196089	0.063846	-0.182749	0.0985148	-0.016887	0.913071
FTL_1217	-	hypothetical protein	923.538	-0.19902	0.462604	0.878337	0.0267657	1.40974	0.0012584
FTL_1218	-	hypothetical protein	2926.66	-0.253276	0.0937695	0.284619	0.0568011	0.607197	9.55298e-05
FTL_1219	-	hypothetical protein	53616.2	-0.248845	0.00786152	0.627798	2.10907e-11	0.894679	1.97253e-20
FTL_1220	-	amino-acid permease	161.179	-0.0575369	0.795615	0.0556664	0.684413	0.172053	0.435265
FTL_1221	-	hypothetical protein	31.2332	0.732686	0.0468776	0.0315915	NA	-0.311938	0.292777
FTL_1222	-	hypothetical protein	28.8272	-0.00303385	0.996839	-0.119479	NA	-0.456162	0.148784
FTL_1223	-	hypothetical protein	1095.23	-0.610351	0.000280871	0.214307	0.156871	0.958122	1.755e-07
FTL_1224	-	thioredoxin	1858.05	-0.865188	9.12719e-20	0.195375	0.0652619	1.10107	1.17216e-26
FTL_1225	-	hypothetical protein	7724.2	-0.951319	9.16663e-16	0.48622	0.000117155	1.48642	8.62137e-31
FTL_1226	-	-	158.088	-0.042881	0.855404	0.376126	0.0486881	0.511193	0.0176143
FTL_1227	-	-	846.549	-0.93904	1.17004e-08	0.0870594	0.526633	1.11289	5.68221e-10
FTL_1228	-	hypothetical protein	1384.4	-0.409398	0.0103462	-0.00766069	0.954113	0.387364	0.0321023
FTL_1229	-	ABC transporter ATP-binding protein	1188.05	-0.446715	6.71815e-06	-0.216108	0.0470131	0.189827	0.12551
FTL_1230	-	cysteine desulfurase activator complex subunit SufB	4212.83	-0.514833	3.10182e-05	-0.196416	0.129339	0.254164	0.0903127
FTL_1231	-	hypothetical protein	385.083	-0.285566	0.114718	-0.375127	0.0330086	-0.1405	0.521995
FTL_1232	trkA	potassium transporter peripheral membrane protein	3203.52	-0.241867	0.0326905	-0.0299171	0.843194	0.200826	0.134324
FTL_1233	argP	amino acid antiporter, high affinity arginine transporter	2866.92	-0.484032	7.61079e-06	0.0233712	0.878118	0.518374	1.32922e-05
FTL_1234	-	hypothetical protein	67.9011	0.282024	0.253394	0.061299	0.187739	0.0822655	0.738722
FTL_1235	-	-	81.5066	-0.196771	0.404509	0.0310115	0.818954	0.282722	0.266411
FTL_1236	infA	translation initiation factor IF-1	1787.41	-0.108591	0.527001	-0.320767	0.027442	-0.253405	0.129368
FTL_1237	-	hypothetical protein	1206.77	-0.52921	3.63543e-05	-0.0147	0.926013	0.495805	0.000413893
FTL_1238	-	hypothetical protein	2.03101	-0.0144623	NA	0.0264308	NA	0.180202	NA
FTL_1239	ffh	signal recognition particle protein, Ffh	15280.4	-0.152465	0.1072	-0.0459937	0.694065	0.0949599	0.411898
FTL_1240	-	phospho-2-dehydro-3-deoxyheptonate aldolase	17023.2	-0.337091	6.93444e-05	-0.0850755	0.430711	0.232318	0.0188545
FTL_1241	isftu1	transposase	549.143	0.0750852	0.733748	-0.074905	0.573332	-0.223455	0.302571
FTL_1242	-	ThiJ/PfpI family protein	369.677	-0.568273	0.00425971	0.0269854	0.853929	0.639512	0.00375644
FTL_1243	-	hypothetical protein	1350.58	-0.400051	1.23921e-05	0.280089	0.00417131	0.709715	1.90789e-13
FTL_1244	-	exodeoxyribonuclease III	832.747	-0.485498	1.07384e-05	-0.0407352	0.759599	0.420371	0.000636901
FTL_1245	-	short chain dehydrogenase	546.978	-0.504218	2.51442e-05	0.0157562	0.92725	0.522263	6.32639e-05
FTL_1246	-	hypothetical protein	304.4	-0.597889	5.96544e-06	-0.0669817	0.615394	0.479288	0.00115275
FTL_1247	-	hypothetical protein	345.877	-1.03132	1.53094e-14	-0.00417423	0.977197	1.02173	2.38033e-12
FTL_1248	-	glutathione reductase	3448.63	-0.530669	8.38347e-08	0.0216088	0.880647	0.558664	2.54192e-07
FTL_1249	-	hypothetical protein	303.259	-0.625017	4.6137e-05	-0.0388631	0.793565	0.539138	0.0014972
FTL_1250	isftu2	transposase	52.065	-0.21818	0.386743	-0.354028	0.0863041	-0.265107	0.342025
FTL_1251	-	proton-dependent oligopeptide transport (POT) family protein	6638.99	-0.840389	5.63565e-17	0.139677	0.223913	1.02248	7.88548e-21
FTL_1252	-	ATP-dependent RNA helicase RhlE	2075.82	-0.523889	2.64917e-09	-0.0532027	0.646969	0.452162	3.89273e-06
FTL_1253	folE	GTP cyclohydrolase I	758.999	0.145239	0.21535	0.0326999	0.818954	-0.0983903	0.478274
FTL_1254	-	-	76.6464	0.191273	0.438597	-0.00839011	0.949147	-0.213202	0.427223
FTL_1255	-	-	53.3725	0.428062	0.10907	0.0225984	0.85073	-0.29758	0.293731
FTL_1256	-	-	875.356	-0.557818	9.55839e-05	0.0889264	0.514045	0.7132	4.1804e-06
FTL_1257	-	-	67.2843	-0.192698	0.45003	0.0190754	0.882895	0.251167	0.361292
FTL_1258	-	aldo/keto reductase	1240.07	-0.151598	0.189056	-0.15504	0.174818	-0.0377858	0.806047
FTL_1259	-	-	88.9027	0.419724	0.0412384	-0.0436619	0.731419	-0.547402	0.0182702
FTL_1260	-	-	6.90258	0.650326	0.0733069	-0.00308158	NA	-0.53105	0.103068
FTL_1261	-	anthranilate synthase component II	217.726	-0.00452455	0.982052	-0.0894566	0.523825	-0.147569	0.46006
FTL_1262	-	chorismate binding family protein	1164.94	0.0790991	0.527444	-0.0533564	0.672996	-0.149984	0.242309
FTL_1263	fadD2	AMP-binding family protein	703.851	-0.139359	0.380945	0.123207	0.36133	0.319196	0.0418316
FTL_1264	-	dihydroneopterin aldolase	216.425	-0.191903	0.320104	-0.0345797	0.8183	0.114766	0.61063
FTL_1265	-	2-amino-4-hydroxy-6-hydroxymethyldihydropteridine pyrophosphokinase	6632.72	-0.178577	0.222496	0.344242	0.0130828	0.571829	6.67125e-05
FTL_1266	-	lipase/esterase	11295.3	-0.813825	1.49264e-14	0.211319	0.0700605	1.07714	1.02772e-20
FTL_1267	-	hypothetical protein	1403.43	-0.340521	0.00328163	0.139856	0.259831	0.529426	1.93933e-05
FTL_1268	-	-	20.2477	-0.158307	0.53852	0.106503	NA	1.26202	0.0131861
FTL_1269	-	-	44.8419	-0.164449	0.554088	0.0696473	0.43658	0.519286	0.112611
FTL_1270	-	-	97.7907	0.148585	0.545443	-0.00187502	0.978188	-0.153098	0.567662
FTL_1271	bioA	adenosylmethionine-8-amino-7-oxononanoate aminotransferase	3445.08	-0.336035	0.000381602	0.000181746	0.983641	0.331172	0.00166483
FTL_1272	bioB	biotin synthase	9495.06	-0.130269	0.380459	0.2414	0.0700605	0.415431	0.0028754
FTL_1273	bioF	8-amino-7-oxononanoate synthase	6407.39	0.441527	0.000338116	0.24105	0.0687113	-0.149711	0.343393
FTL_1274	bioC	biotin synthesis protein BioC	1171.78	0.629621	0.0617863	0.0754195	0.350325	-0.131705	0.658435
FTL_1275	bioD	dethiobiotin synthetase	3074.63	-0.220013	0.127652	-0.0290079	0.853561	0.171184	0.31448
FTL_1276	birA	bifunctional biotin operon repressor/biotin synthetase BirA	389.068	-0.253839	0.101027	-0.0291215	0.853561	0.197575	0.269221
FTL_1277	-	ROK family protein	419.943	-0.202997	0.205558	-0.0143232	0.928214	0.173828	0.344108
FTL_1278	-	major facilitator transporter	348.467	-0.062613	0.729123	0.0491457	0.72876	0.145205	0.43333
FTL_1279	-	acetoacetate decarboxylase, fragment	236.418	-0.151803	0.391524	0.0319739	0.840023	0.210187	0.271588
FTL_1280	-	short-chain dehydrogenase	3.85294	-0.081553	NA	-0.026081	NA	-0.090544	NA
FTL_1281	-	hypothetical protein	55.8191	0.192682	0.443921	-0.0794265	0.469385	-0.474058	0.0896878
FTL_1282	-	beta-glucosidase	892.331	-0.160306	0.318873	0.0300357	0.851676	0.213002	0.230759
FTL_1283	-	glutamate-1-semialdehyde aminotransferase	3408.55	-0.132213	0.167969	-0.150821	0.129339	-0.0394036	0.745834
FTL_1284	-	glutathione synthetase	2292.39	-0.0399135	0.706235	-0.0849431	0.419155	-0.0623984	0.600057
FTL_1285	-	methionyl-tRNA formyltransferase	1085.48	-0.138804	0.297682	-0.111623	0.379177	-0.0117106	0.947829
FTL_1286	-	hypothetical protein	839.929	-0.354677	0.000705683	0.121553	0.300559	0.514282	4.13086e-06
FTL_1287	rlmL	23S rRNA m(2)G2445 methyltransferase	6958.43	-0.596048	3.60531e-12	0.27031	0.00428908	0.898852	4.21444e-22
FTL_1288	-	fatty acid hydroxylase	318.458	-0.11624	0.672306	0.0712404	0.358597	0.520143	0.123793
FTL_1289	-	hypothetical protein	7.06755	0.112409	0.606044	-0.00665029	NA	-0.142882	0.502762
FTL_1290	isftu1	transposase	552.45	0.0141145	0.94785	-0.0975243	0.478811	-0.185822	0.364108
FTL_1291	-	hypothetical protein	6.16624	0.208604	0.35797	0.0101466	NA	-0.115427	NA
FTL_1292	-	hypothetical protein	4.83018	0.0953179	NA	0.0286568	NA	0.0790689	NA
FTL_1293	-	hypothetical protein	1048.8	-0.213973	0.0359256	-0.143617	0.195318	0.0390774	0.785323
FTL_1294	-	short-chain dehydrogenase	1356.48	-0.46897	1.71016e-06	-0.0276957	0.855659	0.428076	7.45586e-05
FTL_1295	-	amino acid transporter	234.122	2.11078	1.487e-42	0.0318912	0.831771	-2.02789	1.93485e-32
FTL_1296	-	amino acid antiporter	167.104	0.30686	0.18661	0.278681	0.124397	0.106094	0.694722
FTL_1297	-	hypothetical protein	121.026	-0.307621	0.119825	-0.0487362	0.711378	0.184711	0.424877
FTL_1298	isftu1	transposase	512.172	0.0397072	0.83108	-0.0852854	0.52852	-0.181597	0.326059
FTL_1299	-	hypothetical protein	188.568	-0.330514	0.0891672	0.10464	0.433672	0.563932	0.00693288
FTL_1300	-	hypothetical protein	42.179	-0.168364	0.53991	0.0584485	NA	0.412027	0.171173
FTL_1301	isftu2	transposase	52.8513	0.0198386	0.942356	-0.0773355	0.49716	-0.248251	0.362297
FTL_1302	-	phenol hydroxylase	2778.8	-0.596591	2.55406e-12	0.0297261	0.818954	0.634866	1.00196e-11
FTL_1303	rpmE	50S ribosomal protein L31	1822.34	-0.855544	0.00515407	-0.0613403	0.523825	0.448639	0.141466
FTL_1304	-	glutamate--cysteine ligase	1930.77	-0.247435	0.00339027	0.199386	0.0273921	0.469933	7.89894e-08
FTL_1305	-	virulence factor MviN	645.909	0.214609	0.128609	0.137169	0.306146	-0.0213018	0.912361
FTL_1306	-	hypothetical protein	6815.74	-0.642093	4.95415e-14	0.0556551	0.622909	0.715414	1.81804e-14
FTL_1307	-	nucleotide-binding protein, yjeE	220.958	0.260335	0.0854612	-0.158474	0.263463	-0.506039	0.00169652
FTL_1308	-	bifunctional folylpolyglutamate synthase/ dihydrofolate synthase	3162.36	0.167014	0.0772755	-0.0382596	0.748005	-0.214416	0.0360605
FTL_1309	-	Acetyl-CoA carboxylase beta subunit	24841	-0.265016	0.00125693	-0.0627398	0.575342	0.190096	0.0498188
FTL_1310	ndk	nucleoside diphosphate kinase	3043.92	-0.63499	5.79138e-10	-0.100346	0.397279	0.492251	1.60496e-05
FTL_1311	pyrG	CTP synthetase	4275.77	-0.826858	2.10796e-14	-0.17743	0.141363	0.593558	7.46588e-07
FTL_1312	-	S-transferase	1137.9	-1.07924	2.15804e-23	0.35296	0.00181438	1.474	5.14529e-37
FTL_1313	-	short-chain fatty acids transporter	533.801	-0.503656	0.000328594	0.222123	0.113902	0.811127	6.90607e-08
FTL_1314	-	hypothetical protein	39.4103	0.323225	0.23856	-0.0171	NA	-0.395801	0.192839
FTL_1315	-	hypothetical protein	11.1888	1.03772	0.0218939	0.000108705	NA	-0.860014	0.0506611
FTL_1316	isftu1	transposase	505.083	0.115681	0.574961	-0.0450884	0.754462	-0.204246	0.342025
FTL_1317	-	hypothetical protein	7168.89	0.0282571	0.877033	0.359114	0.00717855	0.35965	0.0110361
FTL_1318	-	-	0.216015	0.0161407	NA	-0.000344447	NA	-0.0125238	NA
FTL_1319	-	transposase	48.3886	0.0168763	0.954772	-0.0884889	0.395837	-0.300971	0.287685
FTL_1320	-	hypothetical protein	16.0428	-0.0532637	0.844497	-0.0544652	NA	-0.238227	0.386373
FTL_1321	-	hypothetical protein	6.3286	-0.031324	0.887663	0.0106028	NA	0.0909617	NA
FTL_1322	-	-	9.17148	0.365086	0.191973	-0.049819	NA	-1.94311	0.00831215
FTL_1323	-	-	12.8765	-0.102873	0.703168	0.0227389	NA	0.217936	0.434977
FTL_1324	-	-	0	NA	NA	NA	NA	NA	NA
FTL_1325	-	-	58.4183	0.235575	0.343427	0.00694693	0.957821	-0.204175	0.453963
FTL_1326	-	hypothetical protein	27.306	0.739258	0.0236972	0.0205079	NA	-0.507565	0.117387
FTL_1327	-	hypothetical protein	659.753	0.153693	0.244204	0.00348162	0.991817	-0.150942	0.317759
FTL_1328	fopA	OmpA family protein, outer membrane associated protein	82247.8	-0.201268	0.0663832	0.103518	0.413922	0.332503	0.00438263
FTL_1329	-	ferredoxin	248.399	0.191718	0.285404	-0.0921755	0.510586	-0.362738	0.0526291
FTL_1330	coaD	phosphopantetheine adenylyltransferase	920.776	0.266377	0.141036	-0.000872137	0.994461	-0.265485	0.197967
FTL_1331	-	hypothetical protein	786.875	-0.0711143	0.729057	-0.187331	0.203416	-0.204876	0.319891
FTL_1332	-	hesB family protein	980.679	-0.0697843	0.67686	-0.184872	0.168415	-0.172449	0.309238
FTL_1333	-	selenocysteine lyase	1690.59	0.0249437	0.865033	-0.0983495	0.423695	-0.15492	0.260568
FTL_1334	-	L-serine dehydratase 1	5240.06	-0.0106433	0.938756	0.0440649	0.729657	0.075351	0.623863
FTL_1335	-	hypothetical protein	263.015	-0.0177717	0.937598	0.0703924	0.605445	0.155549	0.479028
FTL_1336	-	prephenate dehydratase	1402.49	-0.454608	1.02318e-05	0.0615362	0.624949	0.539719	1.46305e-06
FTL_1337	-	-	512.217	-0.381686	0.00359058	0.00657963	0.960612	0.387929	0.00775183
FTL_1338	-	alanine racemase	392.769	-0.886839	3.46292e-09	-0.0206673	0.890267	0.837565	3.37688e-07
FTL_1339	-	proton-dependent oligopeptide transport (POT) family protein	548.76	-0.328477	0.0580908	0.0820326	0.546138	0.493558	0.00867785
FTL_1340	-	hypothetical protein	1597.26	-0.945108	8.30379e-21	0.014004	0.932225	0.96145	2.23654e-18
FTL_1341	-	hypothetical protein	264.777	-0.220647	0.211273	0.0853467	0.52852	0.381908	0.0396099
FTL_1342	-	hypothetical protein	701.58	-0.855141	2.15414e-16	0.0299334	0.838674	0.894845	2.32439e-15
FTL_1343	-	hypothetical protein	56.904	-0.138334	0.619721	-0.119453	0.195318	-0.263533	0.372638
FTL_1344	-	hypothetical protein	229.321	-0.822743	3.48053e-06	0.0133141	0.926013	0.850799	9.61856e-06
FTL_1345	-	-	2729.85	-0.316034	0.00574356	0.267118	0.0249684	0.630156	1.62495e-07
FTL_1346	-	-	3.72788	0.156453	NA	0.00521603	NA	-0.0979	NA
FTL_1347	-	hypothetical protein	5.66034	0.15804	NA	0.0353287	NA	0.0643828	NA
FTL_1348	-	transposase	62.8107	0.0162176	0.953684	-0.037052	0.759913	-0.121544	0.657988
FTL_1349	isftu1	transposase	554.003	0.0725481	0.730371	-0.0177381	0.901474	-0.110527	0.623863
FTL_1350	-	glycyl-tRNA synthetase subunit beta	6672.36	-0.124661	0.148581	0.0223655	0.853561	0.154329	0.10787
FTL_1351	-	TatD related DNAse family protein	186.22	-0.223873	0.223081	0.10318	0.451352	0.423098	0.0287053
FTL_1352	-	DNA replication and repair protein RecF	214.373	0.0258972	0.917974	-0.04266	0.761821	-0.116445	0.624353
FTL_1353	-	hypothetical protein	5.98373	0.138317	0.517405	-0.0103185	NA	-0.194573	NA
FTL_1354	-	hypothetical protein	1328.84	-0.402369	0.000612873	0.0171244	0.916249	0.425009	0.00102499
FTL_1355	-	-	457.358	-0.199036	0.258898	-0.0406996	0.78185	0.118942	0.571112
FTL_1356	-	-	1105.82	-0.409462	0.000142673	-0.0901718	0.463894	0.280796	0.0247837
FTL_1357	-	UTP--glucose-1-phosphate uridylyltransferase	1364.21	-0.740473	3.69195e-15	-0.0159832	0.909899	0.715609	3.97495e-12
FTL_1358	-	cation-efflux family protein	2092.1	-1.23609	7.53592e-35	-0.00767907	0.950259	1.21842	1.04886e-28
FTL_1359	-	hypothetical protein	203.207	-0.24251	0.161127	-0.247123	0.114416	-0.0899257	0.691922
FTL_1360	rpsU	30S ribosomal protein S21	410.563	0.313023	0.064355	0.332621	0.0453811	0.0782892	0.720736
FTL_1361	-	cold shock protein	357.862	0.0353325	0.882874	0.116039	0.397279	0.184151	0.426648
FTL_1362	-	hypothetical protein	531.34	0.176892	0.237187	-0.0777527	0.565419	-0.302974	0.0559943
FTL_1363	-	hypothetical protein	668.694	-0.211992	0.11447	-0.0164778	0.920712	0.183669	0.234476
FTL_1364	-	hypothetical protein	6848.3	-0.738165	3.20028e-13	-0.0153189	0.91476	0.714616	1.571e-10
FTL_1365	-	hypothetical protein	922.848	-0.000438294	0.998158	0.0049726	0.9645	0.00972957	0.963396
FTL_1366	-	membrane fusion protein	99.5753	0.335608	0.0963306	-0.104078	0.427244	-0.600156	0.00771091
FTL_1367	-	hypothetical protein	244.668	0.307895	0.0273408	-0.0331442	0.839127	-0.362672	0.0197537
FTL_1368	-	hypothetical protein	132.84	0.364151	0.11447	0.0136056	0.924417	-0.303875	0.234476
FTL_1369	isftu1	transposase	551.531	0.0755511	0.713083	-0.0422349	0.78185	-0.152815	0.468606
FTL_1370	-	hypothetical protein	968.683	-0.560587	1.65802e-07	0.0186431	0.893416	0.585903	5.28907e-07
FTL_1371	-	hypothetical protein	510.899	0.618951	0.000232328	-0.298826	0.0710773	-1.05194	1.58885e-08
FTL_1372	-	lipoprotein	2355.62	0.358248	0.064326	-0.131682	0.361124	-0.625088	0.00286751
FTL_1373	-	hypothetical protein	38.6542	1.58249	7.82843e-08	-0.0331104	NA	-1.78489	1.4848e-07
FTL_1374	-	organic solvent tolerance protein	598.564	0.393105	0.00159075	0.0757079	0.567661	-0.272187	0.06214
FTL_1375	-	heat shock protein 15 (HSP15)	25.078	-1.2574	0.00370316	-0.0496462	NA	0.565487	0.108723
FTL_1376	-	carbohydrate kinase family protein (YjeF-related protein)	375.66	-0.48826	0.000115876	0.154107	0.231542	0.710557	1.57081e-07
FTL_1377	-	hypothetical protein	29.0212	0.396062	0.170785	0.00368722	NA	-0.339169	0.262646
FTL_1378	-	-	1.53366	0.0439788	NA	-0.000493143	NA	-0.0420345	NA
FTL_1379	-	-	129.429	0.0601859	0.795615	0.0735665	0.578665	0.0932004	0.697991
FTL_1380	-	-	5.55522	0.0780908	NA	-0.0274299	NA	-0.281422	NA
FTL_1381	-	-	13.3363	0.0368714	0.899963	-0.0205903	NA	-0.137478	0.622251
FTL_1382	-	-	316.951	-0.433639	0.010623	-0.105783	0.444619	0.226141	0.266934
FTL_1383	-	glutathione peroxidase	491.372	-1.01959	1.26342e-12	-0.0145362	0.936986	0.991336	2.49115e-10
FTL_1384	-	hypothetical protein	176.347	-0.558015	0.0246623	0.0122656	0.928214	0.596339	0.0307409
FTL_1385	-	hypothetical protein	34.1363	0.108567	0.696629	0.590039	NA	0.520079	0.125467
FTL_1386	isftu2	transposase	52.7241	0.114814	0.664081	-0.0341508	0.767049	-0.224091	0.413511
FTL_1387	-	-	56.5093	0.0862402	0.741383	-0.398472	0.0742663	-0.687992	0.0166694
FTL_1388	-	L-aspartate oxidase	1395.25	-0.349792	0.000436348	-0.370677	0.000403839	-0.041684	0.779201
FTL_1389	-	nicotinate-nucleotide pyrophosphorylase	1898.17	-0.242261	0.0398517	-0.177579	0.13179	0.0190696	0.915183
FTL_1390	-	quinolinate synthetase	5431.54	-0.287166	0.0042391	-0.0729636	0.543072	0.188595	0.117991
FTL_1391	gmk	guanylate kinase	2082.58	-0.375092	0.000129226	0.0144907	0.926013	0.397468	0.000271449
FTL_1392	deaD	cold-shock DEAD-box protein A	18541.9	-0.569362	2.17858e-10	-0.197814	0.0517376	0.334256	0.00116163
FTL_1393	ppiC	peptidyl-prolyl cis-trans isomerase	5117.83	-0.228919	0.203579	-0.36786	0.032861	-0.177236	0.386111
FTL_1394	galP2	major facilitator superfamily galactose-proton symporter	7548.99	-0.132953	0.254735	-0.107756	0.351686	-0.00591274	0.970126
FTL_1395	galP1	major facilitator superfamily galactose-proton symporter	2787.49	-0.367879	0.00221685	0.0981744	0.446779	0.507587	8.87968e-05
FTL_1396	-	galactose-1-phosphate uridylyltransferase	4798.7	-0.269941	0.00285955	0.074038	0.518579	0.364039	0.00021057
FTL_1397	-	galactokinase	2696.3	-0.331455	0.000431782	-0.076432	0.514819	0.229416	0.0372223
FTL_1398	-	hypothetical protein	906.27	0.332763	0.00208286	0.0571821	0.658647	-0.248348	0.0484254
FTL_1399	-	3-deoxy-manno-octulosonate cytidylyltransferase	2513.94	0.538149	4.82665e-08	0.212966	0.0539201	-0.281523	0.0148616
FTL_1400	-	hypothetical protein	369.389	0.198716	0.258312	0.14791	0.300559	0.0315634	0.890387
FTL_1401	-	hypothetical protein	25.4035	-0.0578918	0.838768	-0.0240617	NA	-0.046071	0.885386
FTL_1402	isftu1	transposase	549.55	0.0441371	0.832576	-0.0487729	0.726793	-0.133874	0.524185
FTL_1403	-	hypothetical protein	386.14	0.462626	0.0350657	0.023338	0.866604	-0.371752	0.125467
FTL_1404	rplT	50S ribosomal protein L20	7777.66	-0.752343	1.56787e-09	-0.313164	0.0179541	0.366755	0.0104955
FTL_1405	rpmI	50S ribosomal protein L35	470.631	-0.431187	0.0131792	-0.307933	0.0671976	0.0342459	0.890439
FTL_1406	-	translation initiation factor IF-3	23785	0.505795	0.00284963	-0.0537386	0.697634	-0.607772	0.000907028
FTL_1407	thrS	threonyl-tRNA synthetase	16292.5	-0.423427	3.53847e-06	-0.0160039	0.913913	0.402933	7.47652e-05
FTL_1408	-	chitin binding protein	296.538	0.105961	0.553366	0.00652796	0.96078	-0.0926161	0.639947
FTL_1409	-	glycine cleavage system protein H	1701.13	-1.08216	5.97465e-27	-0.285896	0.00910881	0.74726	1.79338e-11
FTL_1410	murG	undecaprenyldiphospho-muramoylpentapeptide beta-N- acetylglucosaminyltransferase	1470.6	-0.172237	0.127679	0.0174462	0.915432	0.19371	0.124975
FTL_1411	-	hypothetical protein	890.014	-0.663303	3.85174e-06	0.0922453	0.510586	0.825131	1.40449e-07
FTL_1412	-	recombination protein RecR	1021.75	-0.452401	2.76575e-05	0.0587284	0.636303	0.531305	4.35313e-06
FTL_1413	spoT	guanosine-3',5'-bis(diphosphate) 3'-pyrophosphohydrolase/(p)ppGpp synthase	5079.84	-0.388058	2.94897e-07	0.0716282	0.488105	0.47426	8.23994e-09
FTL_1414	capA	hypothetical protein	6258.42	-1.13559	4.89176e-36	-0.15586	0.140249	0.937242	3.54848e-21
FTL_1415	capC	capsule biosynthesis protein CapC	1259.13	-1.20773	4.97559e-24	-0.0233112	0.876777	1.16546	3.09142e-19
FTL_1416	capB	capsule biosynthesis protein capB	2201.57	-1.09248	2.6837e-28	-0.148286	0.187739	0.896591	1.54517e-16
FTL_1417	-	major facilitator transporter	1361.59	0.000481851	0.98231	0.0107104	0.945726	0.0123555	0.947421
FTL_1418	-	asparaginase	2274.71	-0.24837	0.0405327	-0.116683	0.353701	0.0889823	0.569451
FTL_1419	-	cyanophycinase	7971.33	-0.43143	8.66873e-06	-0.279045	0.00781545	0.120108	0.348543
FTL_1420	-	carbohydrate/purine kinase pfkB family protein	3038.99	-0.330572	0.000279734	0.0564987	0.62116	0.403998	4.40097e-05
FTL_1421	-	haloacid dehalogenase-like hydrolase family protein	272.567	0.190395	0.208366	0.0285366	0.855764	-0.140166	0.430562
FTL_1422	-	glycosyl transferases group 1 family protein	354.137	0.510767	0.00092361	0.0832481	0.545166	-0.34406	0.0499992
FTL_1423	-	glycosyl transferase family protein	310.34	0.537254	0.000279463	0.0629673	0.651241	-0.409849	0.0137099
FTL_1424	-	glycosyl transferase family protein	375.642	0.473249	0.00611053	0.0337338	0.822287	-0.387136	0.0472602
FTL_1425	-	hypothetical protein	496.518	-0.154567	0.354237	0.00290569	0.975175	0.158875	0.392099
FTL_1426	-	hypothetical protein	747.498	-0.0578371	0.771533	0.0473015	0.735647	0.141843	0.476983
FTL_1427	-	hypothetical protein	2140.49	-0.05938	0.714268	-0.00444334	0.960612	0.0485507	0.794098
FTL_1428	-	ABC transporter ATP-binding and membrane protein	605.611	0.0839238	0.564891	0.0538103	0.690971	-0.00494224	0.980686
FTL_1429	-	glycosyl transferases group 1 family protein	1290.89	0.20095	0.131654	0.189946	0.144165	0.0336945	0.853406
FTL_1430	-	UDP-glucose 4-epimerase	2421.55	-0.113285	0.244953	0.0824974	0.442609	0.21445	0.0323148
FTL_1431	-	sugar transferase	726.895	0.215415	0.0687942	-0.0289356	0.853561	-0.257501	0.0502374
FTL_1432	-	D-ribulose-phosphate 3-epimerase	931.197	-0.507534	1.02232e-05	-0.208232	0.0946499	0.24447	0.0814402
FTL_1433	-	arabinose phosphate isomerase	1342.75	-0.428662	3.80678e-05	-0.0701105	0.571069	0.33068	0.00570828
FTL_1434	-	DoxD-like family protein	18.9954	0.125761	0.654323	0.00869672	NA	-0.074423	0.807151
FTL_1435	-	hypothetical protein	1.37614	0.0463233	NA	-0.0161626	NA	-0.151578	NA
FTL_1436	-	hypothetical protein	3.36874	0.0162601	NA	0.00297631	NA	0.00325135	NA
FTL_1437	-	hypothetical protein	11.9742	-0.165207	0.534643	0.000793674	NA	0.15981	0.567662
FTL_1438	-	hypothetical protein	1.83579	0.0508493	NA	-0.00345064	NA	-0.066162	NA
FTL_1439	-	arylsulfatase	7.37102	-0.00502819	0.979964	0.00799286	NA	0.0495312	0.843406
FTL_1440	-	beta-lactamase superfamily hydrolase	15.7895	0.0610603	0.829744	0.00175471	NA	-0.0486722	0.873784
FTL_1441	isftu2	transposase	52.3571	-0.101075	0.709003	-0.0155043	0.8941	0.0466192	0.883928
FTL_1442	fabI	enoyl-[acyl-carrier-protein] reductase (NADH)	11277	-0.477525	1.03483e-08	-0.246013	0.00649245	0.203642	0.0533989
FTL_1443	-	hypothetical protein	2800.36	0.0937959	0.345062	-0.240842	0.00862246	-0.356993	0.000110224
FTL_1444	-	hypothetical protein	271.926	-0.200048	0.378388	-0.12368	0.338584	-0.0667982	0.811435
FTL_1445	isftu2	transposase	63.3876	0.197258	0.401622	-0.0365473	0.767072	-0.305333	0.234465
FTL_1446	isftu1	transposase	544.489	0.0615927	0.771882	-0.0801763	0.551209	-0.213094	0.306663
FTL_1447	-	hypothetical protein	20.5554	-0.0722012	0.780737	0.0245077	NA	0.204706	0.436972
FTL_1448	uvrC	excinuclease ABC subunit C	727.47	0.016934	0.910681	-0.0721779	0.580617	-0.121231	0.432852
FTL_1449	-	ribonuclease D	573.679	0.0858611	0.598592	-0.00741455	0.959002	-0.0975128	0.583981
FTL_1450	-	major facilitator transporter	3602.94	-0.295133	0.000806537	0.151425	0.129339	0.474019	3.70325e-07
FTL_1451	-	hypothetical protein	502.425	-0.41989	0.00162907	-0.00878882	0.952294	0.399178	0.00740206
FTL_1452	rpmA	50S ribosomal protein L27	2675.75	-0.171965	0.157466	-0.0751156	0.551401	0.0680657	0.658435
FTL_1453	rplU	50S ribosomal protein L21	1300.94	-0.260425	0.201023	-0.258691	0.130357	-0.0944814	0.698095
FTL_1454	-	-	42.0088	-0.530379	0.0472451	-0.120656	NA	0.109293	0.716699
FTL_1455	-	-	56.0609	-0.247723	0.317156	0.0514797	0.658984	0.422781	0.118483
FTL_1456	-	-	15.6582	0.24599	0.363737	-7.65276e-05	NA	-0.219734	0.427223
FTL_1457	-	-	17.2701	0.111405	0.692091	-0.0281034	NA	-0.257047	0.379587
FTL_1458	secA	preprotein translocase subunit SecA	18357.6	-0.101559	0.328779	0.118176	0.26686	0.246563	0.0181039
FTL_1459	-	hypothetical protein	603.535	-0.65232	5.39312e-06	0.0280638	0.853561	0.702973	6.75772e-06
FTL_1460	-	hypothetical protein	284.931	-0.444184	0.0016576	-0.0558352	0.684413	0.339685	0.0364916
FTL_1461	deoD	purine nucleoside phosphorylase	18976	-0.886318	1.06078e-21	0.0290575	0.851676	0.922355	7.46301e-20
FTL_1462	isftu1	transposase	544.542	0.0039596	0.985867	-0.0886938	0.518735	-0.152866	0.428982
FTL_1463	isftu2	transposase	51.0708	-0.0825052	0.749626	-0.0119115	0.929898	0.0459977	0.87997
FTL_1464	-	ATP-dependent metalloprotease	4035.5	-0.317738	0.0437941	-0.203753	0.149008	0.0304042	0.892789
FTL_1465	-	hypothetical protein	20.0699	-0.658511	0.0585259	-0.0511976	NA	0.204225	0.491993
FTL_1466	-	major facilitator transporter	18.9668	0.0835564	0.771533	-0.0405319	NA	-0.281219	0.344962
FTL_1467	isftu2	transposase	52.1267	-0.110077	0.675637	-0.0479372	0.668885	-0.0366106	0.902989
FTL_1468	-	ATP-dependent metalloprotease	4011	-0.280382	0.114334	-0.174196	0.238585	0.0121498	0.960234
FTL_1469	-	hypothetical protein	21.3579	-0.716919	0.0400099	-0.0812029	NA	0.127368	0.658435
FTL_1470	-	major facilitator transporter	18.1681	0.200307	0.4676	-0.0475483	NA	-0.557459	0.109444
FTL_1471	isftu2	transposase	53.0417	-0.0947698	0.729057	-0.105939	0.300645	-0.229657	0.4222
FTL_1472	-	hypothetical protein	52.2788	-0.0825543	0.771241	0.00476903	0.960612	0.0963215	0.7486
FTL_1473	uvrA	DNA excision repair protein subunit A	5592.16	0.319412	3.80678e-05	-0.0697152	0.510586	-0.404569	1.57237e-06
FTL_1474	greA	transcription elongation factor GreA	1902.83	-0.409731	1.66795e-05	-0.0423458	0.729657	0.350675	0.00106981
FTL_1475	fimT	Type IV pili fiber building block protein	1026.47	-0.0918798	0.379163	0.113573	0.284054	0.22821	0.0249172
FTL_1476	pgi	glucose-6-phosphate isomerase	5226.58	-0.367073	0.000175921	0.0103018	0.945616	0.378257	0.000442108
FTL_1477	-	thiamine pyrophospokinase	549.331	-0.0103758	0.957647	0.100436	0.46805	0.167809	0.361352
FTL_1478	guaB	inosine-5-monophosphate dehydrogenase	14927.4	-0.146404	0.240718	-0.230992	0.0605894	-0.111149	0.445303
FTL_1479	pepA	cytosol aminopeptidase	17097.1	-0.625798	1.7758e-07	0.0754556	0.575391	0.735899	1.66521e-08
FTL_1480	-	YjgP/YjgQ family permease	1258.83	-0.148754	0.280583	0.0742824	0.572339	0.255298	0.0737772
FTL_1481	-	YjgP/YjgQ family permease	1185.46	-0.352736	0.000464955	-0.0452906	0.717941	0.288411	0.0122972
FTL_1482	-	peptidase M16 family protein	1895.95	-0.452498	1.58185e-05	0.0819719	0.516464	0.56533	6.51116e-07
FTL_1483	-	peptidase M16 family protein	1040.67	-0.344808	0.00158433	0.0792454	0.527334	0.454447	0.000118075
FTL_1484	-	methylase	155.678	-0.140671	0.529536	-0.0108845	0.941433	0.112098	0.656438
FTL_1485	-	hypothetical protein	682.806	0.599986	3.85174e-06	-0.162545	0.226778	-0.84013	3.68973e-09
FTL_1486	-	tRNA-(ms(2)io(6)a)-hydroxylase	660.425	-0.113989	0.342217	-0.0598863	0.636303	0.0340301	0.834195
FTL_1487	-	uridine phosphorylase	1611.8	-0.565402	2.59518e-07	-0.0128384	0.932225	0.543235	7.04517e-06
FTL_1488	-	cytidine deaminase	642.107	-0.732657	4.19542e-08	-0.0865033	0.523825	0.579765	8.76406e-05
FTL_1489	-	FAD-binding family protein	7928.94	-0.248689	0.00858518	0.00818469	0.945726	0.264803	0.0139481
FTL_1490	-	phosphoglyceromutase	10851.2	-0.637932	1.37289e-11	0.10548	0.340227	0.780105	3.8626e-14
FTL_1491	-	seryl-tRNA synthetase	5595.32	-0.385049	4.30774e-05	0.0052239	0.960118	0.395341	0.000161066
FTL_1492	-	fructokinase	2328.49	-0.507787	3.41247e-09	0.227622	0.0171941	0.764805	1.2429e-16
FTL_1493	-	polysaccharide biosynthesis protein (export protein)	570.39	-0.261187	0.0335319	-0.0486366	0.715502	0.185795	0.206793
FTL_1494	-	hypothetical protein	3522.21	-0.925898	2.00922e-23	0.179461	0.0883501	1.14376	8.26356e-30
FTL_1495	-	cysteine/glutathione ABC transporter membrane/ATP-binding protein	1571.48	-0.358034	2.11721e-05	0.00352694	0.966691	0.365881	9.46099e-05
FTL_1496	-	cysteine/glutathione ABC transporter membrane/ATP-binding protein	1017.25	-0.285974	0.00780874	0.0460559	0.719863	0.351666	0.00298215
FTL_1497	-	C4-dicarboxylate transport protein	654.125	-0.581499	4.93758e-07	0.0992745	0.432092	0.723119	6.45981e-09
FTL_1498	-	translation initiation inhibitor	1333.98	-0.432496	0.000198693	-0.121081	0.328899	0.259117	0.0606817
FTL_1499	-	sulfate permease family protein	881.203	0.127304	0.263049	-0.00202376	0.999816	-0.126296	0.327452
FTL_1500	-	transposase	42.2292	-0.267104	0.303663	-0.113122	NA	-0.0735449	0.810506
FTL_1501	-	-	0.0859262	-0.00140431	NA	-0.000167565	NA	-0.00132796	NA
FTL_1502	-	major facilitator transporter	46.0304	0.211827	0.411103	0.0232596	0.845894	-0.118698	0.682332
FTL_1503	dgt	deoxyguanosinetriphosphate triphosphohydrolase	3612.34	-0.430999	1.07631e-06	0.471156	3.75843e-07	0.93139	4.46696e-23
FTL_1504	katG	peroxidase/catalase	61092.5	-1.00918	6.61008e-17	-0.469242	0.000294206	0.486452	0.000382729
FTL_1505	isftu1	transposase	543.484	0.115405	0.507608	-0.0229233	0.882895	-0.153561	0.40758
FTL_1506	-	short-chain dehydrogenase	240.215	-0.685597	8.19567e-06	0.0109617	0.945726	0.703479	2.65085e-05
FTL_1507	-	3-oxoacyl-ACP reductase	294.058	-0.797663	1.62622e-07	0.0016868	0.990581	0.795456	1.56093e-06
FTL_1508	-	-	4.36883	0.131438	NA	0.0428679	NA	0.126054	NA
FTL_1509	-	D-alanyl-D-alanine carboxypeptidase/D-alanyl-D-alanine-endopeptidase	361.829	-0.709467	1.7758e-07	0.256107	0.0632071	1.03982	7.39214e-13
FTL_1510	-	glycerol-3-phosphate transporter	5937.48	-0.534503	4.82544e-10	0.115811	0.272368	0.679251	4.1931e-13
FTL_1511	-	glycerophosphoryl diester phosphodiesterase family protein	7372.96	-0.677443	1.92813e-14	0.275422	0.00485784	0.986845	1.01746e-24
FTL_1512	-	hypothetical protein	93.82	0.26542	0.214938	0.0883684	0.510586	-0.0563969	0.836146
FTL_1513	-	ABC transporter ATP-binding protein	36.3292	0.0314578	0.920413	-0.00525531	NA	-0.0491763	0.876767
FTL_1514	-	ABC transporter permease	9.30074	0.11655	0.648637	0.00719458	NA	-0.0648476	0.811435
FTL_1515	-	ABC transporter membrane protein	1.63624	0.105051	NA	0.0153602	NA	0.00298522	NA
FTL_1516	isftu2	transposase	48.6269	-0.064549	0.81022	-0.0132824	0.919589	0.020625	0.944956
FTL_1517	-	hypothetical protein	73.1743	0.557324	0.0129639	-0.0874594	0.462154	-0.864991	0.000892097
FTL_1518	-	-	164.688	0.00275392	0.992352	-0.180367	0.225931	-0.302548	0.166303
FTL_1519	-	-	81.2874	-0.35492	0.133754	-0.0248474	0.855496	0.26188	0.321442
FTL_1520	upp	uracil phosphoribosyltransferase	2014.05	-0.848546	8.5061e-10	-0.206999	0.137472	0.545934	0.00041912
FTL_1521	-	chitinase family 18 protein	24560.1	-0.206484	0.106344	-0.0492429	0.718205	0.131609	0.381892
FTL_1522	-	2-amino-3-ketobutyrate coenzyme A ligase	5918.96	-0.742279	6.02087e-13	0.182309	0.113584	0.974474	3.87374e-18
FTL_1523	tdh	L-threonine 3-dehydrogenase	4703.67	-0.812082	9.46523e-13	0.0234093	0.880647	0.842247	1.15715e-11
FTL_1524	-	serine transporter	1629.27	-0.470016	0.00378686	0.0502819	0.715248	0.573178	0.0014129
FTL_1525	-	2-C-methyl-D-erythritol 4-phosphate cytidylyltransferase	971.706	0.331619	0.0218939	0.023099	0.878568	-0.284033	0.0867294
FTL_1526	-	cell division protein	774.961	0.159734	0.208733	0.061949	0.633066	-0.069828	0.658435
FTL_1527	eno	phosphopyruvate hydratase	21353.6	-0.252954	0.00531349	0.0653818	0.55942	0.333248	0.000630066
FTL_1528	-	major facilitator transporter	2569.78	0.344316	0.0169989	0.147627	0.284007	-0.12251	0.503656
FTL_1529	-	nicotinamide mononucleotide transport (NMT) family protein	93.2041	0.815984	0.000402519	0.0976523	0.428569	-0.469303	0.0561443
FTL_1530	-	-	633.047	0.0541341	0.832202	-0.0792036	0.523825	-0.246171	0.321379
FTL_1531	rumA	23S rRNA 5-methyluridine methyltransferase	3473.91	0.100205	0.401622	0.106819	0.373869	0.0315233	0.836596
FTL_1532	-	hypothetical protein	1860.04	-0.683494	2.42278e-08	-0.112682	0.397279	0.50938	0.000181361
FTL_1533	-	DNA-directed RNA polymerase subunit omega	1326.52	-0.0941562	0.62182	-0.143043	0.307426	-0.124328	0.539843
FTL_1534	-	uridine kinase	2051.98	0.595505	5.56831e-09	-0.302163	0.00791892	-0.941021	3.53201e-17
FTL_1535	kdsA	2-dehydro-3-deoxyphosphooctonate aldolase	4575.18	0.105082	0.30366	-0.106986	0.314993	-0.235979	0.021724
FTL_1536	-	iron-sulfur cluster insertion protein ErpA	614.933	0.0727912	0.7997	-0.019433	0.854903	-0.142237	0.622595
FTL_1537	pnp	polynucleotide phosphorylase/polyadenylase	19297.8	-0.224229	0.112787	-0.292782	0.0330086	-0.105899	0.543613
FTL_1538	rpsO	30S ribosomal protein S15	3260.71	-0.266803	0.00643635	-0.138062	0.213839	0.0990997	0.438447
FTL_1539	ftsI	penicillin binding protein (peptidoglycan synthetase)	2379.03	-0.0167498	0.9177	-0.127893	0.312162	-0.144412	0.313255
FTL_1540	-	hypothetical protein	107.852	0.0338217	0.899963	0.0940002	0.453566	0.185903	0.466647
FTL_1541	mraW	S-adenosyl-methyltransferase MraW	1166.73	-0.306296	0.00559323	-0.0721637	0.566139	0.202958	0.126489
FTL_1542	-	hypothetical protein	6259.21	-0.508914	9.40512e-10	-0.0068364	0.950865	0.496431	5.87274e-08
FTL_1543	-	formamidopyrimidine-DNA glycosylase	1458	-0.357701	0.00194776	0.0700709	0.583888	0.457914	0.000247015
FTL_1544	isftu1	transposase	515.027	-0.00813783	0.971795	-0.122378	0.374195	-0.204522	0.332213
FTL_1545	-	glutamine amidotransferase subunit PdxT	404.783	-0.800286	0.0176459	-0.0469457	0.583888	0.381999	0.217331
FTL_1546	-	pyridoxal biosynthesis lyase PdxS	3487.41	-0.569717	3.20381e-07	0.0825939	0.523825	0.688935	1.45065e-08
FTL_1547	-	DNA gyrase subunit B	28628.5	-0.0627333	0.55346	-0.00317635	0.975639	0.0577502	0.620871
FTL_1548	-	hypothetical protein	911.998	-0.377718	0.000560594	-0.150392	0.209467	0.181098	0.186434
FTL_1549	-	tRNA-dihydrouridine synthase A	1180.01	-0.235243	0.0201739	-0.215041	0.0446605	-0.0101673	0.947829
FTL_1550	-	lipoprotein	1442.52	-0.487463	2.38134e-07	0.0396848	0.750832	0.550148	1.51798e-07
FTL_1551	-	hypothetical protein	2.78952	-0.1746	NA	-0.0353727	NA	-0.103563	NA
FTL_1552	-	hypothetical protein	8629.33	-0.784585	7.21837e-23	-0.0240167	0.853561	0.752195	6.34949e-18
FTL_1553	sucC	succinyl-CoA synthetase subunit beta	20098.8	-0.716379	2.7505e-18	-0.206997	0.0246702	0.472981	2.30271e-07
FTL_1554	sucD	succinyl-CoA synthetase, alpha subunit	20181.7	-0.579237	2.64101e-07	-0.194026	0.111175	0.322548	0.0126382
FTL_1555	-	hypothetical protein	152.534	-0.156444	0.428457	-0.463325	0.0170278	-0.337945	0.109166
FTL_1556	-	hypothetical protein	725.122	-0.00103432	0.997654	0.133255	0.338097	0.198137	0.271588
FTL_1557	-	hypothetical protein	79.0521	-0.821352	0.000557925	-0.18499	0.203416	0.34223	0.189191
FTL_1558	-	hypothetical protein	112.472	-0.94036	0.000134229	0.00219778	0.980206	0.935016	0.000463164
FTL_1559	-	-	176.627	0.832133	9.97264e-08	0.236677	0.129339	-0.461881	0.00740206
FTL_1560	-	-	1.27407	0.00715382	NA	0.00299908	NA	0.0126526	NA
FTL_1561	-	-	2.42426	0.059665	NA	0.000828646	NA	-0.0478549	NA
FTL_1562	-	-	121.855	-0.297249	0.136501	-0.00739562	0.957821	0.271086	0.226531
FTL_1563	-	-	12.0304	0.0457364	0.873362	-0.0349867	NA	-0.242551	0.383988
FTL_1564	-	-	4.2547	0.138428	NA	-0.0101246	NA	-0.19037	NA
FTL_1565	-	-	45.2623	0.152839	0.579285	0.0256001	0.818954	-0.0524075	0.866094
FTL_1566	-	CutC family protein	610.616	-0.4267	0.000156444	0.025278	0.867077	0.460707	0.000188449
FTL_1567	-	major facilitator transporter	190.181	0.453024	0.00194776	0.0552659	0.695757	-0.340061	0.041105
FTL_1568	-	LysR family transcriptional regulator	292.216	0.0185878	0.927792	0.282508	0.0719645	0.328585	0.0686084
FTL_1569	-	phosphoglycolate phosphatase	424.823	-0.271976	0.0396977	-0.0431031	0.763468	0.201177	0.200376
FTL_1570	-	phospholipase D	1120.15	-0.46173	8.97364e-06	-0.0471857	0.711378	0.390822	0.000787717
FTL_1571	-	thioredoxin reductase	4908.41	-0.603425	7.2969e-15	0.00911488	0.941383	0.612591	4.7914e-13
FTL_1572	isftu2	transposase	44.2271	-0.0480992	0.866374	-0.0214116	0.854903	-0.026138	0.935259
FTL_1573	-	major facilitator transporter	11.317	0.809663	0.0471112	0.0876585	NA	-0.011365	0.971335
FTL_1574	-	hypothetical protein	2.64389	0.138024	NA	-0.00508439	NA	-0.151477	NA
FTL_1575	-	hypothetical protein	230.379	0.249695	0.154086	0.00440642	0.975639	-0.237731	0.233748
FTL_1576	-	DNA mismatch repair protein	1014.66	-0.0265787	0.852284	0.134048	0.238585	0.187505	0.117896
FTL_1577	-	hypothetical protein	396.024	-0.350182	0.117461	-0.0204226	0.883223	0.279939	0.266072
FTL_1578	-	hypothetical protein	263.811	-0.374039	0.00969603	-0.0791934	0.566139	0.235934	0.173483
FTL_1579	-	hypothetical protein	8104.16	-0.0683994	0.565741	0.123393	0.263603	0.219025	0.0510555
FTL_1580	-	hypothetical protein	1389.64	-0.170686	0.192039	0.0535626	0.688937	0.248564	0.0741705
FTL_1581	-	lipoprotein	857.188	-0.0904788	0.619379	-0.313664	0.0413879	-0.271053	0.126998
FTL_1582	potF	putrescine-binding periplasmic protein	2451.49	-1.02564	2.52238e-30	-0.00567356	0.961019	1.01581	3.10527e-25
FTL_1583	gadC	glutamate:gamma-aminobutyric acid antiporter family protein, putative glutamate transporter	2548.14	-0.059675	0.490167	-0.0806347	0.395148	-0.0285211	0.773955
FTL_1584	perM	PerM family protein	1647.58	-0.099883	0.485976	0.0741365	0.570153	0.2046	0.158111
FTL_1585	-	single-stranded-DNA-specific exonuclease	2203.18	0.381859	3.01619e-06	-0.00732301	0.943314	-0.392465	1.2992e-05
FTL_1586	-	biotin--acetyl-CoA-carboxylase ligase	589.936	0.493996	0.000363397	-0.081934	0.544896	-0.634479	2.97977e-05
FTL_1587	-	lysyl-tRNA synthetase	816.825	-0.0623017	0.679617	-0.181591	0.156871	-0.161238	0.286488
FTL_1588	-	mechanosensitive ion channel protein	27.2163	0.673121	0.0457092	0.053359	NA	-0.231784	0.427223
FTL_1589	isftu2	transposase	56.312	0.00427373	0.988349	-0.0714055	0.530067	-0.207328	0.438129
FTL_1590	-	hypothetical protein	2956.66	-0.181281	0.16574	0.0151212	0.926013	0.202767	0.166303
FTL_1591	accC	Acetyl-CoA carboxylase, biotin carboxylase subunit	21034.4	-0.12005	0.240225	-0.0292463	0.818954	0.0830596	0.505874
FTL_1592	accB	Acetyl-CoA carboxylase, biotin carboxyl carrier protein subunit	3882.71	-0.249748	0.0845244	-0.0194209	0.897403	0.211707	0.201366
FTL_1593	aroD	3-dehydroquinate dehydratase	611.204	-0.384968	0.00370576	0.0621638	0.647111	0.485223	0.000783384
FTL_1594	apaH	diadenosine tetraphosphatase	1612.73	-0.140919	0.391456	0.0481051	0.729657	0.22314	0.207901
FTL_1595	ksgA	dimethyladenosine transferase	229.804	0.275628	0.105814	-0.189069	0.200037	-0.583935	0.00136123
FTL_1596	surA	peptidyl-prolyl cis-trans isomerase	931.831	0.627576	1.06634e-07	-0.182064	0.152898	-0.877113	1.39355e-11
FTL_1597	-	organic solvent tolerance protein	4186.36	0.17345	0.128118	-0.00350494	0.973229	-0.177777	0.168969
FTL_1598	argS	arginyl-tRNA synthetase	8775.56	-0.557257	2.32414e-15	-0.0711305	0.446779	0.468229	1.82688e-09
FTL_1599	-	hypothetical protein	261.564	0.246745	0.195403	-0.00375184	0.973533	-0.25036	0.240172
FTL_1600	-	periplasmic L-asparaginase II	145.526	0.558702	0.00126399	0.174219	0.239455	-0.24052	0.235819
FTL_1601	-	tRNA/rRNA methyltransferase	1405.67	-0.119325	0.292688	0.287823	0.00597169	0.437731	3.78201e-05
FTL_1602	-	delta-aminolevulinic acid dehydratase	6399.25	-0.343327	0.000240994	0.133806	0.245088	0.511708	6.19229e-07
FTL_1603	-	RNA-binding protein	261.054	-0.345542	0.0752361	-0.0741032	0.573332	0.173173	0.45205
FTL_1604	-	DNA polymerase III, delta prime subunit	2771.51	-0.039345	0.715223	0.131371	0.173238	0.189948	0.0494864
FTL_1605	-	putative periplasmic protease	6424.79	-0.67651	1.0768e-16	0.121188	0.284124	0.826358	6.58258e-20
FTL_1606	sspA	stringent starvation protein A	2895.77	-0.47569	6.30376e-07	0.108931	0.338584	0.615026	2.65639e-09
FTL_1607	-	anaerobic sulfite reductase subunit	459.84	0.0263578	0.896804	-0.103487	0.448823	-0.205602	0.300685
FTL_1608	-	hypothetical protein	791.787	-0.785777	5.03253e-10	-0.150961	0.256348	0.559396	6.97025e-05
FTL_1609	-	dolichyl-phosphate-mannose-protein mannosyltransferase family protein	2731.89	-0.380782	0.000726176	0.0210628	0.889051	0.405946	0.000967128
FTL_1610	isftu1	transposase	543.106	0.156989	0.34957	-0.0291209	0.853561	-0.211681	0.256522
FTL_1611	-	glycosyl transferase family protein	3546.62	-0.395197	7.92634e-06	-0.0389329	0.753535	0.342446	0.000527116
FTL_1612	nadX	hypothetical protein, N-acetylhexosamine deacetylase	400.499	-0.00417779	0.984644	0.00910491	0.954113	0.0198385	0.929157
FTL_1613	ftsW	cell division protein FtsW	812.374	0.0407955	0.796595	-0.00592319	0.966678	-0.0512253	0.786094
FTL_1614	murD	UDP-N-acetylmuramoylalanine--D-glutamate ligase	1161.56	-0.219334	0.0272253	0.0638116	0.590504	0.299971	0.00475885
FTL_1615	mraY	phospho-N-acetylmuramoyl-pentapeptide-transferase	1778.5	-0.83407	7.69643e-19	-0.114065	0.31164	0.681203	4.19348e-11
FTL_1616	pckA	phosphoenolpyruvate carboxykinase	4030.83	-0.221014	0.0027189	-0.243081	0.00175257	-0.0384683	0.715453
FTL_1617	glnS	glutaminyl-tRNA synthetase	5415.75	-0.338673	2.94245e-06	-0.0884294	0.350325	0.234088	0.00523752
FTL_1618	-	hypothetical protein	51.584	0.163728	0.524099	0.0006734	0.997545	-0.156912	0.572933
FTL_1619	-	hypothetical protein	4.24535	-0.0264797	NA	0.000986524	NA	0.0307176	NA
FTL_1620	-	proton-dependent oligopeptide transport (POT) family protein	349.047	-0.531003	0.000143198	-0.0997571	0.458567	0.359335	0.0255335
FTL_1621	-	ABC transporter ATP-binding	3443.26	-0.505256	3.24946e-11	-0.0236483	0.846831	0.47258	1.72278e-08
FTL_1622	-	multidrug transporter (tetracycline resistance protein)	1113.41	-0.533688	1.14838e-06	-0.0441006	0.734999	0.461845	0.000144125
FTL_1623	-	hypothetical protein	920.662	-0.238895	0.115972	-0.00771813	0.959741	0.223659	0.19934
FTL_1624	-	major facilitator transporter	98.3255	0.274559	0.191973	-0.0615006	0.627128	-0.440558	0.057227
FTL_1625	-	NADH dehydrogenase subunit	26.7392	-0.00659018	0.979818	0.00760607	NA	0.0438082	0.880778
FTL_1626	-	rRNA methylase	0.0791011	-0.00139107	NA	0.00278186	NA	0.0172499	NA
FTL_1627	isftu1	transposase	527.533	0.102866	0.608429	-0.0742259	0.587148	-0.242103	0.233782
FTL_1628	-	hypothetical protein	38.0084	0.233283	0.377412	0.0177012	NA	-0.151191	0.598224
FTL_1629	-	hypothetical protein	57.9815	0.116487	0.644032	0.00737498	0.955731	-0.0930008	0.738722
FTL_1630	isftu1	transposase	534.842	0.0518003	0.792195	-0.0328073	0.832188	-0.112119	0.584503
FTL_1631	-	hypothetical protein	22.5218	0.584602	0.070554	0.0320291	NA	-0.288639	0.332813
FTL_1632	-	hypothetical protein	6.43345	-0.0801507	0.715223	0.0115206	NA	0.146336	NA
FTL_1633	-	hypothetical protein	90.0169	0.12877	0.58221	0.13681	0.321858	0.140035	0.578035
FTL_1634	-	LysR family transcriptional regulator	371.636	-0.280926	0.0781068	-0.0366068	0.81339	0.210124	0.260049
FTL_1635	-	chitinase, fragment	370.156	0.151173	0.265199	-0.0770429	0.557723	-0.269538	0.0626795
FTL_1636	-	hypothetical protein	2.66635	-0.0400399	NA	0.00940913	NA	0.0959328	NA
FTL_1637	-	lipoprotein	2958.66	-0.448998	1.73062e-05	-0.248839	0.0273921	0.158589	0.236276
FTL_1638	-	3-demethylubiquinone-9 3-methyltransferase	949.379	-0.345668	0.00272277	-0.0647593	0.614824	0.246942	0.0682717
FTL_1639	-	hypothetical protein	557.821	-0.0547607	0.790817	0.0426941	0.765384	0.135029	0.521995
FTL_1640	-	amino acid transporter protein, fragment	2794.95	-0.954501	1.5709e-20	0.472462	1.39829e-05	1.46188	1.14219e-39
FTL_1641	-	hypothetical protein	58.728	0.250291	0.368809	0.135764	0.13179	0.20353	0.485887
FTL_1642	-	hypothetical protein	0.122104	0.0169076	NA	-0.000251503	NA	-0.0116993	NA
FTL_1643	isftu1	transposase	537.932	0.0832191	0.664903	-0.0786044	0.566139	-0.219015	0.251218
FTL_1644	-	glycerol kinase	5752.7	-0.722713	1.52673e-11	-0.120256	0.324536	0.556194	3.29371e-06
FTL_1645	ansP	major facilitator transporter, asparagine transporter	1404.79	-1.02873	7.22045e-14	-0.115689	0.385972	0.826993	4.01612e-08
FTL_1646	-	hypothetical protein	406.285	-0.978763	1.14184e-12	-0.472188	0.00125357	0.432667	0.00656263
FTL_1647	-	major facilitator transporter	27.1498	0.158231	0.571645	-0.0081589	NA	-0.187045	0.524539
FTL_1648	-	oligopeptide transporter, subunit D, ABC transporter ATP-binding protein	31.0639	0.068168	0.812461	0.025173	NA	0.0295578	0.929157
FTL_1649	-	-	17.1598	-0.244194	0.358189	-0.0480109	NA	-0.020109	0.945556
FTL_1650	-	-	11.0081	-0.101182	0.663884	0.0178796	NA	0.2041	0.405207
FTL_1651	-	-	16.261	0.104437	0.710091	-0.0100401	NA	-0.146547	0.611515
FTL_1652	-	-	2.01335	0.0132461	NA	-0.00762234	NA	-0.0604545	NA
FTL_1653	-	peptide transport system substrate-binding protein	7.87762	0.222501	0.387297	-0.0356997	NA	-0.676776	0.0785345
FTL_1654	-	hypothetical protein	38.9266	0.880735	0.00583967	-0.00750544	NA	-0.900511	0.0111375
FTL_1655	isftu2	transposase	49.3458	0.0769286	0.771882	-0.00160145	0.986076	-0.080603	0.783801
FTL_1656	uvrD	DNA helicase II	3340.01	-0.579467	6.46858e-10	0.297362	0.00359865	0.912457	1.98487e-19
FTL_1657	ftsY	signal recognition particle receptor FtsY	668.462	-0.500334	6.55963e-05	0.0134851	0.930818	0.516479	0.000159731
FTL_1658	fimV	hypothetical protein	3369.02	-0.320208	0.000726576	0.0649213	0.58322	0.406178	8.44919e-05
FTL_1659	prfC	peptide chain release factor 3	4206.47	-0.326855	0.000810185	-0.15237	0.166374	0.140002	0.257115
FTL_1660	tmk	thymidylate kinase	628.721	-0.445053	1.66441e-05	-0.0980629	0.413512	0.308097	0.00969943
FTL_1661	-	nucleoside permease NUP family protein	1357.81	0.118909	0.332184	-0.0658813	0.594866	-0.208259	0.101935
FTL_1662	nupC1	nucleoside permease NUP family protein	929.875	0.255585	0.0272094	0.0366016	0.797793	-0.200317	0.141379
FTL_1663	deoC	deoxyribose-phosphate aldolase	916.209	0.159656	0.207296	0.10283	0.413512	-0.0191293	0.910988
FTL_1664	deoB	phosphopentomutase	4051.51	-0.0508062	0.621588	0.0327481	0.790432	0.0905838	0.402237
FTL_1665	-	pantothenate kinase	1653.54	0.0969069	0.441087	0.03644	0.789843	-0.0451263	0.767385
FTL_1666	-	DNA polymerase I	5696.57	0.114319	0.212229	0.0814383	0.426594	-0.0184653	0.899123
FTL_1667	lpxK	tetraacyldisaccharide 4'-kinase	797.382	0.769474	1.77871e-12	-0.146203	0.240494	-0.972656	7.87515e-16
FTL_1668	msbA	lipid A transport protein ABC transporter ATP-binding protein/permease	7842.87	-0.165545	0.0501443	-0.0318369	0.791418	0.126302	0.210278
FTL_1669	-	tRNA CCA-pyrophosphorylase	365.59	-0.327255	0.0155319	0.054311	0.677888	0.419261	0.00430206
FTL_1670	dsbB	disulfide bond formation protein	332.614	-0.450429	0.0146538	-0.0305815	0.841338	0.367907	0.0788793
FTL_1671	-	RND efflux transporter	4513.6	-0.60702	7.26048e-13	-0.223815	0.0174615	0.348691	0.00031946
FTL_1672	-	AcrB/AcrD/AcrF family transporter	6018.37	-0.449606	5.37186e-06	-0.321476	0.00246648	0.0980965	0.461707
FTL_1673	-	major facilitator transporter	2211.55	-0.50639	1.86361e-09	0.00982983	0.937621	0.517842	1.94029e-08
FTL_1674	-	hypothetical protein	41.5325	0.0254158	0.930786	-0.0205974	NA	-0.102268	0.731109
FTL_1675	-	-	0.219342	0.0207868	NA	-0.00029485	NA	-0.0136636	NA
FTL_1676	-	-	0.761815	0.0948839	NA	0.0132665	NA	0.00383201	NA
FTL_1677	-	-	10.7652	0.260207	0.292688	0.039663	NA	0.00252153	0.994965
FTL_1678	-	hypothetical protein	12627.2	0.446406	0.000105302	0.328408	0.00750927	-0.0801252	0.612585
FTL_1679	-	transposase	2.28982	0.346858	NA	0.0203807	NA	-0.11812	NA
FTL_1680	isftu2	transposase	56.9164	0.0481415	0.861092	0.00732167	0.951478	-0.0223193	0.941777
FTL_1681	isftu1	transposase	509.583	0.133981	0.426974	-0.163029	0.244498	-0.376942	0.0249172
FTL_1682	-	hypothetical protein	2.12063	0.0695003	NA	-0.00675733	NA	-0.105524	NA
FTL_1683	cysS	cysteinyl-tRNA synthetase	4019.97	-0.584302	2.41237e-13	-0.0410008	0.718394	0.53193	1.5704e-09
FTL_1684	-	N5-glutamine S-adenosyl-L-methionine-dependent methyltransferase	2906.62	-0.244717	0.0061772	-0.00496167	0.962623	0.23711	0.0191512
FTL_1685	-	major facilitator transporter	1706.64	-0.733222	9.84616e-07	0.198009	0.168415	1.03463	2.3295e-10
FTL_1686	-	acetyltransferase	396.799	0.0649877	0.717766	0.109291	0.4171	0.105439	0.580262
FTL_1687	isftu1	transposase	537.98	0.0605857	0.743751	-0.131307	0.339553	-0.265011	0.138624
FTL_1688	-	-	12.3873	0.23277	0.358742	-0.00185894	NA	-0.217316	0.396248
FTL_1689	-	hypothetical protein	983.066	0.196029	0.134453	-0.118722	0.353719	-0.364582	0.0077799
FTL_1690	-	hypothetical protein	73.902	0.748191	0.0017389	0.0472813	0.693515	-0.534882	0.0381251
FTL_1691	-	hypothetical protein	33.3728	0.651097	0.0314589	-0.0842722	NA	-1.26832	0.00100076
FTL_1692	-	hypothetical protein	119.762	0.752732	0.000218698	-0.0931655	0.46805	-1.01861	9.1259e-06
FTL_1693	-	hypothetical protein	83.8157	0.292496	0.199566	0.000164617	0.999816	-0.282147	0.265478
FTL_1694	-	hypothetical protein	180.98	0.0929199	0.65163	-0.495123	0.00953719	-0.65287	0.000895622
FTL_1695	-	hypothetical protein	134.634	0.608992	0.000300403	-0.246774	0.135371	-1.00866	1.53962e-07
FTL_1696	-	hypothetical protein	187.335	0.469273	0.0147539	-0.160271	0.263463	-0.823019	0.000158625
FTL_1697	-	metal ion transporter	3.25847	0.0645663	NA	0.0113864	NA	0.010468	NA
FTL_1698	-	hypothetical protein	3.28993	0.0950606	NA	-0.00813696	NA	-0.133325	NA
FTL_1699	-	hypothetical protein	680.637	-0.0918122	0.48235	-0.134687	0.261073	-0.0807391	0.583381
FTL_1700	-	Sodium/proline permease	2289.25	-0.870302	2.61622e-20	0.0572422	0.636303	0.947339	2.31721e-20
FTL_1701	glpX	fructose 1,6-bisphosphatase II	5178.49	-0.538633	4.13388e-10	-0.403287	1.39829e-05	0.117501	0.317846
FTL_1702	-	hypothetical protein	1313.41	0.155041	0.170791	-0.243895	0.0267552	-0.432945	9.2907e-05
FTL_1703	lysP	lysine:H+ symporter	6923.95	-0.345259	6.91199e-05	-0.233579	0.0131332	0.0862301	0.466795
FTL_1704	-	hypothetical protein	548.957	-0.614288	2.14623e-07	-0.141936	0.263603	0.406929	0.00241552
FTL_1705	ftsK	cell division protein	3439.11	-0.0112453	0.940807	0.0218678	0.863031	0.0466764	0.768923
FTL_1706	lolA	lipoprotein releasing system subunit A, outer membrane lipoproteins carrier	378.207	-0.342777	0.0659522	-0.0454045	0.740431	0.236745	0.277191
FTL_1707	-	hypothetical protein	744.285	-0.256651	0.0589647	0.0199431	0.893416	0.281682	0.0558774
FTL_1708	tkrH	potassium uptake protein	2093.66	0.752373	4.89998e-19	-0.134215	0.195318	-0.916666	4.04244e-23
FTL_1709	-	hypothetical protein	1244.59	-0.411425	0.00300518	0.102864	0.447035	0.572223	0.000126993
FTL_1710	-	ProP osmoprotectant transporter, fragment	2270.48	-0.183961	0.201704	-0.139807	0.295458	-0.00936718	0.96265
FTL_1711	-	HsdR protein, fragment	3.82242	0.154488	NA	-0.0131012	NA	-0.232342	NA
FTL_1712	-	HsdR protein, fragment	7.95631	0.148541	0.550437	0.00213054	NA	-0.120565	0.631255
FTL_1713	isftu1	transposase	529.514	0.122061	0.51923	-0.0920855	0.510586	-0.291251	0.131707
FTL_1714	groEL	chaperonin GroEL	65234.3	-0.501904	0.00131669	-0.000208556	0.998643	0.498082	0.00438898
FTL_1715	groES	co-chaperonin GroES	3444.04	-0.116302	0.672306	-0.0488711	0.589585	-0.0680458	0.839427
FTL_1716	-	hypothetical protein	38.2155	-0.385541	0.151739	-0.0208294	NA	0.273802	0.342025
FTL_1717	-	hypothetical protein	1727.32	-0.534551	4.50527e-06	0.0578048	0.668267	0.619123	1.00437e-06
FTL_1718	isftu1	transposase	547.668	0.020344	0.924057	-0.0839916	0.535135	-0.166099	0.402255
FTL_1719	-	hypothetical protein	1.52881	-0.0844515	NA	-0.00245586	NA	0.0657736	NA
FTL_1720	-	modification methylase	445.383	0.401616	0.00172089	-0.0151303	0.926013	-0.425628	0.00300521
FTL_1721	prfA	peptide chain release factor 1	2081.9	-0.484233	0.000487303	-0.208522	0.133845	0.196527	0.25532
FTL_1722	-	glutamyl-tRNA reductase	2671.55	0.052912	0.654162	-0.0161915	0.9115	-0.0735931	0.566392
FTL_1723	-	hypothetical protein	2608.11	-0.783713	1.11148e-08	-0.0358925	0.815192	0.714872	2.31425e-06
FTL_1724	-	lipoprotein	3810.67	-0.429933	3.01619e-06	-0.0768729	0.516863	0.326964	0.00167495
FTL_1725	-	eflux protein	1017.37	0.121037	0.375347	-0.0862601	0.510681	-0.243171	0.0819263
FTL_1726	parE	DNA topoisomerase IV subunit B	3677.4	-0.342334	2.62001e-05	0.172277	0.0618728	0.540255	5.13289e-10
FTL_1727	ampD	N-acetyl-anhydromuranmyl-L-alanine amidase	420.552	-0.497833	0.00158019	0.00558037	0.9645	0.504196	0.00394081
FTL_1728	-	PAP2 family protein	539.509	-0.265929	0.135974	0.0145084	0.932225	0.290233	0.143731
FTL_1729	nudH	dinucleoside polyphosphate hydrolase	1259.56	-0.215293	0.0778298	0.00783316	0.955126	0.219881	0.09885
FTL_1730	-	hypothetical protein	6.6483	1.83278	0.00720237	0.0343535	NA	-0.302372	0.235429
FTL_1731	-	licB-like transmembrane protein	206.913	-0.347979	0.0864409	0.032476	0.818954	0.428161	0.052922
FTL_1732	-	acid phosphatase	448.093	-0.369499	0.00981314	-0.104443	0.444619	0.198099	0.259556
FTL_1733	-	oxidoreductase iron/ascorbate family protein	2694.93	-0.476149	7.50977e-11	0.042209	0.684413	0.528649	3.71494e-11
FTL_1734	-	integrase/recombinase	1414.06	0.788666	1.50951e-16	-0.11212	0.333362	-0.935956	4.03456e-19
FTL_1735	rplS	50S ribosomal protein L19	10166.8	0.491874	5.2587e-05	0.0953956	0.488061	-0.353154	0.0120616
FTL_1736	trmD	tRNA (guanine-N(1)-)-methyltransferase	12006.3	0.334279	0.00938434	0.0116936	0.947094	-0.313023	0.0313772
FTL_1737	rimM	16S rRNA-processing protein RimM	4771.18	0.0377744	0.829744	-0.0829179	0.522468	-0.159715	0.317846
FTL_1738	rpsP	30S ribosomal protein S16	7060.14	-0.549465	0.000478323	-0.227295	0.129453	0.211657	0.260013
FTL_1739	-	S-adenosylmethionine synthetase	3593.39	-0.68447	3.88842e-11	0.443957	5.67534e-05	1.16728	2.24532e-25
FTL_1740	-	fatty acid desaturase	35710.3	-1.0904	9.89574e-36	0.0672296	0.562878	1.19366	7.91131e-35
FTL_1741	-	putative DNA-binding/iron metalloprotein/AP endonuclease	2075.36	-0.18486	0.0662594	-0.130019	0.243432	0.0307585	0.835516
FTL_1742	-	hypothetical protein	124.215	0.143546	0.597945	0.0416904	0.535073	0.0586489	0.842714
FTL_1743	-	DNA-directed RNA polymerase subunit beta	102363	-0.0649318	0.545443	-0.114795	0.261073	-0.0743006	0.547345
FTL_1744	rpoB	DNA-directed RNA polymerase subunit beta	66676.5	0.239646	0.0010067	-0.120822	0.16076	-0.376558	1.04341e-06
FTL_1745	rplL	50S ribosomal protein L7/L12	11510	-0.645556	0.0005791	-0.263183	0.120526	0.232756	0.291665
FTL_1746	rplJ	50S ribosomal protein L10	23216.4	-0.0127603	0.934887	-0.192753	0.135371	-0.222796	0.131707
FTL_1747	rplA	50S ribosomal protein L1	31199	-0.205624	0.109502	-0.130829	0.299152	0.0291443	0.871982
FTL_1748	rplK	50S ribosomal protein L11	22659.5	-0.539597	7.41208e-06	-0.144545	0.259831	0.331907	0.0169295
FTL_1749	-	transcription antitermination protein nusG	1989.87	-0.708197	9.86805e-05	-0.0689679	0.592466	0.528745	0.00906967
FTL_1750	secE	preprotein translocase subunit SecE	3678.18	-0.12993	0.334301	-0.0535768	0.682627	0.0520961	0.767385
FTL_1751	-	elongation factor Tu	265629	-0.491353	4.89278e-07	-0.102445	0.375724	0.353247	0.00144891
FTL_1752	-	helicase	79.2845	0.270776	0.202554	-0.0726421	0.566139	-0.468723	0.0457598
FTL_1753	-	ion channel protein, fragment	241.512	-0.191553	0.330592	-0.0511984	0.709191	0.0813759	0.731024
FTL_1754	-	hypothetical protein	351.341	0.594917	0.000702361	0.433725	0.0180657	-0.0828132	0.714367
FTL_1755	glpF	glycerol uptake facilitator protein	1977.15	-0.159484	0.219242	0.085962	0.501701	0.284314	0.0357454
FTL_1756	glpD	anaerobic glycerol-3-phosphate dehydrogenase	5770.95	-0.263871	0.0011899	0.170611	0.0616149	0.456772	9.9785e-08
FTL_1757	isftu1	transposase	520.063	0.191658	0.23606	-0.154255	0.270947	-0.430715	0.0101903
FTL_1758	-	hypothetical protein	14.6885	-0.0348656	0.902363	0.0116835	NA	0.0894024	0.755043
FTL_1759	-	hypothetical protein	116.081	-0.325394	0.122621	-0.0833734	0.523825	0.120963	0.632566
FTL_1760	-	hypothetical protein	4.93602	-0.131592	NA	-0.00182179	NA	0.110637	NA
FTL_1761	-	hypothetical protein	1.09394	-0.0274961	NA	-0.0111299	NA	-0.05863	NA
FTL_1762	qseC	sensor histidine kinase	898.34	-0.318824	0.00804362	-0.0093439	0.954113	0.301464	0.02634
FTL_1763	-	hypothetical protein	266.005	-0.331236	0.0609177	-0.015046	0.926013	0.293402	0.144093
FTL_1764	-	-	103.781	-0.240553	0.242006	0.0195062	0.893416	0.285581	0.210382
FTL_1765	-	cytochrome oxidase bd-II subunit II	133.117	-0.350579	0.0933932	0.126357	0.353701	0.64656	0.00423175
FTL_1766	-	hypothetical protein	14.7967	-0.36584	0.199821	0.00939501	NA	0.422727	0.181994
FTL_1767	-	-	2.6075	-0.0858792	NA	-0.00341552	NA	0.058695	NA
FTL_1768	-	-	0.479804	-0.0292844	NA	0.00250984	NA	0.0387353	NA
FTL_1769	-	-	7.99909	0.100326	0.665134	0.0207846	NA	0.0230346	0.932313
FTL_1770	-	Type IV pili nucleotide-binding protein	32.8703	0.293021	0.271302	-0.119434	NA	-0.911804	0.00913371
FTL_1771	-	twitching motility protein PilT	324.089	0.580005	0.000310169	0.024469	0.874881	-0.517174	0.0038558
FTL_1772	-	aconitate hydratase	48976.9	0.069431	0.553584	-0.0640212	0.62116	-0.138863	0.229599
FTL_1773	-	hypothetical protein	1095.19	-0.604392	5.62718e-06	-0.0586389	0.669974	0.500649	0.000766465
FTL_1774	-	hypothetical protein	20.0449	0.120272	0.642803	0.0465538	NA	0.11602	0.665041
FTL_1775	-	oxygen-independent coproporphyrinogen III oxidase	709.724	-0.664777	2.18809e-07	0.0362817	0.810273	0.723816	2.28225e-07
FTL_1776	-	hypothetical protein	393.013	0.485581	0.00199103	0.0892946	0.517873	-0.307436	0.0911777
FTL_1777	-	-	62.4672	0.941148	0.000240104	-0.030149	0.805831	-1.06916	0.000204259
FTL_1778	-	-	207.376	1.65764	8.15907e-23	-0.0623913	0.646797	-1.80543	9.52104e-22
FTL_1779	secG	preprotein translocase subunit SecG	924.032	0.0900624	0.672306	-0.242562	0.129677	-0.450808	0.0284383
FTL_1780	-	triosephosphate isomerase	4777.59	-0.00309964	0.976406	-0.208773	0.0282618	-0.226375	0.0247837
FTL_1781	glmM	phosphoglucosamine mutase	5690.31	0.0263503	0.852284	-0.279767	0.0143385	-0.341217	0.00531458
FTL_1782	apt	adenine phosphoribosyltransferase	3456.73	-0.25423	0.00903699	-0.0904338	0.427235	0.139409	0.259597
FTL_1783	sucB	dihydrolipoamide succinyltransferase component of 2-oxoglutarate dehydrogenase complex	25161.8	-0.377089	1.24408e-06	-0.104292	0.297171	0.252955	0.00486437
FTL_1784	sucA	2-oxoglutarate dehydrogenase E1 component	27205.1	-0.263751	0.000181797	-0.247652	0.000899615	0.00412134	0.995169
FTL_1785	sdhB	succinate dehydrogenase iron-sulfur subunit	16883	-0.179993	0.031111	-0.192845	0.0282618	-0.0280984	0.801356
FTL_1786	-	succinate dehydrogenase, catalytic and NAD/flavoprotein subunit	29071.8	-0.154331	0.230478	-0.233073	0.0568011	-0.114963	0.450129
FTL_1787	-	succinate dehydrogenase hydrophobic membrane anchor protein	5205.33	-0.0246838	0.87531	-0.306166	0.018205	-0.315058	0.0262961
FTL_1788	-	succinate dehydrogenase, cytochrome b556	3473.96	-0.372871	4.21562e-05	-0.218769	0.0279463	0.124406	0.301907
FTL_1789	-	citrate synthase	40094.3	0.467037	2.50006e-05	-0.078761	0.534752	-0.57667	1.47864e-06
FTL_1790	ampG	major facilitator superfamily transporter	8086.08	-0.958235	5.30696e-13	0.437188	0.00231846	1.44952	8.78571e-24
FTL_1791	-	superoxide dismutase	7993.51	-0.290272	0.00269839	-0.0437968	0.724924	0.230667	0.0397603
FTL_1792	-	glutaredoxin-like protein	1422.03	-0.867555	0.00267825	-0.08502	0.427981	0.426872	0.144093
FTL_1793	-	hypothetical protein	3592.65	-0.449713	6.1671e-06	0.0947875	0.417808	0.5767	8.6959e-08
FTL_1794	atpC	F0F1 ATP synthase subunit epsilon	4626.41	-0.131771	0.350297	-0.36967	0.00359574	-0.267752	0.063284
FTL_1795	-	F0F1 ATP synthase subunit beta	24052.7	-0.335959	0.00192292	-0.221612	0.0525035	0.0739174	0.62374
FTL_1796	-	F0F1 ATP synthase subunit gamma	8164.21	-0.0507497	0.71575	-0.31066	0.00689347	-0.289127	0.0214508
FTL_1797	-	F0F1 ATP synthase subunit alpha	23318.4	-0.153774	0.143851	-0.403226	3.545e-05	-0.265365	0.0148616
FTL_1798	-	F0F1 ATP synthase subunit delta	3732.3	-0.669075	4.29661e-17	-0.449818	2.46633e-07	0.200089	0.0424061
FTL_1799	-	F0F1 ATP synthase subunit B	7437.47	-0.687193	7.41472e-07	-0.552901	0.000190235	0.0971555	0.604624
FTL_1800	-	F0F1 ATP synthase subunit C	8798.51	-0.496458	3.02747e-05	-0.311458	0.0150491	0.143118	0.362297
FTL_1801	-	F0F1 ATP synthase subunit A	4602.99	0.159225	0.240225	-0.271689	0.0330086	-0.47588	0.00031498
FTL_1802	-	hypothetical protein	83.7451	-0.465701	0.0656916	0.0264146	0.843515	0.566024	0.0440771
FTL_1803	ileP	major facilitator transporter, isoleucine transporter	2272.95	0.197056	0.0274576	0.075472	0.504533	-0.104498	0.352644
FTL_1804	-	ribosomal large subunit pseudouridine synthase C	825.192	0.0984265	0.444757	-0.125199	0.302015	-0.259572	0.0388478
FTL_1805	-	ATPase	872.83	0.815283	3.09306e-10	-0.26098	0.0652619	-1.15696	7.58166e-16
FTL_1806	fptD	major facilitator transporter, member of Fpt (Francisella phagosomal transporter) subfamily	1081.49	0.494933	1.20533e-08	-0.141828	0.177697	-0.668934	2.23595e-12
FTL_1807	hisS	histidyl-tRNA synthetase	3953.56	0.440023	2.55203e-05	-0.207237	0.0673496	-0.694081	7.05702e-10
FTL_1808	-	ribosome-binding factor A	2819.13	0.28646	0.00793539	-0.0420799	0.753535	-0.348896	0.00381809
FTL_1809	infB	translation initiation factor IF-2	39326.3	-0.0440467	0.796674	-0.066936	0.641995	-0.0525532	0.780441
FTL_1810	nusA	transcription elongation factor NusA	10651.5	-0.226163	0.219658	-0.0612787	0.620421	0.0916957	0.681653
FTL_1811	-	hypothetical protein	1687.62	0.538987	1.75828e-05	0.0323104	0.832188	-0.473104	0.000573376
FTL_1812	hemE	uroporphyrinogen decarboxylase	775.337	-0.0808141	0.646981	0.237292	0.0989165	0.382145	0.0171736
FTL_1813	-	-	0.0791011	-0.00139107	NA	0.00278186	NA	0.0172499	NA
FTL_1814	-	-	78.5005	0.62064	0.00268085	-0.0188	0.892147	-0.671048	0.0039163
FTL_1815	isftu1	transposase	551.681	0.0880038	0.688027	-0.0985949	0.463894	-0.279531	0.191859
FTL_1816	-	-	174.614	0.216821	0.23856	-0.0606989	0.651498	-0.345041	0.0837113
FTL_1817	-	NADH dehydrogenase I subunit N	7348.14	-0.0924359	0.498901	-0.174355	0.142847	-0.11408	0.407108
FTL_1818	-	NADH dehydrogenase I subunit M	5793.66	-0.5251	3.02553e-10	-0.263266	0.00477943	0.241601	0.0185674
FTL_1819	-	NADH dehydrogenase I subunit L	9613.97	-0.643706	5.45135e-11	-0.278702	0.0094794	0.326587	0.00467578
FTL_1820	-	NADH dehydrogenase I subunit K	536.102	-0.731846	8.86501e-11	-0.066322	0.609742	0.621178	4.48535e-07
FTL_1821	-	NADH dehydrogenase I subunit J	1250.71	-0.384183	0.00111723	-0.115928	0.364504	0.219251	0.122312
FTL_1822	-	NADH dehydrogenase subunit I	1208.41	-0.384531	0.00343921	-0.200159	0.139681	0.123186	0.470899
FTL_1823	-	NADH dehydrogenase I subunit H	6491.29	-0.0994631	0.434338	-0.202858	0.0878932	-0.133356	0.343721
FTL_1824	-	NADH dehydrogenase subunit G	19792.1	-0.0898997	0.350535	-0.131085	0.165704	-0.0620751	0.583981
FTL_1825	-	NADH dehydrogenase I subunit F	6366.76	-1.02441	2.15355e-12	-0.296031	0.0541128	0.62988	9.56155e-05
FTL_1826	-	NADH dehydrogenase I subunit E	1723.87	-0.481297	0.00228581	-0.125546	0.373869	0.259302	0.166296
FTL_1827	-	NADH dehydrogenase subunit D	5808.92	-0.523521	9.5499e-05	-0.125317	0.344347	0.32434	0.0370784
FTL_1828	-	NADH dehydrogenase I	4955.79	-0.241892	0.0145939	-0.0702331	0.556406	0.149818	0.216523
FTL_1829	-	NADH dehydrogenase subunit B	5194.56	-0.481321	0.00261947	-0.172473	0.235161	0.201894	0.296161
FTL_1830	-	NADH dehydrogenase I subunit A	920.646	-0.350333	0.178837	-0.079398	0.443157	0.0678357	0.827688
FTL_1831	fur	ferric uptake regulation protein	647.266	-0.558661	1.78561e-05	-0.00497309	0.965337	0.544741	0.000142649
FTL_1832	fslA	hypothetical protein	4494.73	1.36364	1.30775e-26	0.0659365	0.617443	-1.24202	5.02958e-19
FTL_1833	fslB	hypothetical protein	692.472	1.73972	4.66531e-20	-0.0268133	0.855764	-1.80725	3.30052e-18
FTL_1834	fslC	diaminopimelate decarboxylase	801.946	1.50875	4.03297e-27	-0.0635274	0.662864	-1.6189	7.87524e-26
FTL_1835	fslD	hypothetical protein	593.014	1.3903	8.90006e-30	-0.284951	0.0376284	-1.74933	1.50183e-37
FTL_1836	fslE	hypothetical protein	128.243	1.06309	6.38061e-09	-0.0619207	0.637118	-1.22663	2.56413e-09
FTL_1837	fslF	hypothetical protein	18.4706	0.612359	0.0687942	-0.00296746	NA	-0.575248	0.101531
FTL_1838	-	hypothetical protein	5.19167	0.0326557	NA	0.0114225	NA	0.035311	NA
FTL_1839	-	lipase/acyltransferase	0.938552	0.069165	NA	0.00594298	NA	-0.0211155	NA
FTL_1840	-	hypothetical protein	1124.32	-0.571569	9.65657e-05	-0.0739384	0.587373	0.428487	0.00918201
FTL_1841	gatB	aspartyl/glutamyl-tRNA amidotransferase subunit B	3990.89	-0.304764	0.000959688	-0.0691565	0.549238	0.215201	0.0478778
FTL_1842	gatA	aspartyl/glutamyl-tRNA amidotransferase subunit A	5156.46	-0.275831	0.000259766	-0.0886127	0.36826	0.17252	0.0558774
FTL_1843	-	Glu-tRNAGln amidotransferase C subunit	354.686	-0.414718	0.00382275	-0.0628001	0.648697	0.29828	0.0732096
FTL_1844	-	secretion protein	33.0524	0.432229	0.116722	-0.0220033	NA	-0.534948	0.0837113
FTL_1845	-	RND efflux membrane fusion protein	31.5907	0.0976724	0.718681	-0.0425101	NA	-0.359809	0.232044
FTL_1846	-	hypothetical protein	14.298	0.169771	0.53541	-0.0214705	NA	-0.29439	0.308176
FTL_1847	-	toxin secretion ABC transporter ATP-binding protein	88.1479	0.171777	0.468417	0.00843571	0.955731	-0.145888	0.578035
FTL_1848	-	hypothetical protein	513.978	-0.312958	0.0396426	0.042358	0.763295	0.389369	0.0188545
FTL_1849	-	hypothetical protein	600.449	0.268212	0.0708153	0.112179	0.42187	-0.0952277	0.611202
FTL_1850	purB	adenylosuccinate lyase	3891.88	-0.462207	4.68574e-09	0.0532488	0.620421	0.528179	8.75658e-10
FTL_1851	isftu2	transposase	55.6148	0.0387528	0.890241	-0.150882	0.235161	-0.420984	0.123323
FTL_1852	-	hypothetical protein	970.054	-0.763703	5.84106e-10	0.0141211	0.930818	0.783403	6.31173e-09
FTL_1853	-	lipoprotein	21.2028	0.223679	0.420841	-0.0390027	NA	-0.484914	0.143618
FTL_1854	-	hypothetical protein	645.2	0.107613	0.554088	0.138353	0.321858	0.100257	0.617826
FTL_1855	-	-	51.0529	0.0957327	0.712056	-0.00450684	0.9645	-0.107458	0.704704
FTL_1856	-	-	0.89002	0.0262443	NA	-0.00171514	NA	-0.0335986	NA
FTL_1857	-	-	10.3479	1.06733	0.0194411	-0.0361721	NA	-1.98729	0.00237913
FTL_1858	-	-	40.5839	0.892645	0.0024653	-0.0305516	NA	-1.07431	0.00149802
FTL_1859	-	-	40.175	0.131647	0.63026	-0.0317856	NA	-0.319821	0.274929
FTL_1860	purL	phosphoribosylformylglycinamidine synthase	11796.9	0.101191	0.361866	0.000417544	0.999816	-0.0976407	0.423185
FTL_1861	purF	amidophosphoribosyltransferase	4398.94	-0.280733	0.0060789	-0.0438104	0.737725	0.230125	0.0646938
FTL_1862	-	hypothetical protein	20.6939	-0.19987	0.45945	-0.0127972	NA	0.123582	0.669681
FTL_1863	-	glutamate decarboxylase	640.648	-0.331302	0.00708858	-0.0545538	0.685377	0.244874	0.0909234
FTL_1864	-	hypothetical protein	502.712	-0.0422976	0.76525	0.0371686	0.774476	0.0971317	0.503695
FTL_1865	-	outer membrane protein tolC	4281.45	-0.00806309	0.920819	0.0407429	0.711378	0.0599691	0.583143
FTL_1866	-	protein-L-isoaspartate O-methyltransferase	4145.75	-0.22066	0.0196143	-0.0384356	0.756066	0.170288	0.129266
FTL_1867	-	protease yegQ	6253.49	-0.64921	4.62038e-16	-0.393328	5.16463e-06	0.233295	0.0155417
FTL_1868	-	multidrug resistance protein, membrane located	5489.88	-0.505838	7.78632e-11	-0.040272	0.719863	0.453429	1.29184e-07
FTL_1869	-	Na+/H+ antiporter	3778.45	-0.683002	1.34545e-16	0.104279	0.31164	0.813618	1.53399e-19
FTL_1870	-	-	10.9648	0.0181958	0.940807	-0.0299558	NA	-0.208335	0.3518
FTL_1871	-	-	63.0806	0.720349	0.00633933	-0.51517	0.0525035	-1.57879	1.2152e-06
FTL_1872	-	-	110.028	0.837543	5.29938e-05	-0.134944	0.31164	-1.2003	3.54423e-07
FTL_1873	-	amino acid transporter	2397.52	0.564594	6.66977e-15	-0.0451317	0.684413	-0.619675	8.77127e-15
FTL_1874	obgE	GTPase ObgE	3591.41	0.203747	0.0187358	0.0213544	0.866485	-0.17767	0.0816243
FTL_1875	-	aromatic amino acid HAAP transporter	583.345	-0.459154	0.000584532	0.141819	0.289731	0.671604	2.89753e-06
FTL_1876	-	outer membrane associated protein, fragment	332.645	0.831911	2.28577e-11	0.122006	0.37392	-0.636068	3.12076e-06
FTL_1877	-	-	23.5078	0.428428	0.154024	0.0341121	NA	-0.179792	0.536392
FTL_1878	-	two component sensor protein kdpD	242.002	0.00997131	0.9634	-0.0125379	0.936554	-0.0340584	0.884904
FTL_1879	-	osmosensitive K+ channel His kinase sensor	2982.63	-0.173258	0.106762	-0.0075426	0.957821	0.163702	0.187592
FTL_1880	-	potassium-transporting ATPase C chain	152.977	-0.882341	7.06548e-05	-0.0961398	0.450071	0.578076	0.0166694
FTL_1881	-	haloacid dehalogenase-like hydrolase	879.185	-0.636243	2.38134e-07	-0.452463	0.000588292	0.140423	0.386925
FTL_1882	-	potassium-transporting ATPase B chain	4045.98	-0.909475	7.79299e-19	-0.345986	0.00181438	0.515003	7.03964e-06
FTL_1883	-	potassium-transporting ATPase subunit A	6927.66	-1.14377	1.23847e-44	-0.244808	0.0070081	0.862081	6.30773e-22
FTL_1884	-	hypothetical protein	11.1759	0.187348	0.47174	-0.00173071	NA	-0.177616	0.502762
FTL_1885	isftu2	transposase	80.8729	0.317095	0.151393	0.019518	0.889475	-0.247057	0.31678
FTL_1886	isftu1	transposase	544.179	0.072905	0.695797	-0.10846	0.438148	-0.246399	0.17685
FTL_1887	-	3-isopropylmalate dehydrogenase	2.2017	-0.00251388	NA	-0.00143702	NA	-0.00568743	NA
FTL_1888	leuD	isopropylmalate isomerase small subunit	17.1418	-0.0646175	0.812137	0.0397165	NA	0.270626	0.343721
FTL_1889	-	isopropylmalate isomerase large subunit	33.6303	0.197721	0.467178	0.020955	NA	-0.104258	0.726176
FTL_1890	-	-	0.284931	0.0102094	NA	-0.00193816	NA	-0.0173418	NA
FTL_1891	isftu1	transposase	536.849	0.0526783	0.774595	-0.117637	0.388084	-0.243111	0.184271
FTL_1892	-	hypothetical protein	7084.87	0.0340518	0.829744	0.319364	0.0192088	0.314712	0.0330492
FTL_1893	-	-	0.0827753	-0.011351	NA	-0.00152272	NA	-0.00131984	NA
FTL_1894	-	transposase	53.9305	0.131431	0.621285	-0.0286577	0.814933	-0.222978	0.418173
FTL_1895	-	-	53.2696	-0.881561	0.000702361	-0.100274	0.399745	0.484063	0.0793284
FTL_1896	-	hypothetical protein	767.813	-0.961861	3.00693e-20	-0.22191	0.0517376	0.681005	2.70989e-09
FTL_1897	-	outer membrane lipoprotein	508.972	-0.318474	0.00665718	-0.0665652	0.611142	0.218604	0.119639
FTL_1898	-	DNA polymerase III subunit delta	888.285	-0.223494	0.0645407	0.150778	0.21891	0.418966	0.000727714
FTL_1899	-	glutamine synthetase	12205.4	-0.193535	0.034787	-0.0961587	0.375803	0.0795946	0.508969
FTL_1900	-	L-glutaminase	4948.66	0.0595229	0.618863	0.031104	0.832188	-0.0184496	0.882595
FTL_1901	-	hypothetical protein	412.807	0.135436	0.599913	0.0588141	0.30893	0.151436	0.565061
FTL_1902	-	hypothetical protein	1820.04	-0.835131	3.17545e-19	-0.0407445	0.75269	0.777948	2.29981e-14
FTL_1903	-	lysyl-tRNA synthetase	5540.55	-0.195973	0.0164328	0.0196143	0.882456	0.219756	0.0164204
FTL_1904	-	peptide chain release factor 2	1283.45	-0.257552	0.0379332	-0.110711	0.381973	0.101673	0.523678
FTL_1905	-	DNA polymerase III subunit gamma and tau	1935.31	-0.22552	0.0242997	0.137275	0.205078	0.390354	0.000157328
FTL_1906	lpxC	UDP-3-O-[3-hydroxymyristoyl] N-acetylglucosamine deacetylase	18010.8	0.0532412	0.729123	0.063602	0.614523	0.0388119	0.811435
FTL_1907	-	cell division protein FtsZ	33625.6	-0.265133	0.0422985	-0.0658039	0.612259	0.157499	0.312105
FTL_1908	-	cell division protein FtsA	9890.86	0.138941	0.19964	-0.15403	0.154343	-0.323309	0.00264591
FTL_1909	-	cell division protein FtsQ	898.051	1.18945	6.273e-39	-0.0727837	0.546138	-1.2892	2.94077e-37
FTL_1910	-	D-alanyl-alanine synthetase A	4682.08	0.301552	0.000136823	0.00921673	0.945616	-0.288446	0.00106531
FTL_1911	tadA	zinc-binding domain-containing protein (likely adenosine deaminase)	587.091	-0.0424747	0.838188	-0.0460243	0.741987	-0.0422061	0.850622
FTL_1912	rpsA	30S ribosomal protein S1	89670.1	-0.512529	1.22308e-05	0.0231394	0.878676	0.546872	2.12579e-05
FTL_1913	-	Sua5/YciO/YrdC family protein	422.048	-0.330621	0.0249501	-0.0370324	0.81034	0.260296	0.127911
FTL_1914	ripA	hypothetical protein	10434.5	-0.414517	9.51479e-05	0.171372	0.137688	0.632681	2.96091e-08
FTL_1915	-	putative acyltransferase	600.369	-0.261476	0.0672786	-0.239384	0.086236	-0.0349067	0.864158
FTL_1916	-	competence-like protein	211.53	0.554197	0.00114849	0.0232144	0.878717	-0.488414	0.0103891
FTL_1917	-	30S ribosomal protein S6	1168.3	-0.979845	3.68532e-13	0.58181	3.73845e-05	1.61728	1.28705e-28
FTL_1918	-	30S ribosomal protein S6 modification protein-like protein	80.0781	-0.840379	0.000476616	0.26248	0.130357	1.35234	1.72492e-07
FTL_1919	-	-	17.2213	-0.280385	0.302429	0.0255548	NA	0.478268	0.147571
FTL_1920	-	-	4.41707	0.0648759	NA	0.0223671	NA	0.0696206	NA
FTL_1921	-	ABC transporter ATP-binding protein	214.441	-1.23592	1.93501e-11	0.117438	0.392391	1.47526	8.63434e-14
FTL_1922	-	YggT family protein	253.558	-1.15141	6.30186e-13	0.0484613	0.729322	1.24512	6.07295e-13
FTL_1923	-	hypothetical protein	3216.06	-1.22933	2.51754e-42	0.0581506	0.632561	1.30517	4.07233e-40
FTL_1924	-	-	4.79129	0.175749	NA	-0.00438562	NA	-0.183405	NA
FTL_1925	isftu1	transposase	537.728	-0.0223943	0.920819	-0.128883	0.353427	-0.198198	0.350432
FTL_1926	isftu2	transposase	44.8607	-0.233175	0.371033	-0.0258944	0.823339	0.128281	0.658435
FTL_1927	-	-	19.4923	0.177122	0.516522	-0.0098771	NA	-0.220034	0.43267
FTL_1928	-	-	23.4386	0.177448	0.528748	0.0666444	NA	0.090113	0.768923
FTL_1929	purH	bifunctional phosphoribosylaminoimidazolecarboxamide formyltransferase/IMP cyclohydrolase	4316.48	-0.5921	1.00403e-07	-0.00282737	0.978188	0.585298	1.7272e-06
FTL_1930	purA	adenylosuccinate synthetase	7115.56	-0.939165	1.00223e-30	-0.0847595	0.426594	0.828887	1.45811e-20
FTL_1931	-	hypoxanthine-guanine phosphoribosyltransferase	2036.95	-0.826184	5.0319e-16	-0.163036	0.154168	0.611902	5.70355e-08
FTL_1932	-	-	13.5503	-1.24757	0.0138679	-0.0157731	NA	0.751778	0.0669705
FTL_1933	-	-	998.44	-0.296978	0.00510081	-0.0578602	0.646969	0.213552	0.0879196
FTL_1934	-	ABC transporter permease	1432.63	-0.284752	0.00996348	-0.20546	0.0744597	0.0360119	0.817611
FTL_1935	-	ABC transporter ATP-binding protein	1271.34	-0.673898	1.32368e-07	-0.170903	0.18094	0.419481	0.00391655
FTL_1936	-	periplasmic solute binding family protein	7922.39	-0.798906	1.76201e-24	-0.0143499	0.924417	0.779055	6.68806e-20
FTL_1937	-	-	21.003	0.0687664	0.811926	-0.0146447	NA	-0.130727	0.652274
FTL_1938	-	-	944.047	-0.308295	0.0127576	-0.169026	0.182243	0.086213	0.603466
FTL_1939	-	outer membrane lipoprotein	350.608	-0.202788	0.265199	-0.151344	0.285679	-0.0413391	0.862148
FTL_1940	-	trp repressor binding protein	974.904	0.234019	0.112004	-0.0188646	0.895585	-0.264963	0.102711
FTL_1941	-	tRNA processing ribonuclease BN	601.329	-1.02463	2.21694e-18	0.0629721	0.620421	1.11889	7.45585e-19
FTL_1942	-	transporter	440.847	-0.0432729	0.782746	-0.0533852	0.695757	-0.0358976	0.845032
FTL_1943	-	primosomal protein N'	622.834	-0.103861	0.474329	-0.135074	0.294406	-0.0785341	0.643262
FTL_1944	isftu1	transposase	511.676	0.155719	0.377412	-0.119343	0.39554	-0.352976	0.0499251
FTL_1945	-	hypothetical protein	21.8986	-0.0317048	0.913477	0.0389527	NA	0.21206	0.461707
FTL_1946	-	hypothetical protein	795.606	-0.676553	1.65002e-06	-0.0277812	0.856179	0.617208	6.98867e-05
FTL_1947	-	putative ABC transporter ATP-binding protein	9297.73	-0.693367	3.05034e-13	0.00666397	0.973533	0.685804	4.81364e-11
FTL_1948	-	major facilitator transporter	367.961	-0.258191	0.0772448	-0.0471766	0.741987	0.17854	0.304723
FTL_1949	-	hypothetical protein	1.32032	0.0413318	NA	-0.00766193	NA	-0.0788165	NA
FTL_1950	-	hypothetical protein	308.507	-0.169735	0.305358	-0.155142	0.269733	-0.0578145	0.786047
FTL_1951	-	amino acid transporter LysE	5.98133	0.249712	0.303659	0.00152707	NA	-0.204261	NA
FTL_1952	-	-	30.1994	0.0583675	0.838188	0.0631897	NA	0.17768	0.544245
FTL_1953	-	-	5.96368	0.0729594	0.759049	-0.0189847	NA	-0.190064	NA
FTL_1954	-	hypothetical protein	4.09906	0.076358	NA	-0.00832405	NA	-0.121105	NA
FTL_1955	-	-	39.2158	0.757465	0.0175054	0.00996684	NA	-0.625359	0.0601977
FTL_1956	pepN	aminopeptidase N	5477.85	-0.382876	0.000409451	0.410834	0.000284103	0.824759	4.5213e-13
FTL_1957	-	heat shock protein	2392.54	-0.592308	0.0603384	0.126382	0.154895	1.55414	0.000331043
FTL_1958	-	bifunctional indole-3-glycerol phosphate synthase/phosphoribosylanthranilate isomerase	2656.3	-0.115698	0.300342	0.0471922	0.701316	0.178592	0.133212
FTL_1959	-	hypothetical protein	1.66375	0.0615306	NA	0.000755998	NA	-0.0466824	NA
FTL_1960	-	peptide methionine sulfoxide reductase MsrA	768.027	-0.0442029	0.785229	-0.0470941	0.727501	-0.0273316	0.883928
FTL_1961	-	hypothetical protein	370.018	-0.794219	4.06275e-08	-0.00650405	0.960612	0.776538	8.97708e-07
FTL_1962	-	hypothetical protein	288.966	-0.729845	6.72494e-07	-0.0741355	0.590941	0.589186	0.000299787
FTL_1963	-	hypothetical protein	145.559	0.091756	0.685323	0.0027721	0.991817	-0.0870464	0.728194
FTL_1964	-	-	3418.61	0.621295	5.19162e-11	0.0789433	0.516587	-0.510704	1.01616e-06
FTL_1965	-	-	3790.42	0.52408	2.82969e-09	0.125877	0.240492	-0.357227	0.000245226
FTL_1966	-	anthranilate synthase component I	10703.6	0.376119	4.17648e-07	0.119961	0.192745	-0.236668	0.00646194
FTL_1967	-	trp operon repressor	368.444	0.317378	0.0951485	0.0383916	0.7917	-0.221995	0.307342
FTL_1968	-	ribonuclease G	178.176	-0.199482	0.316125	0.0684215	0.610471	0.346344	0.0982046
FTL_R0001	ssrA	-	498241	0.294054	0.0192013	0.407731	0.00160047	0.132673	0.40417
FTL_R0002	-	-	24.953	-0.078825	0.767002	-0.0210424	NA	-0.029776	0.917389
FTL_R0003	-	16S ribosomal RNA	1.02986e+06	-0.246227	0.317156	-0.0218812	0.863294	0.167777	0.546262
FTL_R0004	tRNA-Ile1	Ile tRNA	0.279734	0.00274275	NA	-0.00186355	NA	-0.0142919	NA
FTL_R0005	tRNA-Ala1	Ala tRNA	0.460674	-0.0338239	NA	-0.00102406	NA	0.0282239	NA
FTL_R0006	-	23S ribosomal RNA	218578	-0.464956	0.112004	0.0178905	0.864444	0.569427	0.0879196
FTL_R0007	-	5S ribosomal RNA	11.1107	-0.294572	0.177038	-0.0134632	NA	0.168492	0.433909
FTL_R0008	tRNA-Gln1	Gln tRNA	1.3195	0.0362582	NA	0.00705777	NA	0.0139569	NA
FTL_R0009	tRNA-Glu1	Glu tRNA	3.34172	-0.0682427	NA	-0.0118898	NA	-0.0122177	NA
FTL_R0010	rnpB	-	52098.8	0.547799	9.06932e-05	0.342142	0.0194014	-0.141885	0.427223
FTL_R0013	tRNA-Ser1	Ser tRNA	1.0936	-0.0793483	NA	-0.00973651	NA	0.00760578	NA
FTL_R0014	tRNA-Ser2	Ser tRNA	20.1704	-0.103209	0.709003	0.0091709	NA	0.143487	0.618737
FTL_R0015	tRNA-Val1	Val tRNA	0.0859262	-0.00140431	NA	-0.000167565	NA	-0.00132796	NA
FTL_R0016	-	16S ribosomal RNA	1.02955e+06	-0.245644	0.318486	-0.0218883	0.863294	0.167226	0.547345
FTL_R0017	tRNA-Ile2	Ile tRNA	0.241726	-0.00285706	NA	0.00270598	NA	0.0160322	NA
FTL_R0018	tRNA-Ala2	Ala tRNA	1.28564	-0.112855	NA	-0.0115182	NA	0.0439373	NA
FTL_R0019	-	23S ribosomal RNA	218416	-0.464301	0.11283	0.0177178	0.865164	0.568185	0.0890471
FTL_R0020	-	5S ribosomal RNA	9.35877	-1.16779	0.0249874	-0.0605635	NA	0.0609121	0.78863
FTL_R0022	tRNA-Leu1	Leu tRNA	0.725847	0.0479739	NA	0.00146783	NA	-0.0315568	NA
FTL_R0024	tRNA-Gly1	Gly tRNA	0.267523	-0.0137916	NA	-0.00193603	NA	-0.00148139	NA
FTL_R0025	tRNA-Cys1	Cys tRNA	0.430159	-0.0251366	NA	-0.00348941	NA	-0.00229784	NA
FTL_R0026	tRNA-Leu2	Leu tRNA	1.50783	0.06273	NA	0.00476633	NA	-0.027037	NA
FTL_R0027	-	-	2.90065	-0.114848	NA	-0.00941243	NA	0.0475916	NA
FTL_R0028	-	16S ribosomal RNA	1.02969e+06	-0.247196	0.316079	-0.0220072	0.863294	0.168132	0.545768
FTL_R0029	tRNA-Ile3	Ile tRNA	0.388336	-0.0200631	NA	-0.00263078	NA	-0.00310935	NA
FTL_R0030	tRNA-Ala3	Ala tRNA	1.04825	-0.0483083	NA	-0.00899491	NA	-0.0180485	NA
FTL_R0031	-	23S ribosomal RNA	218290	-0.470486	0.108246	0.0174743	0.866604	0.571549	0.0866234
FTL_R0032	-	5S ribosomal RNA	13.134	-0.394266	0.151354	-0.0228041	NA	0.172067	0.490826
FTL_R0033	tRNA-Val2	Val tRNA	0.169548	-0.00212173	NA	0.00261157	NA	0.0157927	NA
FTL_R0034	tRNA-Ser3	Ser tRNA	0.694812	-0.044339	NA	0.00169001	NA	0.0507191	NA
FTL_R0042	tRNA-Met1	Met tRNA	0.437483	-0.0230372	NA	-0.00320497	NA	-0.00243818	NA
FTL_R0043	tRNA-Arg1	Arg tRNA	0	NA	NA	NA	NA	NA	NA
FTL_R0053	-	5S ribosomal RNA	22.2148	-1.11515	0.016452	-0.0538912	NA	0.218538	0.412381
