# Supplementary material for: A Ribosomal Protein Homolog Governs Gene Expression and Virulence in a Bacterial Pathogen
Source: J Bacteriol. 2022 Sep 19;204(10):e00268-22. doi: 10.1128/jb.00268-22 (PMC9578407; doi:10.1128/jb.00268-22)
Supplement: Supplemental file 5 — Table S4. Download jb.00268-22-s0005.xlsx, XLSX file, 0.01 MB [file jb.00268-22-s0005.xlsx]

## Sheet: Sheet1
Table S4. Comparison of in vitro and intramacrophage growth rates for strains used in this study. In vitro growth was assessed during early exponential phase by measuring OD600. In vitro generation times for LVS pF, LVS ∆rpsU2 pF, and LVS ∆rpsU2 pF-bS21-2-V were calculated from three independent experiments, others were calculated from two. Generation times for intramacrophage growth are averages…
	Growth environment		Generation time difference (intramacrophage - in vitro)
Cells	in vitro	Intramacrophage
LVS pF	135.1 +/- 4.7	144.8 +/- 7.1	9.7
LVS ∆rpsU2 pF	172.8 +/- 4.5	210.7 +/- 29.5	37.9
LVS ∆rpsU2 pF-bS21-1-V	145.1 +/- 3.9	179.3 +/- 8.2	34.2
LVS ∆rpsU2 pF-bS21-2-V	150.6 +/- 1.9	144.5 +/- 5.0	-6.1
LVS ∆rpsU2 pF-bS21-2-V	181.2 +/- 7.6	263.1 +/- 20.3	81.9
